# Supplementary material for: Heterozygous missense variant in GLI2 impairs human endocrine pancreas development
Source: Nat Commun. 2024 Mar 20;15:2483. doi: 10.1038/s41467-024-46740-8 (PMC10954617; doi:10.1038/s41467-024-46740-8)
Supplement: Supplementary file 4 — Supplementary Data 1 [file 41467_2024_46740_MOESM4_ESM.xlsx]

## Sheet: qPCR Primers (mouse)
Target gene	Primer name	Sequence (5´ to 3´)
36B4	36B4_fw	GGCCCTGCACTCTCGCTTTC
	36B4_rev	TGCCAGGACGCGCTTGT
Ins2	Ins2_fw	CACCAGCCCTAAGTGATCCG
	Ins2_rev	GCCATGTTGAAACAATAACCTTCC
Mafa	Mafa_fw	CCGCTTCTGTTTCAGTCGGA
	Mafa_rev	CATCAGCCCGCTCTCGCTGT
Nkx6.1	Nkx6.1_fw	ACTTGGCAGGACCAGAGAG
	Nkx6.1_rev	GCGTGCTTCTTTCTCCACTT
Neurod1	Neurod1_fw	AAGGCAAGGTGTCCCGAGGC
	Neurod1_rev	CAGCTGGTATCCATGTCCGT
Pcsk1	Pcsk1_fw	GGGTCAGATTGGATCACTTG
	Pcsk1_rev	CACGTCACACGATCATCATC
Pdx1	Pdx1_fw	GGCGGGGCCGGGAGATGTATT
	Pdx1_rev	CCACCAAAGCTCACGCGTGGA

## Sheet: qPCR Primers (human)
Target gene	Primer name	Sequence (5´ to 3´)
CDKN1	CDKN1_fw	TTTAGAGCCCAAAGAGCCCC
	CDKN1_rev	CGGTTGCTGCTACATGAACG
CD49a	CD49a_fw	TCCTCACTGTTGTTCTACGCTG
	CD49a_rev	ACGGAGAACCAATAAGCACC
DKK2	DKK2_fw	ACCATGACTTGGGATGGCAG
	DKK2_rev	ATGATCGTAGGCAGGGGTCT
DLK1	DLK1_fw	ACACCCAGGTGAGCTACGAG
	DLK1_rev	GCGCGCTTCTTGACACAGG
DLL3	DLL3_fw	TTGGGTAGAGTCTCTGGAAGGT
	DLL3_rev	ATGGCAGGTAGCTCAAAACGA
DRAXIN	DRAXIN_fw	GCCAGCAGCTTCGTACTTGA
	DRAXIN_rev	ACAGTCCCGAGTCACCACTT
FEV	FEV_fw	TCTCTTCAAGGACGGGAAGAAC
	FEV_rev	GAAACTGCCACAGCTGGATCT
FGFR2	FGFR2_fw	CCTGCGGAGACAGGTAACAG
	FGFR2_rev	CGTTGAAGAGAGGCGTGTTG
FGFR4	FGFR4_fw	GGTGAGGAGGAGCCAGGAA
	FGFR4_rev	CAGCCGCATCTCCTTCTCA
FOXA2	FOXA2_fw	TGCACTCGGCTTCCAGTATG
	FOXA2_rev	CATGTTGCTCACGGAGGAGT
FZD3	FZD3_fw	ACCTGACTTATGGAGCACTTGT
	FZD3_rev	ACCACATTCCCAAACCACAG
FZD7	FZD7_fw	TGAACAAGTTCGGCTTCCAGT
	FZD7_rev	TAGGGCGCGGTAGGGTAG
FZD8	FZD8_fw	GATGGGATTGCACGGTTTGG
	FZD8_rev	CCCGTATTTACGTGGGGTGT
GAPDH	GAPDH_fw	AGCTCACTGGCATGGCCTTC
	GAPDH_rev	CGCCTGCTTCACCACCTTCT
GATA4	GATA4_fw	CCCAGACGTTCTCAGTCAGTG
	GATA4_rev	GCTGTTCCAAGAGTCCTGCT
GATA6	GATA6_fw	ACCACCTTATGGCGCAGAAA
	GATA6_rev	ATAGCAAGTGGTCTGGGCAC
GCG	GCG_fw	GCAACGTTCCCTTCAAGACAC
	GCG_rev	ACTGGTGAATGTGCCCTGTG
GCK	GCK_fw	CTTCCCTCAGTTTTTCGGTGG
	GCK_rev	TTGATTCCAGCGAGAAAGGTG
GLI1	GLI1_fw	GACTCCAGCCCTGGACCG
	GLI1_rev	GGTGGGGTCATCGAGTTGAA
GLI2	GLI2_fw	GCCTCTCCTTTGGTGGTGG
	GL2_rev	CATGTCAATCGGTAGGGGCG
HNF1B	HNF1B_fw	TCTCAACAAGGGCACCCCTA
	HNF1B_fw	GCAGCTGATCCTGACTGCTTT
IHH	IHH_fw	CTACAAGCAGTTCAGCCCCA
	IHH_rev	GCGATCTTGCCTTCATAGCG
INS	INS_fw	GCAGCCTTTGTGAACCAACAC
	INS_rev	CCCCGCACACTAGGTAGAGA
ISL1	ISL1_fw	ACATGCTTTGTTAGGGATGGGA
	ISL1_rev	TCGTTCTTGCTGAAGCCGAT
KIR6.2	KIR6.2_fw	TGTGTCACCAGCATCCACTC
	KIR6.2_rev	CACTTGGACCTCAATGGAGAA
LAMC2	LAMC2_fw	CTACTTCGGGGACCCATTG
	LAMC2_rev	GGTTACAGTTGCAAGCTCGAC
MAFA	MAFA_fw	GGCTTCAGCAAGGAGGAGGT
	MAFA_rev	TGGCACTTCTCGCTCTCCAG
MAFB	MAFB_fw	CCCGACCGAACAGAAGACA
	MAFB_rev	ACTGGGTGCGAGCCGATGAG
NANOG	NANOG_fw	TCCAACATCCTGAACCTCAGC
	NANOG_rev	CAGGCATCCCTGCGTCAC
NEUROD1	NEUROD1_fw	GACACGAGGAATTCGCCCAC
	NEUROD1_rev	CCCACTCTCGCTGTACGATTT
NGN3	NGN3_fw	TTTTCTCCTTTGGGGCTGGG
	NGN3_rev	CTCACGGGTCACTTGGACAG
NKX2.2	NKX2.2_fw	TTCCAGAACCACCGCTACAAG
	NKX2.2_rev	GGGCGTCACCTCCATACCT
NKX6.1	NKX6.1_fw	TGGCCTATTCGTTGGGGATG
	NKX6.1_rev	TGTCTCCGAGTCCTGCTTCT
NPTX2	NPTX2	TCCCGTGGGTGGACAATAAC
	NPTX2	GCGGCTACAAGTCAAGGAGA
OCT4	OCT4_fw	CTCTGCAGATTCTGACCGCA
	OCT4_rev	TCCTCTTCATGGGTGAGGGT
ONECUT1	ONECUT_fw	CCTGGAGCAAACTCAAATCCG
	ONECUT_rev	GGGTGTGTTGCCTCTATCCTT
PAX4	PAX4_fw	AAATGGCGTCGGCAAGAGAA
	PAX4_rev	AGATGATTCCTGGGGCAACC
PAX6	PAX6_fw	AGGATGTTGAACGGGCAGAC
	PAX6_rev	TCTCCCCCTCCTTCCTGTTG
PCSK1	PCSK1_fw	GCTAAATGCCAAAGCTCTGGTGG
	PCSK1_rev	GCTTTCAGGGCTCTGGGCTC
PDX1	PDX1_fw	CACATCCCTGCCCTCCTAC
	PDX1_rev	GAAGAGCCGGCTTCTCTAAAC
PTCH2	PTCH2_fw	TGCCTGGTGCCTACATCCAT
	PTCH2_rev	CTGAGGTTGCCAGAGCTAGTG
PTF1a	PTF1a_fw	GTCATCATCTGCCATCGGG
	PTF1a_rev	CTAGGGGAGGGAGGCCATAA
RFX6	RFX6_fw	ATCAGCAGCATTCGTTCACTGC
	RFX6_rev	GGAAGAAGGAATTGGGGTTTGC
SFRP1	SFRP1_fw	CAAGGTCTCCTGATCCGTCC
	SFRP1_rev	CTACCAGGGAAATCCGCCTC
SOX2	SOX2_fw	ATGACCAGCTCGCAGACCTACA
	SOX2_rev	GGACTTGACCACCGAACCCA
SOX9	SOX9_fw	GGAGACTTCTGAACGAGAGCG
	SOX9_rev	GAGATGTGCGTCTGCTCCG
SOX17	SOX17_fw	TTCGTGTGCAAGCCTGAGAT
	SOX17_rev	TAATATACCGCGGAGCTGGC
SST	SST_fw	CCACTCTCCAGCTCGGCTTT
	SST_rev	TTGGCCAGTTCCTGCTTCCC
WNT2	WNT2_fw	GATGCCAGAGCCCTGATGAA
	WNT2_rev	GTGGCACTTGCACTCTTGTT
WNT5a	WNT5a_fw	TTCTGGCTCCACTTGTTGCTC
	WNT5a_rev	GACATTGCACTTCCAGCCATC

## Sheet: sgRNAs
Target	GLI2 c.C4661T
sgRNA (5’ to 3’)	TCCATCCCCGCAGGCATCAG
ssODN (5’ to 3’)	CCACCCCCCGAAACTCCTTGACCCTGCTCTCTATCCCCGCAGGCATCA
	GCAACATGGCTGTCGG GGACATGAGCTCCATGCTCACCA

## Sheet: Genotyping primers
Genotyping primers (5’ to 3’)	GLI2-C4661T-F	GGAGGCCCCCCAGATTGAC
	GLI2-C4661T-R	GCACCAAAGGCTGGAAAGCAC
