# Supplementary material for: Heterozygous missense variant in GLI2 impairs human endocrine pancreas development
Source: Nat Commun. 2024 Mar 20;15:2483. doi: 10.1038/s41467-024-46740-8 (PMC10954617; doi:10.1038/s41467-024-46740-8)
Supplement: Supplementary file 5 — Supplementary Data 2 [file 41467_2024_46740_MOESM5_ESM.xlsx]

## Sheet: Primary Antibodies
Primary Antibodies
Name - Species	Company	Catalogue #	Dilution
Rabbit anti-Cas3	Cell Signaling Technology	Cat#9661	1:300
Rabbit anti-C-peptide	Cell Signaling Technology	Cat#4593	1:250
Rat anti-Ecad	Merck	Cat#U3254	1:250
Rabbit anti-Gli2	Abcam	Cat#ab7195	1:100
Rabbit anti-Gli2	Abcam	Cat#ab187386	1:250
Rabbit anti-Glucagon	Immunostar Inc.	Cat#20076	1:250
Guinea pig anti-Insulin	Invitrogen	Cat#PAI-26938	1:250
Mouse anti-Nkx6.1	Hybridoma Bank	Cat# F55A10	1:250
Mouse anti-Oct3/4	BD Transduction Lab	Cat#611203	1:100
Guinea pig anti-Pdx1	Abcam	Cat# ab47308	1:100
Rabbit anti-pHH3	Millipore	Cat#06-570	1:500
Goat anti-Somatostatin	Santa Cruz	Cat#sc-7819	1:100

## Sheet: Secondary Antibodies
Secondary Antibodies
Name - Species	Company	Catalogue #
Donkey anti-guinea-pig IgG 647	Dianova (Jackson)	Cat#706-605-148
Donkey anti-goat IgG 594	Invitrogen	Cat# A11058
Donkey anti-mouse IgG 488	Invitrogen	Cat# A21202
Donkey anti-mouse IgG 594	Invitrogen	Cat# A21203
Donkey anti-rabbit IgG 488	Invitrogen	Cat# A21206
Donkey anti-rabbit IgG 594	Invitrogen	Cat# A21207

## Sheet: Cytokines
Cytokines, Chemicals and Recombinant Proteins
Name - Species	Company	Catalogue #
ALK5 Inhibitor II	Enzo Life Sciences	ALX-270-445-M001
CTSTM B-27® Supplement, XenoFree (100X)	ThermoFisher Scientific	A1486701
ITS, Insulin-Transferrin-Selenium Supplement (100X)	ThermoFisher Scientific	41400-045
LDN-193189 BMP inhibitor	Tebu-Bio	24804-0074
Recombinant Human EGF	R&D Systems	236-EG-200
Recombinant Human Heregulinβ-1	Peprotech	100-03-10
Recombinant Human KGF/FGF-7 Protein	R&D Systems	251-KG-050
Recombinant Human/Mouse/Rat Activin A Protein, CF	R&D Systems	338-AC-050/CF
Recombinant Human Wnt-3a Protein, CF	R&D Systems	5036-WN-010/CF
Recombinant Human Wnt-5a Protein	R&D Systems	5199-SL-050
Wnt Antagonist III, Box5	Sigma Aldrich	681673-10mg
Rock Inhibitor Y-27632	Sigma Aldrich	SCM075
TBP, α-Amyloid Precursor Protein Modulator - CAS 497259-23-1 - Calbiochem	Millipore	565740-1MG
TGF-β RI Kinase Inhibitor IV	Millipore	616454-2MG
TTNPB, stable retinoid analog	Sigma Aldrich	T3757-10MG
Ascorbic acid (VIT-C)	Sigma Aldrich	A4544-25G
CHIR99021	Sigma Aldrich	SML1046-5MG
γ-secretase inhibitor XX (GSI)	Sigma Aldrich	565790-500UG
Heparin	Ratiopharm	PZN-3029843
N-acetyl L-cysteine (NAC)	Sigma Aldrich	A9165-5G
R428	Selleckchem	S2841
Retinoic acid (RA)	Sigma Aldrich	R2625-50MG
SANT-1	Sigma Aldrich	S4572-5MG
T3 (TriIodo-L-Thyronine )	Sigma Aldrich	T6397
TBP (α-Amyloid Precursor Protein Modulator)	Millipore	565740
Trolox	Merck	648471-500mg
Zinc sulfate (ZnSO4)	Sigma Aldrich	83265-250ml-F
