# Supplementary material for: Heterozygous missense variant in GLI2 impairs human endocrine pancreas development
Source: Nat Commun. 2024 Mar 20;15:2483. doi: 10.1038/s41467-024-46740-8 (PMC10954617; doi:10.1038/s41467-024-46740-8)
Supplement: Supplementary file 6 — Supplementary Data 3 [file 41467_2024_46740_MOESM6_ESM.xlsx]

## Sheet: Differential_expression_analysi
ID	log2FoldChange	pvalue	padj	D0 GLI2CTRL rep.1	D0 GLI2P>L HET rep.1	D0 GLI2CTRL rep.2	D0 GLI2P>L HET rep.2	Gene.name
ENSG00000000003	0.602933	0.110834	0.999883	2399.97	2132.33	2319.09	5033.84	TSPAN6
ENSG00000000005	-0.842091	0.175109	0.999883	51.025	39.0135	47.6708	16.4404	TNMD
ENSG00000000419	-0.189344	0.561248	0.999883	1400.05	1516.65	1378.04	920.661	DPM1
ENSG00000000457	-0.0408785	0.902297	0.999883	256.02	247.492	258.658	252.771	SCYL3
ENSG00000000460	0.0877934	0.768264	0.999883	642.736	697.367	730.069	761.395	C1orf112
ENSG00000001036	0.767973	0.0310621	0.999883	2268.37	2476.14	2193.74	5121.18	FUCA2
ENSG00000001084	-0.0289243	0.918789	0.999883	1665.92	1744.64	1657.88	1513.54	GCLC
ENSG00000001167	0.0554643	0.842894	0.999883	1572.82	1671.49	1581.96	1607.05	NFYA
ENSG00000001460	-0.192647	0.564127	0.999883	376.869	397.45	400.788	283.597	STPG1
ENSG00000001461	-0.229349	0.516977	0.999883	368.812	455.971	519.082	302.092	NIPAL3
ENSG00000001497	0.0126904	0.963592	0.999883	2766.09	2974.78	2801.98	2642.79	LAS1L
ENSG00000001561	0.699293	0.0815245	0.999883	190.672	203.602	195.98	423.34	ENPP4
ENSG00000001617	0.198425	0.50019	0.999883	2893.21	2691.93	2576.87	3584	SEMA3F
ENSG00000001626	0.354041	0.488681	0.999883	43.8636	64.6162	86.5136	101.725	CFTR
ENSG00000001629	-0.131627	0.637696	0.999883	2137.68	2107.95	2302.32	1945.1	ANKIB1
ENSG00000001630	0.874663	0.0260495	0.999883	533.525	571.792	527.027	1371.74	CYP51A1
ENSG00000001631	-0.24184	0.417127	0.999883	1222.81	1215.52	1326.84	941.212	KRIT1
ENSG00000002016	0.146774	0.686213	0.999883	512.04	360.875	391.077	638.092	RAD52
ENSG00000002330	-0.374409	0.324271	0.999883	407.305	375.505	335.461	198.312	BAD
ENSG00000002549	-0.0833311	0.784156	0.999883	1665.03	1762.92	1529	1252.55	LAP3
ENSG00000002586	-0.196251	0.479131	0.999883	2968.4	2510.28	3085.36	2773.29	CD99
ENSG00000002587	0.741154	0.267738	0.999883	28.6456	21.9451	24.7182	66.7891	HS3ST1
ENSG00000002746	0.439525	0.250913	0.999883	139.647	156.054	111.232	183.927	HECW1
ENSG00000002822	-0.167054	0.582177	0.999883	1001.7	1026.54	1010.8	766.533	MAD1L1
ENSG00000002834	-0.0821451	0.781079	0.999883	9087.82	9755.82	8565.73	6921.4	LASP1
ENSG00000002919	-0.082574	0.790823	0.999883	623.042	574.23	510.254	496.294	SNX11
ENSG00000003056	0.61054	0.0801271	0.999883	2134.99	2251.81	2248.47	4439.93	M6PR
ENSG00000003096	-0.156266	0.682327	0.999883	278.4	370.629	359.296	202.422	KLHL13
ENSG00000003137	0.668804	0.397688	0.999883	15.218	24.3835	12.3591	19.523	CYP26B1
ENSG00000003147	0.190608	0.525503	0.999883	842.36	942.421	995.789	1154.94	ICA1
ENSG00000003249	-0.188205	0.576713	0.999883	2293.44	2621.22	2329.69	1437.51	DBNDD1
ENSG00000003393	0.0241215	0.931025	0.999883	1876.29	2003.1	1994.23	1932.77	ALS2
ENSG00000003400	0.617237	0.214499	0.999883	50.1298	120.698	69.7406	63.7065	CASP10
ENSG00000003402	-0.0577715	0.84872	0.999883	563.065	527.902	609.126	598.019	CFLAR
ENSG00000003436	0.440907	0.279239	0.999883	112.792	118.26	92.6932	160.294	TFPI
ENSG00000003509	0.0786867	0.783654	0.999883	1064.36	1124.08	1150.28	1214.53	NDUFAF7
ENSG00000003756	0.33509	0.315738	0.999883	2468.89	2384.7	2790.51	4248.81	RBM5
ENSG00000003987	-0.0263373	0.935963	0.999883	305.255	338.93	328.399	283.597	MTMR7
ENSG00000003989	0.67111	0.069717	0.999883	1116.28	1317.93	1453.08	2772.26	SLC7A2
ENSG00000004059	-0.25836	0.398547	0.999883	3526.1	3419.78	3307.82	2294.46	ARF5
ENSG00000004139	0.187684	0.638696	0.999883	128.905	126.794	98.8727	132.551	SARM1
ENSG00000004142	-0.189319	0.532498	0.999883	2877.99	2816.29	2575.99	1967.71	POLDIP2
ENSG00000004399	0.257498	0.370784	0.999883	2947.81	3160.1	3089.77	4056.66	PLXND1
ENSG00000004455	0.0247455	0.930522	0.999883	3543.1	3145.47	2917.63	3426.79	AK2
ENSG00000004468	-0.267248	0.780421	0.999883	17.0083	19.5068	12.3591	5.13762	CD38
ENSG00000004478	0.145936	0.603809	0.999883	8582.05	11114	10085	9540.56	FKBP4
ENSG00000004487	-0.194055	0.494699	0.999883	11335.6	11089.6	11199.1	8609.62	KDM1A
ENSG00000004534	0.13503	0.659045	0.999883	4242.24	3594.12	3948.73	5399.64	RBM6
ENSG00000004660	0.148911	0.640398	0.999883	495.927	486.45	542.034	663.78	CAMKK1
ENSG00000004700	-0.0158396	0.956054	0.999883	1016.92	1080.19	1114.97	1028.55	RECQL
ENSG00000004766	0.0716277	0.822679	0.999883	345.538	359.656	391.96	415.12	VPS50
ENSG00000004776	-0.369333	0.497561	0.999883	54.6057	52.4244	53.8503	31.8532	HSPB6
ENSG00000004777	0.306663	0.316929	0.999883	1104.65	1187.47	1207.66	1671.78	ARHGAP33
ENSG00000004779	-0.462329	0.140386	0.999883	2102.77	1888.5	2184.03	1223.78	NDUFAB1
ENSG00000004838	0.01138	0.990355	0.999883	14.3228	7.31504	11.4763	18.4954	ZMYND10
ENSG00000004864	0.0173645	0.954569	0.999883	2630.92	3307.62	2870.84	2261.58	SLC25A13
ENSG00000004866	0.504909	0.134019	0.999883	451.168	501.08	468.763	803.524	ST7
ENSG00000004897	-0.164564	0.603596	0.999883	2037.42	2426.15	2456.81	1584.44	CDC27
ENSG00000004948	0.971634	0.0571569	0.999883	62.6623	90.2188	30.0149	91.4496	CALCR
ENSG00000004961	0.120315	0.724938	0.999883	658.849	874.147	615.306	511.707	HCCS
ENSG00000004975	-0.163679	0.559838	0.999883	2041	1794.62	1863.57	1691.3	DVL2
ENSG00000005001	0.234083	0.586963	0.999883	94.8886	93.8763	74.1545	104.807	PRSS22
ENSG00000005007	0.0187431	0.945256	0.999883	5198.28	5271.7	4956.88	5016.37	UPF1
ENSG00000005020	0.0576743	0.881196	0.999883	127.115	124.356	129.77	142.826	SKAP2
ENSG00000005022	-0.286078	0.381111	0.999883	10196.9	11094.5	11071.1	6349.07	SLC25A5
ENSG00000005059	-0.0384548	0.908334	0.999883	341.062	390.135	351.351	284.624	MCUB
ENSG00000005075	-0.293519	0.419942	0.999883	960.523	976.558	833.356	488.074	POLR2J
ENSG00000005100	0.0838868	0.759286	0.999883	3477.76	3683.12	3384.62	3590.17	DHX33
ENSG00000005108	0.187604	0.707787	0.999883	44.7588	63.397	75.0373	72.9542	THSD7A
ENSG00000005156	0.145966	0.607157	0.999883	2587.06	2702.91	2804.63	3262.39	LIG3
ENSG00000005175	-0.0438423	0.885106	0.999883	1548.65	1788.53	1601.38	1267.96	RPAP3
ENSG00000005187	-0.287669	0.451977	0.999883	162.027	173.123	203.042	126.385	ACSM3
ENSG00000005189	-0.40006	0.253352	0.999883	224.689	165.808	223.346	173.652	REXO5
ENSG00000005194	-0.0981117	0.740438	0.999883	1980.13	2142.09	2010.12	1586.5	CIAPIN1
ENSG00000005206	0.44177	0.224866	0.999883	2471.58	2066.5	2342.93	4471.78	SPPL2B
ENSG00000005238	-0.139446	0.673298	0.999883	282.875	290.163	323.985	260.991	FAM214B
ENSG00000005249	-0.123912	0.722476	0.999883	1349.92	1838.51	1749.69	1006.97	PRKAR2B
ENSG00000005302	-0.0382802	0.899259	0.999883	529.049	514.491	512.019	499.377	MSL3
ENSG00000005339	0.0419095	0.879502	0.999883	3254.86	3260.07	2960	3138.06	CREBBP
ENSG00000005379	0.0584392	0.851913	0.999883	687.495	575.45	587.939	752.147	TSPOAP1
ENSG00000005436	-0.0496459	0.878345	0.999883	574.703	431.587	456.403	564.111	GCFC2
ENSG00000005448	-0.134281	0.697274	0.999883	1765.29	1052.15	1071.71	1532.04	WDR54
ENSG00000005469	0.0488528	0.899506	0.999883	125.325	147.52	178.324	166.459	CROT
ENSG00000005471	-0.18946	0.733078	0.999883	44.7588	49.9861	49.4363	32.8808	ABCB4
ENSG00000005483	-0.0110497	0.968638	0.999883	2177.96	1970.18	2052.49	2227.67	KMT2E
ENSG00000005486	0.565859	0.115394	0.999883	1274.73	1124.08	872.198	2052.99	RHBDD2
ENSG00000005513	0.360085	0.237365	0.999883	414.466	555.943	431.685	530.202	SOX8
ENSG00000005700	-0.0857367	0.767118	0.999883	1519.11	1638.57	1649.94	1348.11	IBTK
ENSG00000005801	0.156954	0.587325	0.999883	1731.27	1680.02	1656.12	2096.15	ZNF195
ENSG00000005810	0.173912	0.562293	0.999883	1215.65	1439.84	1578.43	1711.85	MYCBP2
ENSG00000005812	0.00110308	0.997391	0.999883	426.103	542.532	470.528	355.523	FBXL3
ENSG00000005882	-0.311296	0.425571	0.999883	307.94	382.82	406.967	194.202	PDK2
ENSG00000005884	0.410579	0.195682	0.999883	1143.14	1288.67	1306.53	1966.68	ITGA3
ENSG00000005889	-0.135038	0.64623	0.999883	915.764	831.476	821.879	751.12	ZFX
ENSG00000005893	0.434633	0.206171	0.999883	1583.57	1608.09	1823.85	2996.26	LAMP2
ENSG00000005961	-0.118975	0.702267	0.999883	569.332	486.45	631.196	618.569	ITGA2B
ENSG00000006007	0.325054	0.289362	0.999883	1892.4	1977.5	2016.3	2918.17	GDE1
ENSG00000006015	0.032297	0.91013	0.999883	1408.11	1299.64	1267.69	1436.48	REX1BD
ENSG00000006016	0.371287	0.326185	0.999883	596.187	501.08	635.61	1091.23	CRLF1
ENSG00000006025	0.199155	0.597253	0.999883	413.571	332.834	466.997	677.138	OSBPL7
ENSG00000006042	0.422536	0.134855	0.999883	1871.81	2244.5	1725.86	2577.03	TMEM98
ENSG00000006047	0.132067	0.639598	0.999883	1685.62	1740.98	1706.44	1975.93	YBX2
ENSG00000006062	0.202941	0.608638	0.999883	313.311	214.574	195.097	369.909	MAP3K14
ENSG00000006071	0.381267	0.337284	0.999883	103.84	124.356	116.529	162.349	ABCC8
ENSG00000006118	0.56067	0.131971	0.999883	3860	3530.72	4038.77	8118.47	TMEM132A
ENSG00000006125	-0.278831	0.344889	0.999883	8908.79	8846.32	9464.41	6298.72	AP2B1
ENSG00000006128	0.917528	0.134688	0.999883	25.0649	32.9177	27.3665	65.7615	TAC1
ENSG00000006194	0.0705639	0.803878	0.999883	1189.69	1260.62	1147.63	1193.98	ZNF263
ENSG00000006210	0.4157	0.355084	0.999883	76.9851	80.4654	64.4438	107.89	CX3CL1
ENSG00000006282	0.110786	0.742524	0.999883	776.117	596.176	702.702	999.781	SPATA20
ENSG00000006283	-0.17649	0.630341	0.999883	338.376	473.039	579.994	340.11	CACNA1G
ENSG00000006327	0.565808	0.11782	0.999883	1945.22	1701.97	1563.42	3490.5	TNFRSF12A
ENSG00000006432	0.0971351	0.741331	0.999883	1657.86	1472.76	1363.03	1758.09	MAP3K9
ENSG00000006451	-0.2806	0.393705	0.999883	3014.95	3188.14	3075.65	1826.94	RALA
ENSG00000006453	0.0299991	0.91472	0.999883	1887.92	1870.21	1966.86	2065.32	BAIAP2L1
ENSG00000006459	-0.237224	0.426189	0.999883	1007.07	755.887	1007.27	952.515	KDM7A
ENSG00000006468	0.240703	0.384981	0.999883	2357	2671.21	2176.96	2685.95	ETV1
ENSG00000006530	0.0698774	0.817398	0.999883	1424.22	1197.23	1267.69	1627.6	AGK
ENSG00000006534	0.22358	0.696103	0.999883	33.1215	52.4244	42.374	35.9633	ALDH3B1
ENSG00000006555	-0.0591455	0.912841	0.999883	43.8636	48.7669	48.5536	40.0734	TTC22
ENSG00000006576	0.365414	0.28086	0.999883	917.555	936.325	1072.59	1626.57	PHTF2
ENSG00000006606	0.203546	0.674746	0.999883	76.0899	76.8079	49.4363	67.8166	CCL26
ENSG00000006607	-0.0413257	0.88675	0.999883	951.571	946.078	905.745	859.01	FARP2
ENSG00000006611	0.133167	0.766466	0.999883	99.3645	76.8079	75.0373	114.055	USH1C
ENSG00000006625	-0.197489	0.56716	0.999883	1848.54	2053.09	1748.81	1085.07	GGCT
ENSG00000006634	0.0254071	0.930755	0.999883	1716.95	1877.53	1581.08	1479.63	DBF4
ENSG00000006638	0.300642	0.672206	0.999883	23.2746	26.8218	17.6558	23.633	TBXA2R
ENSG00000006652	-0.0244095	0.935635	0.999883	1135.98	1119.2	927.814	910.386	IFRD1
ENSG00000006659	-0.786336	0.464565	0.999883	20.589	2.43835	8.82792	14.3853	LGALS14
ENSG00000006695	-0.0786897	0.790383	0.999883	670.486	637.627	650.618	613.432	COX10
ENSG00000006704	-0.181208	0.524142	0.999883	1579.09	1487.39	1578.43	1297.76	GTF2IRD1
ENSG00000006712	0.0676354	0.810925	0.999883	1208.49	1275.25	1227.08	1277.21	PAF1
ENSG00000006715	0.112034	0.690149	0.999883	1410.8	1491.05	1416	1563.89	VPS41
ENSG00000006740	-0.155033	0.608303	0.999883	1074.21	1196.01	1319.77	954.57	ARHGAP44
ENSG00000006744	0.388701	0.221327	0.999883	3956.68	3967.19	4049.37	6513.47	ELAC2
ENSG00000006747	0.960264	0.130999	0.999883	20.589	47.5477	21.187	33.9083	SCIN
ENSG00000006756	0.130332	0.70569	0.999883	296.303	262.122	294.853	384.294	ARSD
ENSG00000006757	-0.353967	0.285664	0.999883	424.313	345.026	360.179	269.211	PNPLA4
ENSG00000006831	0.301584	0.295842	0.999883	2257.63	2399.33	2168.14	3054.83	ADIPOR2
ENSG00000006837	0.532742	0.405055	0.999883	21.4842	36.5752	26.4838	32.8808	CDKL3
ENSG00000007038	0.664238	0.43784	0.999883	18.7987	10.9726	9.71071	33.9083	PRSS21
ENSG00000007047	-0.365388	0.250339	0.999883	2529.77	2368.85	2424.15	1477.58	MARK4
ENSG00000007062	0.604482	0.102518	0.999883	3791.07	3428.31	3579.72	7777.33	PROM1
ENSG00000007080	-0.216253	0.479493	0.999883	2604.07	2689.5	2629.84	1816.66	CCDC124
ENSG00000007168	-0.137858	0.625551	0.999883	4237.76	4265.89	4263	3460.7	PAFAH1B1
ENSG00000007171	0.0293645	0.947013	0.999883	104.736	97.5338	73.2717	84.257	NOS2
ENSG00000007174	0.253126	0.707825	0.999883	25.9601	23.1643	22.0698	33.9083	DNAH9
ENSG00000007202	0.461977	0.158473	0.999883	4854.54	5297.31	5625.15	9136.74	KIAA0100
ENSG00000007237	-0.263729	0.501543	0.999883	764.48	997.283	941.056	424.367	GAS7
ENSG00000007255	-0.751103	0.0137484	0.999883	967.685	642.504	946.353	495.267	TRAPPC6A
ENSG00000007264	0.17275	0.576966	0.999883	495.032	659.573	574.698	546.643	MATK
ENSG00000007312	0.453619	0.37048	0.999883	49.2346	54.8628	45.0224	73.9817	CD79B
ENSG00000007314	0.425095	0.190922	0.999883	349.118	465.724	439.63	592.881	SCN4A
ENSG00000007341	0.282949	0.423692	0.999883	308.836	290.163	320.453	474.716	ST7L
ENSG00000007372	-0.404627	0.427247	0.999883	53.7105	65.8353	121.825	66.7891	PAX6
ENSG00000007376	-0.0230352	0.939052	0.999883	1041.98	1109.45	953.415	854.9	RPUSD1
ENSG00000007384	0.209248	0.55475	0.999883	1719.63	1364.25	1835.32	2744.52	RHBDF1
ENSG00000007392	0.416371	0.21889	0.999883	3415.09	3239.34	3553.24	6059.31	LUC7L
ENSG00000007402	0.278874	0.398191	0.999883	2117.09	2099.42	2549.5	3561.4	CACNA2D2
ENSG00000007516	0.640008	0.0605587	0.999883	420.732	491.327	411.381	804.551	BAIAP3
ENSG00000007520	-0.28021	0.394112	0.999883	1527.17	1522.75	1423.94	908.331	TSR3
ENSG00000007541	0.41479	0.276821	0.999883	1229.97	981.434	1235.91	2304.74	PIGQ
ENSG00000007545	-0.0698526	0.819422	0.999883	1072.42	831.476	994.907	1137.47	CRAMP1
ENSG00000007866	-0.199116	0.483286	0.999883	1989.97	1699.53	1747.93	1556.7	TEAD3
ENSG00000007923	0.158399	0.591996	0.999883	2663.15	2487.11	2625.42	3414.46	DNAJC11
ENSG00000007944	-0.444086	0.14352	0.999883	1497.63	1364.25	1723.21	1003.89	MYLIP
ENSG00000007968	0.0233127	0.945468	0.999883	310.626	357.218	293.087	256.881	E2F2
ENSG00000008018	-0.199675	0.506232	0.999883	4760.54	4736.49	4451.92	3286.02	PSMB1
ENSG00000008056	0.108463	0.737935	0.999883	435.95	526.683	411.381	387.377	SYN1
ENSG00000008083	0.150324	0.578808	0.999883	13098.2	13838.8	12433.2	14496.3	JARID2
ENSG00000008086	-0.170323	0.557742	0.999883	853.997	786.367	915.455	786.056	CDKL5
ENSG00000008118	-0.953672	0.187473	0.999883	36.7022	39.0135	53.8503	8.22019	CAMK1G
ENSG00000008128	0.539602	0.0981888	0.999883	550.533	632.751	552.628	969.983	CDK11A
ENSG00000008130	0.0276533	0.921175	0.999883	2907.53	2936.99	3210.71	3299.38	NADK
ENSG00000008226	0.322181	0.571403	0.999883	36.7022	41.4519	32.6633	45.2111	DLEC1
ENSG00000008256	0.0824193	0.777095	0.999883	978.427	985.092	1037.28	1148.77	CYTH3
ENSG00000008277	0.732018	0.05042	0.999883	760.004	826.599	828.942	1811.52	ADAM22
ENSG00000008282	0.475773	0.169029	0.999883	2003.4	2057.96	2299.67	3925.14	SYPL1
ENSG00000008283	0.608427	0.0742884	0.999883	938.144	1011.91	922.518	1823.85	CYB561
ENSG00000008294	-0.166642	0.55256	0.999883	2620.18	2563.92	2750.78	2221.51	SPAG9
ENSG00000008300	0.5641	0.0971025	0.999883	2172.59	2224.99	2144.3	4156.33	CELSR3
ENSG00000008311	0.738913	0.0384087	0.999883	16267.1	17909.7	17230.3	37993.7	AASS
ENSG00000008323	-0.157706	0.621287	0.999883	782.383	926.571	996.672	668.918	PLEKHG6
ENSG00000008324	-0.258849	0.396258	0.999883	906.813	824.161	836.004	632.955	SS18L2
ENSG00000008382	-0.251353	0.404465	0.999883	785.964	708.339	747.725	580.551	MPND
ENSG00000008394	0.489413	0.114689	0.999883	5337.93	6117.81	5810.54	9532.34	MGST1
ENSG00000008405	-0.100309	0.727764	0.999883	1195.95	1192.35	1190	1033.69	CRY1
ENSG00000008438	0.599183	0.333548	0.999883	25.9601	30.4793	28.2493	51.3762	PGLYRP1
ENSG00000008441	-0.115382	0.883104	0.999883	17.0083	25.6026	23.8354	12.3303	NFIX
ENSG00000008513	0.432101	0.191581	0.999883	245.278	301.136	228.643	338.055	ST3GAL1
ENSG00000008516	0.270247	0.431055	0.999883	1752.75	1598.34	2033.95	2967.49	MMP25
ENSG00000008517	-1.04402	0.0654567	0.999883	68.0333	25.6026	48.5536	30.8257	IL32
ENSG00000008710	0.293771	0.37744	0.999883	3099.1	2651.7	2945.88	4757.44	PKD1
ENSG00000008735	-0.531724	0.171173	0.999883	173.664	145.082	180.972	100.697	MAPK8IP2
ENSG00000008838	0.140121	0.621946	0.999883	3556.53	3510	3612.38	4389.58	MED24
ENSG00000008853	0.0110587	0.972257	0.999883	469.967	436.464	376.069	416.147	RHOBTB2
ENSG00000008869	0.157414	0.617272	0.999883	848.626	752.23	808.637	1095.34	HEATR5B
ENSG00000008952	0.615068	0.0768117	0.999883	2617.49	2683.4	2584.81	5283.53	SEC62
ENSG00000008988	-0.436584	0.210032	0.999883	24116	22359.6	21306.2	11203.1	RPS20
ENSG00000009307	-0.206722	0.457758	0.999883	25016.6	23833.6	24957.4	19469.5	CSDE1
ENSG00000009335	-0.169783	0.577926	0.999883	2992.57	3241.78	3116.26	2189.65	UBE3C
ENSG00000009413	0.139779	0.660713	0.999883	392.087	388.916	404.319	488.074	REV3L
ENSG00000009694	-0.027654	0.948512	0.999883	275.714	158.492	303.68	408.955	TENM1
ENSG00000009709	-0.825014	0.0182239	0.999883	286.456	202.383	388.428	178.789	PAX7
ENSG00000009724	0.225055	0.633251	0.999883	74.2996	68.2737	97.9899	132.551	MASP2
ENSG00000009780	-0.0982008	0.759564	0.999883	448.483	462.067	427.271	356.551	FAM76A
ENSG00000009830	0.575848	0.0896376	0.999883	984.693	1136.27	1127.33	2010.86	POMT2
ENSG00000009844	-0.202572	0.516023	0.999883	2100.08	2140.87	1980.1	1405.65	VTA1
ENSG00000009950	-0.166222	0.606967	0.999883	503.984	537.655	730.069	562.056	MLXIPL
ENSG00000009954	0.0107411	0.968687	0.999883	5041.63	5094.92	4767.08	4787.23	BAZ1B
ENSG00000010017	-0.292866	0.320168	0.999883	1870.02	1726.35	1850.33	1311.12	RANBP9
ENSG00000010030	-0.975105	0.154706	0.999883	33.1215	26.8218	43.2568	12.3303	ETV7
ENSG00000010072	-0.275149	0.40736	0.999883	321.368	315.766	369.89	255.853	SPRTN
ENSG00000010165	0.0594343	0.833741	0.999883	1804.67	2028.7	1814.14	1742.68	METTL13
ENSG00000010219	-0.367629	0.336748	0.999883	145.914	114.602	157.137	120.22	DYRK4
ENSG00000010244	-0.0688392	0.799456	0.999883	8021.67	7653.97	8257.64	7866.72	ZNF207
ENSG00000010256	0.0899265	0.74117	0.999883	5725.54	6353.11	6081.55	6213.44	UQCRC1
ENSG00000010270	0.0788925	0.785051	0.999883	907.708	1026.54	946.353	931.964	STARD3NL
ENSG00000010278	0.47744	0.203789	0.999883	4255.66	3453.92	4051.13	8110.25	CD9
ENSG00000010292	-0.0316342	0.909421	0.999883	8509.54	9481.51	9679.81	8313.7	NCAPD2
ENSG00000010295	0.23021	0.473355	0.999883	491.451	466.943	454.638	642.202	IFFO1
ENSG00000010310	-0.361948	0.477094	0.999883	58.1864	41.4519	65.3266	54.4588	GIPR
ENSG00000010318	0.000475229	0.998779	0.999883	439.531	408.423	428.154	459.303	PHF7
ENSG00000010319	0.768287	0.0525513	0.999883	131.591	159.712	100.638	235.303	SEMA3G
ENSG00000010322	0.105709	0.719241	0.999883	4553.76	3936.71	4040.54	5310.24	NISCH
ENSG00000010327	0.0566834	0.912511	0.999883	63.5575	52.4244	43.2568	58.5689	STAB1
ENSG00000010361	0.0520148	0.866311	0.999883	644.526	791.243	700.937	604.184	FUZ
ENSG00000010404	0.271935	0.409189	0.999883	1352.61	1205.76	1346.26	2051.97	IDS
ENSG00000010539	0.160705	0.631959	0.999883	243.488	321.862	308.094	294.899	ZNF200
ENSG00000010610	0.0287822	0.94162	0.999883	160.236	246.273	235.705	158.239	CD4
ENSG00000010626	-0.412701	0.370383	0.999883	113.687	81.6846	76.8029	61.6514	LRRC23
ENSG00000010704	0.453799	0.319373	0.999883	65.3478	75.5887	68.8578	107.89	HFE
ENSG00000010803	0.0294508	0.92237	0.999883	547.847	524.244	535.855	581.579	SCMH1
ENSG00000010810	-0.0780678	0.813038	0.999883	2450.1	2913.82	2386.19	1668.7	FYN
ENSG00000010818	-0.146834	0.635836	0.999883	793.125	581.545	653.266	724.404	HIVEP2
ENSG00000011007	-0.0477293	0.866523	0.999883	1858.38	1715.38	1607.56	1637.87	ELOA
ENSG00000011009	-0.0867048	0.778214	0.999883	3782.12	4356.1	3876.34	2856.52	LYPLA2
ENSG00000011021	1.08088	0.0154807	0.999883	1280.1	1161.87	1196.18	4075.16	CLCN6
ENSG00000011028	0.504017	0.132475	0.999883	1171.78	1376.45	1447.78	2337.62	MRC2
ENSG00000011052	-0.129062	0.787472	0.999883	72.5092	82.9038	75.0373	52.4037	NME1-NME2
ENSG00000011105	0.749679	0.0295789	0.999883	1316.8	1458.13	1166.17	2715.75	TSPAN9
ENSG00000011114	0.0768363	0.785332	0.999883	1345.45	1458.13	1447.78	1487.85	BTBD7
ENSG00000011132	0.097735	0.751018	0.999883	614.985	607.148	679.75	777.836	APBA3
ENSG00000011143	-0.0056738	0.984761	0.999883	623.042	625.436	668.273	660.698	MKS1
ENSG00000011198	-0.0123445	0.971932	0.999883	264.972	306.012	258.658	213.725	ABHD5
ENSG00000011201	0.969326	0.0111985	0.967387	2976.46	3194.23	2579.52	7682.8	ANOS1
ENSG00000011243	0.154431	0.624279	0.999883	3337.21	2986.97	3627.39	4763.6	AKAP8L
ENSG00000011258	-0.250792	0.419429	0.999883	3593.23	3798.94	3851.62	2458.86	MBTD1
ENSG00000011260	-0.0871693	0.762971	0.999883	2662.25	2718.76	2491.24	2133.14	UTP18
ENSG00000011275	-0.0750896	0.78928	0.999883	1772.45	1710.5	1689.66	1576.22	RNF216
ENSG00000011295	-0.229869	0.407454	0.999883	2748.19	2283.51	2530.08	2217.4	TTC19
ENSG00000011304	0.102587	0.706072	0.999883	22375.8	24155.5	20801.2	22203.8	PTBP1
ENSG00000011332	0.262544	0.450116	0.999883	350.014	418.176	256.892	310.312	DPF1
ENSG00000011347	-0.241585	0.417539	0.999883	1339.18	1337.43	1451.31	1023.41	SYT7
ENSG00000011376	0.639436	0.0629623	0.999883	2018.62	2226.21	2138.12	4247.78	LARS2
ENSG00000011405	0.00720924	0.979167	0.999883	4772.18	4403.65	4555.21	4970.13	PIK3C2A
ENSG00000011422	0.061022	0.845986	0.999883	478.024	434.026	463.466	547.67	PLAUR
ENSG00000011426	0.17943	0.528041	0.999883	3581.6	4134.22	4287.72	4776.96	ANLN
ENSG00000011451	-0.0182561	0.947459	0.999883	2355.21	2438.35	2435.62	2292.41	WIZ
ENSG00000011454	-0.0597589	0.830416	0.999883	1733.95	1678.8	1789.42	1701.58	RABGAP1
ENSG00000011478	0.710071	0.0914534	0.999883	893.385	727.846	858.074	2136.22	QPCTL
ENSG00000011485	0.0281525	0.919501	0.999883	3805.39	3666.05	3281.34	3560.37	PPP5C
ENSG00000011523	-0.20306	0.490217	0.999883	1189.69	1133.83	1165.29	912.441	CEP68
ENSG00000011566	-0.240559	0.413024	0.999883	2000.72	2012.85	2206.1	1548.48	MAP4K3
ENSG00000011590	0.305928	0.691491	0.999883	20.589	12.1917	20.3042	38.0184	ZBTB32
ENSG00000011638	-0.350933	0.286425	0.999883	1125.24	1098.47	1123.79	665.835	TMEM159
ENSG00000011677	0.992268	0.00626657	0.789698	206.786	329.177	237.471	553.835	GABRA3
ENSG00000012048	-0.0019976	0.994349	0.999883	1418.85	1500.8	1519.28	1433.4	BRCA1
ENSG00000012061	-0.280733	0.328932	0.999883	1144.93	942.421	1077.01	886.753	ERCC1
ENSG00000012171	-0.362841	0.296644	0.999883	318.682	221.889	240.119	212.697	SEMA3B
ENSG00000012174	0.34305	0.342467	0.999883	497.718	420.615	460.817	794.276	MBTPS2
ENSG00000012211	0.112224	0.719517	0.999883	378.659	393.793	370.773	416.147	PRICKLE3
ENSG00000012223	2.16339	0.00410652	0.752076	8.95175	29.2602	7.94513	46.2386	LTF
ENSG00000012232	0.335129	0.249619	0.999883	4713.99	5058.35	4721.17	6843.31	EXTL3
ENSG00000012660	0.299754	0.322232	0.999883	6258.17	6755.44	7212.41	9825.18	ELOVL5
ENSG00000012779	-0.224735	0.583404	0.999883	118.163	90.2188	134.184	125.358	ALOX5
ENSG00000012822	-0.0452166	0.879782	0.999883	700.027	701.024	821.879	773.725	CALCOCO1
ENSG00000012963	-0.140902	0.66095	0.999883	1399.16	1566.64	1408.05	980.258	UBR7
ENSG00000012983	-0.291417	0.302347	0.999883	1525.38	1277.69	1498.1	1192.96	MAP4K5
ENSG00000013016	0.0218889	0.950396	0.999883	551.428	753.449	604.712	421.285	EHD3
ENSG00000013275	-0.0359793	0.900205	0.999883	2843.08	2894.32	2541.56	2358.17	PSMC4
ENSG00000013288	0.57776	0.124821	0.999883	408.2	452.313	510.254	917.579	MAN2B2
ENSG00000013293	0.763125	0.202261	0.999883	26.8553	47.5477	24.7182	40.0734	SLC7A14
ENSG00000013297	0.245517	0.536571	0.999883	232.746	176.78	146.543	272.294	CLDN11
ENSG00000013306	0.0522381	0.847835	0.999883	5283.33	5621.61	5300.28	5352.37	SLC25A39
ENSG00000013364	-0.656282	0.0414105	0.999883	392.982	245.054	388.428	250.716	MVP
ENSG00000013374	-0.0929185	0.74837	0.999883	1617.58	1675.14	1608.45	1350.17	NUB1
ENSG00000013375	-0.121897	0.664015	0.999883	1711.58	1497.14	1650.82	1592.66	PGM3
ENSG00000013392	-0.139886	0.691073	0.999883	245.278	276.752	279.845	200.367	RWDD2A
ENSG00000013441	0.387236	0.219962	0.999883	883.538	880.243	668.273	1148.77	CLK1
ENSG00000013503	0.346598	0.256855	0.999883	493.242	604.71	429.92	569.248	POLR3B
ENSG00000013523	0.576272	0.111225	0.999883	1281	1494.71	1711.73	2966.46	ANGEL1
ENSG00000013561	-0.200985	0.531382	0.999883	500.403	493.765	488.184	366.826	RNF14
ENSG00000013563	-0.243219	0.446767	0.999883	368.812	338.93	388.428	301.064	DNASE1L1
ENSG00000013573	0.579016	0.0941382	0.999883	4048.88	3889.16	3618.56	7563.6	DDX11
ENSG00000013583	-0.460861	0.191397	0.999883	1048.25	988.749	1024.04	517.872	HEBP1
ENSG00000013588	0.00279828	0.996488	0.999883	21.4842	39.0135	51.2019	33.9083	GPRC5A
ENSG00000013619	-1.50005	0.127064	0.999883	18.7987	6.09586	15.8903	6.16514	MAMLD1
ENSG00000013810	0.0176083	0.948756	0.999883	6616.24	6403.1	6776.31	7153.62	TACC3
ENSG00000014123	0.274984	0.442699	0.999883	883.538	749.791	965.774	1486.83	UFL1
ENSG00000014138	-0.113057	0.691347	0.999883	1163.73	1124.08	1216.49	1076.85	POLA2
ENSG00000014164	-0.183742	0.53626	0.999883	1253.25	1263.06	1287.11	974.093	ZC3H3
ENSG00000014216	-0.103426	0.721457	0.999883	4974.49	5642.33	5821.13	4407.05	CAPN1
ENSG00000014257	0.579563	0.373302	0.999883	17.9035	30.4793	33.5461	46.2386	ACPP
ENSG00000014641	-0.0980116	0.73719	0.999883	5072.96	5515.54	5166.98	4052.55	MDH1
ENSG00000014824	-0.209098	0.483439	0.999883	3041.81	3130.84	3151.57	2227.67	SLC30A9
ENSG00000014914	0.230345	0.515145	0.999883	214.842	236.52	265.72	326.753	MTMR11
ENSG00000014919	-0.0370896	0.899738	0.999883	1355.3	1141.15	1310.06	1456	COX15
ENSG00000015133	-0.102446	0.713601	0.999883	2667.62	2712.66	3037.69	2601.69	CCDC88C
ENSG00000015153	0.0513055	0.931652	0.999883	33.1215	40.2327	35.3117	30.8257	YAF2
ENSG00000015171	-0.227696	0.422287	0.999883	1272.04	1072.87	1250.03	1080.96	ZMYND11
ENSG00000015285	-0.105217	0.899048	0.999883	29.5408	15.8492	9.71071	20.5505	WAS
ENSG00000015413	0.449511	0.298544	0.999883	183.511	136.547	126.239	285.652	DPEP1
ENSG00000015475	0.114669	0.697138	0.999883	687.495	716.874	641.79	722.349	BID
ENSG00000015479	0.133851	0.670732	0.999883	433.265	453.532	490.832	560.001	MATR3
ENSG00000015532	0.542814	0.131709	0.999883	1595.2	1560.54	1712.62	3257.25	XYLT2
ENSG00000015676	-0.115395	0.68386	0.999883	1888.82	1897.03	1928.9	1627.6	NUDCD3
ENSG00000016391	0.129076	0.662806	0.999883	649.897	703.463	699.171	771.67	CHDH
ENSG00000016402	0.0768766	0.885801	0.999883	41.1781	46.3286	48.5536	48.2936	IL20RA
ENSG00000016864	0.169664	0.566928	0.999883	1118.07	1064.34	1012.56	1331.67	GLT8D1
ENSG00000017260	0.44632	0.17141	0.999883	3199.36	3317.37	3429.65	5714.06	ATP2C1
ENSG00000017483	1.08371	0.00386444	0.7439	893.385	1105.79	786.568	2453.73	SLC38A5
ENSG00000017797	-0.285989	0.347815	0.999883	3515.35	3589.25	3833.97	2439.34	RALBP1
ENSG00000018189	0.00260784	0.992917	0.999883	1252.35	1113.1	1262.39	1405.65	RUFY3
ENSG00000018236	0.722451	0.0436137	0.999883	239.012	432.806	382.249	591.854	CNTN1
ENSG00000018408	-0.302808	0.316991	0.999883	717.931	594.956	650.618	514.789	WWTR1
ENSG00000018510	0.0212999	0.941712	0.999883	2180.65	2378.61	1995.11	1859.82	AGPS
ENSG00000018610	-0.235697	0.456194	0.999883	760.004	731.504	711.53	518.9	CXorf56
ENSG00000018625	0.59339	0.0479954	0.999883	2978.25	3950.12	3345.78	5590.76	ATP1A2
ENSG00000018699	-0.0687342	0.810597	0.999883	1050.94	1041.17	1054.94	966.9	TTC27
ENSG00000018869	-0.0215216	0.95873	0.999883	112.792	92.6571	96.2243	113.028	ZNF582
ENSG00000019144	-0.093217	0.735628	0.999883	2950.5	2798	2834.64	2625.32	PHLDB1
ENSG00000019485	-0.074259	0.820508	0.999883	516.516	454.752	379.601	396.624	PRDM11
ENSG00000019505	0.235474	0.420495	0.999883	758.214	980.215	851.011	914.496	SYT13
ENSG00000019549	-0.256147	0.776964	0.999883	10.7421	12.1917	18.5386	12.3303	SNAI2
ENSG00000019582	0.798844	0.0203522	0.999883	918.45	1130.17	934.877	2093.07	CD74
ENSG00000019995	-0.209306	0.489698	0.999883	674.067	643.723	685.047	532.257	ZRANB1
ENSG00000020129	0.194037	0.520894	0.999883	1894.19	1697.09	1473.38	2154.72	NCDN
ENSG00000020181	-0.418556	0.272243	0.999883	218.423	247.492	386.663	205.505	ADGRA2
ENSG00000020256	-0.166964	0.586157	0.999883	1093.9	1138.71	1100.84	816.881	ZFP64
ENSG00000020426	-0.300626	0.312949	0.999883	845.046	731.504	814.817	616.514	MNAT1
ENSG00000020577	-0.0882512	0.789319	0.999883	352.699	290.163	286.907	311.34	SAMD4A
ENSG00000020633	-0.355135	0.565605	0.999883	38.4925	57.3011	61.7954	21.578	RUNX3
ENSG00000020922	0.0476975	0.86805	0.999883	1810.04	1686.12	1823.85	2069.43	MRE11
ENSG00000021300	-0.459921	0.236871	0.999883	475.338	462.067	452.872	213.725	PLEKHB1
ENSG00000021355	-0.547874	0.119818	0.999883	571.122	533.998	655.914	306.202	SERPINB1
ENSG00000021574	0.306268	0.304207	0.999883	1247.87	1300.86	1203.25	1729.32	SPAST
ENSG00000021645	0.362902	0.410554	0.999883	105.631	101.191	134.184	206.532	NRXN3
ENSG00000021762	-0.0350474	0.918839	0.999883	380.45	527.902	590.588	420.257	OSBPL5
ENSG00000021776	-0.0280366	0.919151	0.999883	3509.98	3727.01	3848.97	3490.5	AQR
ENSG00000021826	0.736799	0.0196696	0.999883	345.538	531.559	376.952	672.001	CPS1
ENSG00000022267	-0.189859	0.595042	0.999883	994.54	1222.83	1110.55	623.707	FHL1
ENSG00000022277	-0.191247	0.518163	0.999883	1758.12	1641.01	1566.07	1271.05	RTF2
ENSG00000022355	0.671195	0.335997	0.999883	24.1697	18.2876	37.9601	80.1469	GABRA1
ENSG00000022567	0.678609	0.0435208	0.999883	1163.73	1332.56	1148.51	2367.42	SLC45A4
ENSG00000022840	-0.231808	0.473756	0.999883	5068.48	5569.18	5307.35	3267.53	RNF10
ENSG00000022976	-0.138119	0.662065	0.999883	414.466	346.245	376.069	371.964	ZNF839
ENSG00000023041	0.300859	0.328313	0.999883	992.75	980.215	914.572	1368.66	ZDHHC6
ENSG00000023171	0.329711	0.278683	0.999883	905.022	1003.38	976.368	1360.44	GRAMD1B
ENSG00000023191	0.11564	0.689313	0.999883	1768.87	1708.06	1791.18	2148.55	RNH1
ENSG00000023228	-0.0110822	0.96862	0.999883	2950.5	3269.82	3111.84	2746.57	NDUFS1
ENSG00000023287	0.0759943	0.789157	0.999883	3032.85	3093.04	3419.94	3708.33	RB1CC1
ENSG00000023318	0.63182	0.0942781	0.999883	1370.51	1309.39	1430.12	3029.14	ERP44
ENSG00000023330	-0.093211	0.768995	0.999883	1520.9	1715.38	1478.68	1097.4	ALAS1
ENSG00000023445	0.159485	0.874539	0.999883	12.5325	7.31504	7.94513	15.4129	BIRC3
ENSG00000023516	0.220615	0.456845	0.999883	1446.6	1515.43	1571.37	2000.59	AKAP11
ENSG00000023572	0.076882	0.847036	0.999883	123.534	142.643	115.646	109.945	GLRX2
ENSG00000023608	-0.294452	0.374361	0.999883	615.881	401.108	421.975	444.918	SNAPC1
ENSG00000023697	-0.365887	0.308693	0.999883	753.738	715.655	655.914	379.156	DERA
ENSG00000023734	-0.246341	0.446004	0.999883	7831.89	8261.12	7683.82	4820.11	STRAP
ENSG00000023839	0.669207	0.241123	0.999883	31.3311	39.0135	40.6084	75.0092	ABCC2
ENSG00000023892	-0.278808	0.421195	0.999883	318.682	219.451	337.227	320.587	DEF6
ENSG00000023902	-0.159256	0.647144	0.999883	1031.24	1116.76	898.682	612.404	PLEKHO1
ENSG00000023909	0.00763262	0.979309	0.999883	674.962	705.901	708.882	685.358	GCLM
ENSG00000024048	0.0612023	0.834141	0.999883	1300.69	1337.43	1513.99	1598.83	UBR2
ENSG00000024422	-0.426391	0.265228	0.999883	491.451	490.108	479.356	233.248	EHD2
ENSG00000024526	0.0193679	0.947725	0.999883	2041	2562.7	2673.98	2216.37	DEPDC1
ENSG00000024862	-0.321504	0.458136	0.999883	290.037	329.177	278.079	126.385	CCDC28A
ENSG00000025039	-0.541004	0.173576	0.999883	771.641	849.764	979.016	354.496	RRAGD
ENSG00000025156	-0.09274	0.759851	0.999883	674.962	659.573	619.72	554.863	HSF2
ENSG00000025293	-0.139797	0.613023	0.999883	3209.2	3094.26	3298.11	2812.33	PHF20
ENSG00000025423	0.381108	0.393748	0.999883	72.5092	79.2462	70.6234	106.862	HSD17B6
ENSG00000025434	-0.0976688	0.752196	0.999883	428.789	399.889	442.279	414.092	NR1H3
ENSG00000025708	-0.18323	0.790905	0.999883	28.6456	26.8218	23.8354	19.523	TYMP
ENSG00000025770	0.125603	0.65537	0.999883	1856.59	1867.77	1665.83	1974.9	NCAPH2
ENSG00000025772	-0.0968566	0.741978	0.999883	1400.05	1436.19	1341.84	1128.22	TOMM34
ENSG00000025796	0.557357	0.105213	0.999883	3800.91	3672.15	3511.75	7087.86	SEC63
ENSG00000025800	-0.096899	0.725992	0.999883	3144.75	3138.15	3267.21	2857.54	KPNA6
ENSG00000026025	-0.318188	0.393519	0.999883	2210.19	2238.4	1842.39	1013.14	VIM
ENSG00000026036	1.21463	0.0123421	0.999883	217.528	202.383	200.394	766.533	RTEL1-TNFRSF6B
ENSG00000026103	0.357117	0.444792	0.999883	60.8719	135.328	118.294	94.5322	FAS
ENSG00000026297	-0.103431	0.759869	0.999883	953.362	651.038	965.774	1134.39	RNASET2
ENSG00000026508	0.832318	0.0340077	0.999883	94.8886	151.177	84.748	168.514	CD44
ENSG00000026559	-0.214282	0.483924	0.999883	730.463	763.202	882.792	627.817	KCNG1
ENSG00000026652	0.524032	0.126414	0.999883	1341.87	1452.03	1530.76	2677.73	AGPAT4
ENSG00000026950	-0.0558025	0.885115	0.999883	180.825	140.205	204.808	230.165	BTN3A1
ENSG00000027001	0.0306114	0.916848	0.999883	711.664	737.6	760.967	766.533	MIPEP
ENSG00000027075	-0.549309	0.125631	0.999883	341.062	321.862	428.154	204.477	PRKCH
ENSG00000027697	0.811372	0.0338131	0.999883	696.446	715.655	641.79	1631.71	IFNGR1
ENSG00000027847	0.320686	0.311577	0.999883	486.08	497.423	407.85	618.569	B4GALT7
ENSG00000027869	-0.200222	0.620425	0.999883	128.01	138.986	142.13	96.5872	SH2D2A
ENSG00000028116	-0.0140984	0.963337	0.999883	528.153	574.23	651.5	593.909	VRK2
ENSG00000028137	0.581198	0.17066	0.999883	70.7189	112.164	97.1071	138.716	TNFRSF1B
ENSG00000028203	0.366024	0.242171	0.999883	1520.9	1522.75	1466.32	2326.31	VEZT
ENSG00000028277	0.439992	0.209583	0.999883	437.741	421.834	413.147	731.597	POU2F2
ENSG00000028310	0.327808	0.333221	0.999883	2068.75	1708.06	1728.51	3056.88	BRD9
ENSG00000028528	-0.0134714	0.962938	0.999883	1903.14	2206.7	2110.76	1770.42	SNX1
ENSG00000028839	-0.110789	0.73012	0.999883	1010.65	1069.21	903.096	703.854	TBPL1
ENSG00000029153	0.146818	0.624334	0.999883	555.009	598.614	582.643	660.698	ARNTL2
ENSG00000029363	-0.126114	0.644073	0.999883	6155.23	5793.51	6015.34	5358.54	BCLAF1
ENSG00000029364	0.27157	0.358177	0.999883	1312.33	1415.46	1390.4	1846.46	SLC39A9
ENSG00000029534	-0.252558	0.429697	0.999883	784.174	824.161	865.136	561.028	ANK1
ENSG00000029639	-0.109915	0.73076	0.999883	560.38	605.929	564.104	436.698	TFB1M
ENSG00000029725	0.166593	0.548097	0.999883	2052.64	2345.69	2183.14	2408.52	RABEP1
ENSG00000029993	0.15589	0.621251	0.999883	10717	14780	10657.1	9033.99	HMGB3
ENSG00000030066	0.121571	0.657346	0.999883	4875.13	5079.07	4938.34	5596.92	NUP160
ENSG00000030110	-0.118519	0.719548	0.999883	1226.39	1377.67	1161.75	823.047	BAK1
ENSG00000030419	-0.371944	0.29304	0.999883	208.576	159.712	216.284	168.514	IKZF2
ENSG00000030582	0.722234	0.0448329	0.999883	3475.97	3736.77	3627.39	7980.78	GRN
ENSG00000031003	-0.0494087	0.87213	0.999883	640.05	530.34	553.511	622.679	FAM13B
ENSG00000031081	-0.240594	0.483469	0.999883	361.651	421.834	507.605	314.422	ARHGAP31
ENSG00000031691	-0.176553	0.573075	0.999883	494.137	482.792	493.481	391.487	CENPQ
ENSG00000031698	-0.255718	0.410485	0.999883	3808.08	3886.72	3813.66	2497.91	SARS
ENSG00000031823	0.0537881	0.846191	0.999883	2839.5	2917.48	2612.18	2741.43	RANBP3
ENSG00000032219	0.081554	0.788869	0.999883	638.26	596.176	627.665	742.9	ARID4A
ENSG00000032389	-0.389512	0.225969	0.999883	847.731	683.956	689.461	490.129	EIPR1
ENSG00000032444	0.279881	0.355413	0.999883	3376.6	3688	3979.63	5242.43	PNPLA6
ENSG00000032742	0.0310774	0.929051	0.999883	239.012	237.739	198.628	209.615	IFT88
ENSG00000033011	0.973981	0.0130848	0.999883	615.881	676.641	558.807	1629.65	ALG1
ENSG00000033030	0.139709	0.642008	0.999883	1147.61	1050.93	1073.47	1395.38	ZCCHC8
ENSG00000033050	0.0147075	0.958978	0.999883	2071.44	2082.35	1793.83	1822.83	ABCF2
ENSG00000033100	0.36986	0.241395	0.999883	930.982	931.448	860.722	1383.05	CHPF2
ENSG00000033122	0.273886	0.569884	0.999883	72.5092	62.1778	85.6308	128.44	LRRC7
ENSG00000033170	-0.0486039	0.867936	0.999883	764.48	721.75	770.677	762.423	FUT8
ENSG00000033178	-0.0399665	0.885752	0.999883	2050.85	2007.98	2170.79	2098.2	UBA6
ENSG00000033327	-0.0423687	0.891152	0.999883	556.799	649.819	698.288	569.248	GAB2
ENSG00000033627	0.650319	0.0795771	0.999883	1679.35	1690.99	1807.96	3781.29	ATP6V0A1
ENSG00000033800	0.000365129	0.998983	0.999883	1381.26	1554.45	1563.42	1391.27	PIAS1
ENSG00000033867	0.556834	0.148059	0.999883	3459.85	3002.82	3637.99	7437.22	SLC4A7
ENSG00000034053	-0.192708	0.507938	0.999883	1152.09	924.133	990.493	950.46	APBA2
ENSG00000034152	-0.17316	0.627947	0.999883	1010.65	1180.16	993.141	598.019	MAP2K3
ENSG00000034510	-0.377799	0.284121	0.999883	10377.8	10865.3	10578.5	5264	TMSB10
ENSG00000034533	0.0353848	0.932744	0.999883	165.607	238.958	180.09	116.11	ASTE1
ENSG00000034677	-0.150241	0.623802	0.999883	502.193	432.806	512.019	480.881	RNF19A
ENSG00000034693	0.0389087	0.902029	0.999883	446.693	397.45	416.678	489.101	PEX3
ENSG00000034713	-0.304659	0.346195	0.999883	1191.48	1166.75	1154.69	733.652	GABARAPL2
ENSG00000035115	0.0459573	0.875784	0.999883	820.876	948.517	966.657	897.028	SH3YL1
ENSG00000035141	-0.081861	0.784979	0.999883	2980.04	3149.12	2720.76	2237.95	FAM136A
ENSG00000035403	0.436814	0.193398	0.999883	17654.6	15616.4	14983.6	28562.1	VCL
ENSG00000035499	-0.146784	0.652618	0.999883	2014.14	2315.21	2066.62	1371.74	DEPDC1B
ENSG00000035664	0.1346	0.763771	0.999883	99.3645	120.698	79.4513	76.0368	DAPK2
ENSG00000035681	-0.107657	0.714769	0.999883	877.272	910.722	942.822	778.863	NSMAF
ENSG00000035687	-0.266681	0.390977	0.999883	3146.54	3316.15	3440.24	2159.86	ADSS
ENSG00000035862	0.288715	0.32642	0.999883	1702.62	1878.75	1852.98	2464	TIMP2
ENSG00000035928	0.085183	0.756643	0.999883	3641.57	4097.64	3785.41	3781.29	RFC1
ENSG00000036054	-0.173078	0.576041	0.999883	830.723	916.818	980.782	690.496	TBC1D23
ENSG00000036257	-0.175997	0.571138	0.999883	3560.11	3900.13	3682.13	2511.27	CUL3
ENSG00000036448	0.46325	0.485264	0.999883	30.436	36.5752	17.6558	29.7982	MYOM2
ENSG00000036530	-0.121664	0.826455	0.999883	52.8153	31.6985	50.3191	62.679	CYP46A1
ENSG00000036549	-0.164976	0.554704	0.999883	1841.38	1698.31	1868.87	1611.16	AC118549.1
ENSG00000036672	-0.221325	0.513454	0.999883	303.464	320.642	354.882	244.551	USP2
ENSG00000037042	0.311037	0.391139	0.999883	736.729	613.244	754.787	1236.11	TUBG2
ENSG00000037241	-0.34877	0.270506	0.999883	703.608	586.422	606.478	442.863	RPL26L1
ENSG00000037280	0.346148	0.303234	0.999883	544.267	608.367	685.047	953.542	FLT4
ENSG00000037474	0.0700643	0.799617	0.999883	4767.7	4624.32	4644.37	5255.78	NSUN2
ENSG00000037637	-0.0423588	0.888528	0.999883	845.046	875.366	773.326	696.661	FBXO42
ENSG00000037749	0.695769	0.0428864	0.999883	428.789	557.162	491.715	932.992	MFAP3
ENSG00000037757	0.193625	0.521811	0.999883	676.753	731.504	753.022	903.193	MRI1
ENSG00000037897	0.199598	0.537733	0.999883	382.24	374.286	309.86	420.257	METTL1
ENSG00000038002	0.474368	0.192449	0.999883	273.028	263.341	218.05	418.202	AGA
ENSG00000038210	-0.284583	0.410584	0.999883	601.558	653.477	657.68	381.211	PI4K2B
ENSG00000038219	0.421111	0.250258	0.999883	3390.03	2812.63	3363.44	6228.85	BOD1L1
ENSG00000038274	-0.113294	0.698364	0.999883	2201.24	2372.51	2326.16	1813.58	MAT2B
ENSG00000038295	1.20585	0.0773415	0.999883	12.5325	37.7944	19.4214	35.9633	TLL1
ENSG00000038358	0.166949	0.548051	0.999883	2165.43	2296.92	2027.77	2410.57	EDC4
ENSG00000038382	0.00862057	0.976125	0.999883	2872.62	2488.33	2765.79	3183.27	TRIO
ENSG00000038427	1.15002	0.00257897	0.601631	9035.01	12919.6	10826.6	31155.6	VCAN
ENSG00000038532	-0.0186189	0.950406	0.999883	649.897	681.518	641.79	593.909	CLEC16A
ENSG00000039068	0.417984	0.231647	0.999883	10403.7	10701.9	13185.4	20813.5	CDH1
ENSG00000039123	-0.0327882	0.90487	0.999883	4358.61	4389.02	4256.82	4033.03	MTREX
ENSG00000039139	0.503541	0.394422	0.999883	41.1781	32.9177	30.8977	68.8441	DNAH5
ENSG00000039319	-0.0405599	0.89377	0.999883	1251.46	1115.54	1446.9	1507.38	ZFYVE16
ENSG00000039523	0.34089	0.455305	0.999883	61.7671	75.5887	76.8029	99.6698	RIPOR1
ENSG00000039560	0.0284482	0.919581	0.999883	4371.14	3952.56	4248.88	4838.61	RAI14
ENSG00000039600	-0.0136477	0.98539	0.999883	17.0083	26.8218	26.4838	16.4404	SOX30
ENSG00000039650	0.217117	0.507205	0.999883	2220.03	1845.83	2082.51	3154.5	PNKP
ENSG00000039987	0.786051	0.0597041	0.999883	100.26	123.136	88.2792	201.395	BEST2
ENSG00000040199	-0.201812	0.485766	0.999883	1078.69	921.695	1170.58	1033.69	PHLPP2
ENSG00000040275	0.0422852	0.881817	0.999883	1590.73	1799.5	1663.18	1551.56	SPDL1
ENSG00000040341	-0.311135	0.323497	0.999883	1985.5	2088.44	2298.79	1365.58	STAU2
ENSG00000040487	0.439401	0.187601	0.999883	534.42	531.559	464.349	822.019	PQLC2
ENSG00000040531	0.347874	0.3112	0.999883	573.807	501.08	451.107	802.496	CTNS
ENSG00000040608	0.141084	0.625387	0.999883	942.62	972.9	866.902	1022.39	RTN4R
ENSG00000040633	-0.138546	0.662365	0.999883	1593.41	1632.47	1382.45	1071.71	PHF23
ENSG00000040933	-0.178911	0.546005	0.999883	1649.81	1770.24	1915.66	1379.96	INPP4A
ENSG00000041353	0.479943	0.47281	0.999883	25.0649	28.041	19.4214	33.9083	RAB27B
ENSG00000041357	-0.121934	0.693183	0.999883	5231.41	5699.63	4980.71	3685.73	PSMA4
ENSG00000041515	1.37451	0.177019	0.999883	3.5807	24.3835	9.71071	10.2752	MYO16
ENSG00000041802	0.322578	0.27367	0.999883	1730.37	1811.69	1634.93	2396.19	LSG1
ENSG00000041880	0.385614	0.451312	0.999883	53.7105	52.4244	43.2568	73.9817	PARP3
ENSG00000041982	1.32162	0.000123784	0.0730943	198.729	401.108	201.277	598.019	TNC
ENSG00000041988	-0.0314472	0.923399	0.999883	366.127	303.574	325.75	372.991	THAP3
ENSG00000042062	0.234025	0.553051	0.999883	174.559	184.095	252.478	317.505	RIPOR3
ENSG00000042088	-0.288578	0.358235	0.999883	2005.19	1984.81	1981.87	1280.29	TDP1
ENSG00000042286	-0.171265	0.634392	0.999883	251.544	236.52	210.987	174.679	AIFM2
ENSG00000042317	-0.128902	0.698066	0.999883	267.657	241.396	272.783	252.771	SPATA7
ENSG00000042429	-0.0428968	0.883472	0.999883	765.375	786.367	797.161	730.569	MED17
ENSG00000042445	0.620673	0.139651	0.999883	521.887	440.121	567.635	1234.06	RETSAT
ENSG00000042493	-0.202986	0.553877	0.999883	1246.98	1454.47	1342.73	796.331	CAPG
ENSG00000042753	-0.206604	0.524522	0.999883	2629.13	2790.69	2502.72	1657.4	AP2S1
ENSG00000042980	0.789998	0.165716	0.999883	59.9768	48.7669	29.1321	104.807	ADAM28
ENSG00000043093	-0.0316329	0.911386	0.999883	1347.24	1415.46	1402.76	1275.16	DCUN1D1
ENSG00000043143	0.0108536	0.971053	0.999883	1242.5	1452.03	1280.05	1090.2	JADE2
ENSG00000043355	-0.274148	0.330838	0.999883	12441.1	8795.11	11340.3	10870.2	ZIC2
ENSG00000043462	-1.08417	0.24435	0.999883	13.4276	8.53421	22.0698	8.22019	LCP2
ENSG00000043514	-0.0971898	0.74467	0.999883	925.611	753.449	774.209	835.377	TRIT1
ENSG00000044090	-0.246629	0.428333	0.999883	2098.29	1365.47	1979.22	2070.46	CUL7
ENSG00000044115	-0.169896	0.549885	0.999883	13572.6	13805.9	14006.4	10709.9	CTNNA1
ENSG00000044446	0.177021	0.548454	0.999883	1212.96	1256.97	1315.36	1600.88	PHKA2
ENSG00000044459	-0.00921239	0.976037	0.999883	563.065	658.353	676.219	573.358	CNTLN
ENSG00000044524	0.282502	0.695593	0.999883	25.0649	15.8492	21.187	40.0734	EPHA3
ENSG00000044574	1.48333	0.000892737	0.324407	13506.4	16464.9	13792.7	59860.5	HSPA5
ENSG00000046604	0.755173	0.0271657	0.999883	9376.07	11379.8	10327.8	21876	DSG2
ENSG00000046647	-0.166899	0.58661	0.999883	502.193	497.423	565.87	454.166	GEMIN8
ENSG00000046651	0.114796	0.704105	0.999883	921.135	825.38	784.802	1021.36	OFD1
ENSG00000046653	0.651772	0.0798627	0.999883	4310.27	4154.94	4429.85	9575.5	GPM6B
ENSG00000046889	0.354797	0.232877	0.999883	1932.68	2087.22	1947.44	2873.98	PREX2
ENSG00000047056	0.00214076	0.994164	0.999883	743.891	725.408	752.139	772.698	WDR37
ENSG00000047188	0.0796697	0.775625	0.999883	1878.97	1900.69	1732.04	1915.3	YTHDC2
ENSG00000047230	-0.152438	0.57883	0.999883	3706.92	3318.59	3520.57	3184.3	CTPS2
ENSG00000047249	-0.42457	0.169936	0.999883	1127.92	1027.76	1229.73	729.542	ATP6V1H
ENSG00000047315	-0.0702145	0.79793	0.999883	5263.63	5111.99	5763.75	5391.42	POLR2B
ENSG00000047346	-0.219582	0.522351	0.999883	331.215	385.259	489.067	319.56	FAM214A
ENSG00000047365	-0.162889	0.724939	0.999883	85.9368	82.9038	73.2717	59.5964	ARAP2
ENSG00000047410	0.111812	0.69756	0.999883	7379.83	7204.09	8013.99	9429.59	TPR
ENSG00000047457	0.562203	0.278598	0.999883	45.6539	53.6436	38.8428	70.8991	CP
ENSG00000047578	0.0952453	0.746686	0.999883	777.012	764.421	768.029	885.726	KIAA0556
ENSG00000047579	-0.214695	0.573695	0.999883	330.32	410.861	391.077	211.67	DTNBP1
ENSG00000047597	0.0711888	0.876939	0.999883	63.5575	93.8763	114.763	93.5047	XK
ENSG00000047617	-0.131805	0.755432	0.999883	104.736	86.5613	132.419	129.468	ANO2
ENSG00000047621	-0.1448	0.668732	0.999883	279.295	276.752	272.783	222.973	C12orf4
ENSG00000047634	0.142454	0.724469	0.999883	97.5741	123.136	135.067	133.578	SCML1
ENSG00000047644	0.0170736	0.954188	0.999883	1486.89	1816.57	1682.6	1391.27	WWC3
ENSG00000047648	0.507607	0.352835	0.999883	36.7022	45.1094	37.0773	59.5964	ARHGAP6
ENSG00000047662	1.01318	0.105407	0.999883	35.807	39.0135	16.773	66.7891	FAM184B
ENSG00000047849	-0.244811	0.382415	0.999883	10941.7	10325.2	11194.7	8356.85	MAP4
ENSG00000047932	-0.334518	0.265631	0.999883	1071.52	1022.89	1241.21	811.744	GOPC
ENSG00000048028	-0.0459277	0.872583	0.999883	3552.95	3936.71	4557.85	3920	USP28
ENSG00000048052	-0.239536	0.444015	0.999883	567.541	525.464	541.151	414.092	HDAC9
ENSG00000048140	-0.0100196	0.972254	0.999883	2134.1	2406.65	2218.46	1916.33	TSPAN17
ENSG00000048162	0.105628	0.718848	0.999883	937.249	1018.01	840.418	894.973	NOP16
ENSG00000048342	0.0752598	0.81103	0.999883	463.701	425.491	391.96	475.744	CC2D2A
ENSG00000048392	-0.173766	0.576479	0.999883	3317.52	3620.94	3393.45	2329.4	RRM2B
ENSG00000048405	-0.180016	0.619534	0.999883	179.035	157.273	210.104	185.982	ZNF800
ENSG00000048471	-0.109714	0.743509	0.999883	351.804	359.656	323.985	267.156	SNX29
ENSG00000048540	-0.408566	0.193272	0.999883	686.6	566.915	929.58	650.423	LMO3
ENSG00000048544	-0.332198	0.305922	0.999883	1241.61	1197.23	1202.36	744.955	MRPS10
ENSG00000048545	-0.498294	0.233055	0.999883	247.964	179.218	155.371	106.862	GUCA1A
ENSG00000048649	0.0959678	0.73549	0.999883	3514.46	3291.77	3395.22	4092.63	RSF1
ENSG00000048707	0.0763997	0.802029	0.999883	1530.75	1478.86	1808.84	2041.69	VPS13D
ENSG00000048740	-0.280375	0.342203	0.999883	1066.15	937.544	1011.68	773.725	CELF2
ENSG00000048828	0.00589316	0.982859	0.999883	3066.87	3051.59	3027.98	3068.19	FAM120A
ENSG00000048991	0.131631	0.633402	0.999883	2412.5	2570.02	2386.19	2686.97	R3HDM1
ENSG00000049089	0.0812724	0.827995	0.999883	264.972	296.259	436.099	444.918	COL9A2
ENSG00000049130	-0.177214	0.592804	0.999883	362.546	399.889	514.668	376.074	KITLG
ENSG00000049167	-0.317686	0.343819	0.999883	396.563	382.82	414.029	268.184	ERCC8
ENSG00000049192	-0.152711	0.723205	0.999883	97.5741	98.753	163.317	135.633	ADAMTS6
ENSG00000049239	-0.396239	0.173586	0.999883	905.918	725.408	958.712	691.524	H6PD
ENSG00000049245	-0.301563	0.353386	0.999883	1294.42	1244.78	1193.53	774.753	VAMP3
ENSG00000049246	-0.585577	0.0773284	0.999883	452.064	327.958	407.85	245.578	PER3
ENSG00000049283	-0.470764	0.227344	0.999883	201.414	227.985	346.054	167.486	EPN3
ENSG00000049323	0.656076	0.0658847	0.999883	2046.37	2446.88	2599.82	4873.55	LTBP1
ENSG00000049449	0.693426	0.0527335	0.999883	5567.1	5677.69	5399.16	12054.9	RCN1
ENSG00000049540	0.555083	0.135116	0.999883	340.167	319.423	273.665	581.579	ELN
ENSG00000049541	-0.197273	0.545983	0.999883	2194.07	2273.76	1966.86	1356.33	RFC2
ENSG00000049618	0.000660842	0.99808	0.999883	3261.12	3256.41	3393.45	3401.1	ARID1B
ENSG00000049656	0.336119	0.25881	0.999883	3406.14	3411.25	3038.57	4723.53	CLPTM1L
ENSG00000049759	-0.214423	0.437579	0.999883	3309.46	2945.52	3233.67	2694.17	NEDD4L
ENSG00000049768	-0.496509	0.516246	0.999883	25.0649	14.6301	20.3042	17.4679	FOXP3
ENSG00000049769	-0.110794	0.724984	0.999883	378.659	346.245	376.952	353.468	PPP1R3F
ENSG00000049860	0.638289	0.0839321	0.999883	1642.65	1709.28	1869.75	3756.63	HEXB
ENSG00000049883	0.111346	0.740916	0.999883	530.839	436.464	521.73	699.744	PTCD2
ENSG00000050030	0.033155	0.95497	0.999883	40.2829	37.7944	31.7805	35.9633	NEXMIF
ENSG00000050130	0.365651	0.288582	0.999883	964.104	882.681	982.547	1624.52	JKAMP
ENSG00000050165	0.244751	0.41684	0.999883	676.753	947.297	790.982	792.221	DKK3
ENSG00000050327	0.126481	0.672737	0.999883	643.631	672.983	566.752	648.368	ARHGEF5
ENSG00000050344	0.884057	0.012727	0.999883	4578.82	5097.36	3777.47	10323.5	NFE2L3
ENSG00000050393	-0.00753148	0.981678	0.999883	1443.92	1626.38	1202.36	1006.97	MCUR1
ENSG00000050405	-0.171884	0.538433	0.999883	1838.69	1692.21	1869.75	1599.85	LIMA1
ENSG00000050426	-0.0294106	0.925855	0.999883	1035.72	802.216	1010.8	1202.2	LETMD1
ENSG00000050438	-0.0380814	0.912379	0.999883	598.872	484.012	739.78	818.937	SLC4A8
ENSG00000050555	0.552278	0.136007	0.999883	1133.29	1010.69	1061.12	2206.09	LAMC3
ENSG00000050628	0.687324	0.32416	0.999883	14.3228	40.2327	26.4838	25.6881	PTGER3
ENSG00000050748	-0.229422	0.44294	0.999883	2026.68	2060.4	2140.77	1495.05	MAPK9
ENSG00000050767	0.114778	0.705398	0.999883	520.992	546.189	559.69	623.707	COL23A1
ENSG00000050820	0.0769868	0.79574	0.999883	4188.53	4400	3268.1	3465.84	BCAR1
ENSG00000051009	0.0963518	0.751504	0.999883	799.392	718.093	739.78	926.827	FAM160A2
ENSG00000051108	0.495668	0.135223	0.999883	358.07	404.765	343.406	583.634	HERPUD1
ENSG00000051128	-0.00662129	0.981532	0.999883	1123.45	1074.09	1042.58	1081.98	HOMER3
ENSG00000051180	-0.27039	0.420783	0.999883	871.006	924.133	903.096	547.67	RAD51
ENSG00000051341	0.138723	0.633186	0.999883	1161.94	1125.3	1050.52	1310.09	POLQ
ENSG00000051382	-0.358346	0.23534	0.999883	1606.84	1512.99	1739.98	1098.42	PIK3CB
ENSG00000051523	0.67908	0.0728215	0.999883	3748.1	3279.58	3073	7640.67	CYBA
ENSG00000051596	-0.287571	0.368325	0.999883	1409.01	1406.93	1398.34	893.946	THOC3
ENSG00000051620	-0.185779	0.542132	0.999883	1195.06	1181.38	1127.33	861.065	HEBP2
ENSG00000051825	-0.0998958	0.72783	0.999883	1097.49	1035.08	1197.95	1106.64	MPHOSPH9
ENSG00000052126	0.231627	0.400849	0.999883	2627.34	3033.3	2710.17	3233.62	PLEKHA5
ENSG00000052344	0.630116	0.0704794	0.999883	3652.32	3922.08	3916.95	7791.71	PRSS8
ENSG00000052723	0.0499095	0.857672	0.999883	1919.26	1989.69	1853.86	1916.33	SIKE1
ENSG00000052749	0.489055	0.116302	0.999883	2381.17	2460.29	1950.09	3617.91	RRP12
ENSG00000052795	-0.027474	0.932031	0.999883	413.571	484.012	457.286	370.936	FNIP2
ENSG00000052802	0.557864	0.106081	0.999883	3798.23	3873.31	3971.68	7563.6	MSMO1
ENSG00000052841	0.447185	0.242682	0.999883	2875.3	2244.5	2779.03	5463.34	TTC17
ENSG00000053108	0.268386	0.525252	0.999883	124.429	219.451	152.723	115.083	FSTL4
ENSG00000053254	0.139408	0.612215	0.999883	4432.91	4802.32	4717.64	5276.34	FOXN3
ENSG00000053328	0.200968	0.843279	0.999883	6.26623	12.1917	13.2419	10.2752	METTL24
ENSG00000053371	-0.25522	0.402996	0.999883	1095.69	1030.2	1038.16	758.313	AKR7A2
ENSG00000053372	0.0406984	0.887091	0.999883	1911.2	1897.03	1611.1	1726.24	MRTO4
ENSG00000053438	-0.234454	0.413805	0.999883	1656.07	1386.2	1860.93	1602.94	NNAT
ENSG00000053501	0.00816024	0.980951	0.999883	261.391	225.547	246.299	284.624	USE1
ENSG00000053524	0.223588	0.532924	0.999883	162.027	221.889	215.401	218.863	MCF2L2
ENSG00000053702	0.337643	0.456938	0.999883	141.438	96.3147	108.583	218.863	NRIP2
ENSG00000053747	1.06555	0.0368079	0.999883	32.2263	73.1504	37.0773	71.9267	LAMA3
ENSG00000053770	-0.0809207	0.785923	0.999883	1246.08	1442.28	1558.13	1209.4	AP5M1
ENSG00000053900	0.165471	0.577066	0.999883	1184.32	1148.46	1172.35	1494.02	ANAPC4
ENSG00000053918	-0.0268005	0.942299	0.999883	158.446	173.123	164.199	143.853	KCNQ1
ENSG00000054116	-0.332542	0.284077	0.999883	1184.32	1116.76	1195.3	773.725	TRAPPC3
ENSG00000054118	-0.214557	0.468465	0.999883	7425.48	7812.46	8109.33	5576.37	THRAP3
ENSG00000054148	-0.0896664	0.752073	0.999883	1860.17	1728.79	1654.35	1574.17	PHPT1
ENSG00000054179	0.424238	0.26765	0.999883	307.94	285.286	337.227	579.523	ENTPD2
ENSG00000054219	0.424347	0.37426	0.999883	109.211	76.8079	85.6308	183.927	LY75
ENSG00000054267	-0.187917	0.505562	0.999883	1752.75	1433.75	1702.02	1598.83	ARID4B
ENSG00000054277	0.292508	0.354208	0.999883	349.118	466.943	428.154	484.991	OPN3
ENSG00000054282	-0.242007	0.526483	0.999883	300.779	319.423	278.962	171.596	SDCCAG8
ENSG00000054356	0.918136	0.0136863	0.999883	202.31	264.561	143.012	387.377	PTPRN
ENSG00000054392	0.027408	0.972729	0.999883	22.3794	12.1917	15.0075	25.6881	HHAT
ENSG00000054523	-0.212508	0.458621	0.999883	4942.26	5105.9	5769.05	4138.87	KIF1B
ENSG00000054598	-1.21358	0.00110173	0.371755	417.152	286.506	720.358	204.477	FOXC1
ENSG00000054611	-0.234063	0.456922	0.999883	728.673	646.162	614.423	496.294	TBC1D22A
ENSG00000054654	0.349752	0.332637	0.999883	3541.31	2996.73	3840.14	6408.67	SYNE2
ENSG00000054690	0.10083	0.744078	0.999883	1898.67	1609.31	1846.8	2406.46	PLEKHH1
ENSG00000054793	0.192935	0.548103	0.999883	410.886	405.985	416.678	539.45	ATP9A
ENSG00000054938	0.734045	0.375354	0.999883	11.6373	18.2876	12.3591	21.578	CHRDL2
ENSG00000054965	0.089082	0.752303	0.999883	1527.17	1519.09	1408.05	1602.94	FAM168A
ENSG00000054967	0.443168	0.30102	0.999883	409.095	263.341	256.892	641.175	RELT
ENSG00000054983	0.517575	0.171887	0.999883	602.453	568.135	666.508	1247.41	GALC
ENSG00000055044	0.0384815	0.889882	0.999883	4907.35	4741.36	4200.32	4612.55	NOP58
ENSG00000055070	-0.152702	0.623172	0.999883	3592.34	3772.12	3321.95	2448.59	SZRD1
ENSG00000055118	-0.0950559	0.780656	0.999883	616.776	809.531	780.388	499.377	KCNH2
ENSG00000055130	-0.0620081	0.830841	0.999883	3335.42	3592.9	3259.27	2724.99	CUL1
ENSG00000055147	0.0534754	0.867602	0.999883	344.643	337.711	367.241	400.734	FAM114A2
ENSG00000055163	-0.0991083	0.720668	0.999883	3412.41	3395.4	3445.54	3007.56	CYFIP2
ENSG00000055208	-0.0969354	0.739008	0.999883	2901.26	3272.26	3348.43	2571.89	TAB2
ENSG00000055211	0.162375	0.594769	0.999883	912.184	844.887	862.488	1140.55	GINM1
ENSG00000055332	-0.0885203	0.754972	0.999883	1965.81	2061.62	2107.22	1769.4	EIF2AK2
ENSG00000055483	0.134248	0.654482	0.999883	2484.11	2133.55	2046.31	2838.02	USP36
ENSG00000055609	-0.105484	0.728519	0.999883	1379.47	1103.35	1465.43	1540.26	KMT2C
ENSG00000055732	0.138582	0.727435	0.999883	209.471	192.629	296.618	363.743	MCOLN3
ENSG00000055917	-0.191092	0.506144	0.999883	4628.06	4698.69	4877.43	3628.19	PUM2
ENSG00000055950	-0.0744459	0.795693	0.999883	1465.4	1447.16	1363.91	1240.22	MRPL43
ENSG00000055955	-0.0531953	0.945308	0.999883	24.1697	24.3835	15.8903	14.3853	ITIH4
ENSG00000056050	-0.451564	0.166629	0.999883	735.834	699.805	858.074	466.496	HPF1
ENSG00000056097	0.0531921	0.845875	0.999883	4104.38	4103.74	4068.79	4376.22	ZFR
ENSG00000056277	-0.191017	0.552332	0.999883	566.646	410.861	562.338	577.468	ZNF280C
ENSG00000056291	-0.175181	0.733892	0.999883	78.7754	41.4519	84.748	102.752	NPFFR2
ENSG00000056487	0.105388	0.781446	0.999883	2584.37	1480.08	1728.51	3158.61	PHF21B
ENSG00000056558	0.223973	0.526296	0.999883	301.674	263.341	278.962	414.092	TRAF1
ENSG00000056586	-0.257268	0.369279	0.999883	1554.02	1393.51	1530.76	1187.82	RC3H2
ENSG00000056736	0.47759	0.161711	0.999883	294.513	358.437	343.406	529.175	IL17RB
ENSG00000056972	-0.259629	0.420694	0.999883	659.744	731.504	866.019	543.56	TRAF3IP2
ENSG00000056998	-0.122946	0.678193	0.999883	4311.16	4402.43	3945.2	3180.19	GYG2
ENSG00000057019	0.434044	0.165161	0.999883	2500.22	2774.84	2746.37	4312.52	DCBLD2
ENSG00000057252	0.219425	0.572886	0.999883	145.018	156.054	194.214	238.386	SOAT1
ENSG00000057294	-0.0152589	0.958178	0.999883	1300.69	1337.43	1185.59	1123.08	PKP2
ENSG00000057593	-0.215658	0.708132	0.999883	40.2829	43.8902	45.0224	29.7982	F7
ENSG00000057608	-0.28405	0.361041	0.999883	13718.6	13630.4	13324.9	8580.85	GDI2
ENSG00000057657	-1.10129	0.173657	0.999883	25.9601	17.0684	25.601	7.19267	PRDM1
ENSG00000057663	-0.150875	0.656341	0.999883	956.942	1094.82	953.415	626.79	ATG5
ENSG00000057704	-0.0540251	0.909467	0.999883	76.9851	126.794	124.474	67.8166	TMCC3
ENSG00000057757	-0.248635	0.415448	0.999883	1691.88	1615.4	1576.67	1136.44	PITHD1
ENSG00000057935	-0.293436	0.300249	0.999883	4753.38	4412.19	5014.26	3558.32	MTA3
ENSG00000058056	-0.344035	0.230865	0.999883	1581.77	1398.39	1710.85	1196.04	USP13
ENSG00000058063	0.127732	0.693711	0.999883	1156.57	1088.72	1402.76	1706.72	ATP11B
ENSG00000058085	0.763246	0.0575155	0.999883	401.039	387.697	383.132	942.239	LAMC2
ENSG00000058091	-0.511019	0.133366	0.999883	2038.31	1833.64	1990.7	994.643	CDK14
ENSG00000058262	0.750788	0.0304743	0.999883	5550.98	6108.06	5282.63	12120.7	SEC61A1
ENSG00000058272	-0.0880525	0.747796	0.999883	3738.25	3423.44	3591.2	3472	PPP1R12A
ENSG00000058335	-0.386478	0.491978	0.999883	72.5092	81.6846	69.7406	27.7431	RASGRF1
ENSG00000058404	-0.29341	0.758932	0.999883	8.05658	12.1917	19.4214	10.2752	CAMK2B
ENSG00000058453	0.590338	0.114808	0.999883	3543.1	3311.27	3768.64	7696.15	CROCC
ENSG00000058600	0.288131	0.305273	0.999883	2912.01	3246.66	2926.46	3881.99	POLR3E
ENSG00000058668	0.0535253	0.863294	0.999883	1466.3	1471.54	1899.77	2021.14	ATP2B4
ENSG00000058673	0.0611469	0.828036	0.999883	4275.36	4204.93	4617.88	5072.89	ZC3H11A
ENSG00000058729	-0.196795	0.50879	0.999883	996.33	893.654	883.675	747.01	RIOK2
ENSG00000058799	0.360751	0.261869	0.999883	660.639	664.449	631.196	993.616	YIPF1
ENSG00000058804	0.612598	0.0814243	0.999883	3564.59	3479.52	3313.12	7035.46	NDC1
ENSG00000059122	0.14889	0.604646	0.999883	1091.22	1200.89	1199.71	1338.86	FLYWCH1
ENSG00000059145	0.314978	0.309377	0.999883	1232.66	1194.79	1119.38	1730.35	UNKL
ENSG00000059377	-0.0150723	0.978934	0.999883	34.0167	39.0135	45.9052	40.0734	TBXAS1
ENSG00000059378	0.133892	0.70454	0.999883	191.568	258.465	236.588	211.67	PARP12
ENSG00000059573	0.629415	0.0725136	0.999883	4890.34	4891.32	4670.85	9898.14	ALDH18A1
ENSG00000059588	0.0731039	0.832839	0.999883	1924.63	1350.84	1823.85	2591.42	TARBP1
ENSG00000059691	-0.178629	0.554059	0.999883	548.743	509.614	586.174	493.211	GATB
ENSG00000059728	0.236692	0.579146	0.999883	97.5741	90.2188	97.9899	139.743	MXD1
ENSG00000059758	-0.243142	0.433159	0.999883	926.507	926.571	952.532	661.725	CDK17
ENSG00000059769	0.228523	0.533909	0.999883	378.659	288.944	300.149	505.542	DNAJC25
ENSG00000059804	0.461127	0.256647	0.999883	30764.5	19489.7	20269.8	50763.8	SLC2A3
ENSG00000059915	0.14262	0.671862	0.999883	318.682	297.478	330.164	418.202	PSD
ENSG00000060069	0.0167785	0.953162	0.999883	2211.98	2155.5	1858.28	1962.57	CTDP1
ENSG00000060138	-0.000766868	0.997818	0.999883	9592.7	10194.7	8949.74	8338.36	YBX3
ENSG00000060140	0.513214	0.357666	0.999883	32.2263	42.6711	38.8428	58.5689	STYK1
ENSG00000060237	-0.225717	0.409921	0.999883	7413.84	6667.66	7349.24	5957.58	WNK1
ENSG00000060339	0.373777	0.256429	0.999883	4712.2	4153.72	4071.44	7226.58	CCAR1
ENSG00000060491	0.189402	0.56433	0.999883	1586.25	1338.65	1589.91	2282.13	OGFR
ENSG00000060642	0.187268	0.574557	0.999883	304.36	342.588	383.132	439.78	PIGV
ENSG00000060656	-0.0306033	0.914111	0.999883	2570.94	2392.02	2795.8	2861.65	PTPRU
ENSG00000060688	-0.196432	0.515475	0.999883	2795.63	2702.91	2493	1913.25	SNRNP40
ENSG00000060709	-0.0495985	0.935546	0.999883	38.4925	29.2602	29.1321	35.9633	RIMBP2
ENSG00000060718	0.42216	0.197969	0.999883	493.242	659.573	672.687	902.166	COL11A1
ENSG00000060749	0.00637919	0.981432	0.999883	5216.19	5099.8	5433.58	5596.92	QSER1
ENSG00000060762	0.0640618	0.854698	0.999883	196.939	201.164	187.152	200.367	MPC1
ENSG00000060971	0.343697	0.27385	0.999883	520.992	553.505	497.012	737.762	ACAA1
ENSG00000060982	0.109078	0.718635	0.999883	15756	12751.3	11787.9	16955.2	BCAT1
ENSG00000061273	0.290702	0.336165	0.999883	5108.77	4791.35	4453.69	6904.96	HDAC7
ENSG00000061337	0.210478	0.542086	0.999883	374.183	457.19	294.853	317.505	LZTS1
ENSG00000061656	-0.460401	0.371482	0.999883	283.771	81.6846	109.466	203.45	SPAG4
ENSG00000061676	-0.249159	0.433453	0.999883	8322.45	9519.3	10061.2	5949.36	NCKAP1
ENSG00000061794	-0.272586	0.380416	0.999883	1580.88	1553.23	1555.48	1043.96	MRPS35
ENSG00000061918	-0.198425	0.618709	0.999883	174.559	248.711	314.274	177.762	GUCY1B1
ENSG00000061936	0.13202	0.657062	0.999883	3074.03	2945.52	3349.31	4092.63	SFSWAP
ENSG00000061938	0.24222	0.425532	0.999883	2169.91	2143.31	2278.49	3117.51	TNK2
ENSG00000061987	0.0821146	0.775498	0.999883	1198.64	1182.6	1224.43	1382.02	MON2
ENSG00000062038	0.614801	0.0811724	0.999883	6419.3	6499.41	6562.68	13379.4	CDH3
ENSG00000062194	-0.320721	0.263926	0.999883	4188.53	3789.19	4213.57	2938.72	GPBP1
ENSG00000062282	-0.0568313	0.879718	0.999883	144.123	167.027	180.09	144.881	DGAT2
ENSG00000062370	0.225735	0.576934	0.999883	95.7838	129.232	110.349	112	ZNF112
ENSG00000062485	-0.156985	0.589065	0.999883	5602.01	6078.8	6331.38	4624.88	CS
ENSG00000062524	0.267829	0.793316	0.999883	6.26623	12.1917	12.3591	10.2752	LTK
ENSG00000062582	-0.0859046	0.797932	0.999883	622.147	725.408	622.368	448	MRPS24
ENSG00000062598	-0.0249584	0.931481	0.999883	1004.39	1042.39	1169.7	1094.31	ELMO2
ENSG00000062650	-0.118202	0.680664	0.999883	3270.97	3392.96	3288.4	2651.01	WAPL
ENSG00000062716	0.549143	0.119793	0.999883	1992.66	1961.65	2055.14	3960.08	VMP1
ENSG00000062725	0.0818297	0.781961	0.999883	691.971	808.312	771.56	740.845	APPBP2
ENSG00000062822	0.19233	0.488976	0.999883	4918.09	5009.58	4391.89	5627.75	POLD1
ENSG00000063015	0.183215	0.626764	0.999883	132.486	148.739	130.653	150.018	SEZ6
ENSG00000063046	-0.214792	0.44873	0.999883	26536.6	26212.2	27489.3	20340.9	EIF4B
ENSG00000063127	-0.183704	0.700677	0.999883	111.897	65.8353	63.561	88.3671	SLC6A16
ENSG00000063169	0.0494976	0.865036	0.999883	1585.36	1395.95	1399.23	1692.33	BICRA
ENSG00000063176	-0.00924777	0.975397	0.999883	1253.25	1483.73	1360.38	1113.84	SPHK2
ENSG00000063177	-0.363326	0.236319	0.999883	20179.9	17975.5	18092.8	11777.5	RPL18
ENSG00000063180	-0.164566	0.569456	0.999883	2062.48	1566.64	1761.17	1844.41	CA11
ENSG00000063241	-0.0609287	0.859948	0.999883	1192.37	1566.64	1325.07	847.707	ISOC2
ENSG00000063244	0.106015	0.703768	0.999883	8613.38	8415.95	8691.97	10208.4	U2AF2
ENSG00000063245	-0.20444	0.522785	0.999883	7153.35	7519.86	6703.04	4506.72	EPN1
ENSG00000063322	-0.165212	0.579994	0.999883	1596.99	1575.17	1490.15	1178.57	MED29
ENSG00000063438	0.34743	0.447888	0.999883	56.396	88.9996	82.9824	88.3671	AHRR
ENSG00000063587	-0.0753946	0.795917	0.999883	836.094	755.887	796.278	793.248	ZNF275
ENSG00000063601	-0.113048	0.710005	0.999883	878.167	897.311	835.121	687.413	MTMR1
ENSG00000063660	0.371939	0.246728	0.999883	1982.81	1986.03	2072.8	3261.36	GPC1
ENSG00000063761	0.157658	0.646018	0.999883	320.473	295.04	341.64	442.863	ADCK1
ENSG00000063854	-0.0804595	0.78723	0.999883	673.172	702.244	783.036	675.083	HAGH
ENSG00000063978	-0.221401	0.453084	0.999883	3355.12	3105.23	2970.59	2321.18	RNF4
ENSG00000064012	0.205141	0.649735	0.999883	94.8886	143.862	95.3415	76.0368	CASP8
ENSG00000064042	-0.807056	0.0432541	0.999883	139.647	90.2188	181.855	93.5047	LIMCH1
ENSG00000064102	-0.205999	0.49049	0.999883	2176.17	2218.89	2229.05	1600.88	INTS13
ENSG00000064115	0.418003	0.212177	0.999883	1783.19	1743.42	1862.69	3126.76	TM7SF3
ENSG00000064195	-0.783407	0.470458	0.999883	7.1614	10.9726	18.5386	4.1101	DLX3
ENSG00000064199	-0.267123	0.488932	0.999883	203.205	220.67	219.815	131.523	SPA17
ENSG00000064201	-0.9209	0.274604	0.999883	16.1132	15.8492	29.1321	8.22019	TSPAN32
ENSG00000064225	0.142869	0.671359	0.999883	240.802	254.807	265.72	304.147	ST3GAL6
ENSG00000064270	0.569438	0.14322	0.999883	108.316	142.643	114.763	188.037	ATP2C2
ENSG00000064300	-0.0655458	0.829968	0.999883	890.7	699.805	738.897	856.955	NGFR
ENSG00000064309	0.332545	0.329494	0.999883	1148.51	1108.23	1315.36	1993.4	CDON
ENSG00000064313	-0.204404	0.487314	0.999883	1471.67	1444.72	1487.5	1124.11	TAF2
ENSG00000064393	-0.136049	0.627398	0.999883	1757.23	1689.77	1832.68	1577.25	HIPK2
ENSG00000064419	-0.0970748	0.74026	0.999883	5055.06	5553.33	5225.25	4058.72	TNPO3
ENSG00000064489	-0.214529	0.777399	0.999883	32.2263	24.3835	15.0075	16.4404	BORCS8-MEF2B
ENSG00000064490	-0.0476721	0.874217	0.999883	905.918	835.133	734.483	752.147	RFXANK
ENSG00000064545	0.624309	0.0884719	0.999883	1429.6	1358.16	1355.97	2934.61	TMEM161A
ENSG00000064547	0.574121	0.115291	0.999883	1212.96	1096.04	1063.76	2292.41	LPAR2
ENSG00000064601	0.885572	0.0237643	0.999883	1049.15	1120.42	1073.47	2800	CTSA
ENSG00000064607	0.255608	0.456563	0.999883	7645.69	6592.07	8535.72	12724.9	SUGP2
ENSG00000064651	0.747001	0.0315345	0.999883	641.841	758.326	636.493	1386.13	SLC12A2
ENSG00000064652	-0.03701	0.90763	0.999883	402.829	451.094	431.685	362.716	SNX24
ENSG00000064655	0.0360391	0.945445	0.999883	47.4443	75.5887	67.975	43.156	EYA2
ENSG00000064666	-0.286754	0.342135	0.999883	15517	13225.6	12285.8	9566.25	CNN2
ENSG00000064687	0.491593	0.159715	0.999883	1021.4	1058.24	1159.99	2007.78	ABCA7
ENSG00000064692	0.227911	0.561791	0.999883	178.14	288.944	204.808	160.294	SNCAIP
ENSG00000064703	0.0544504	0.855106	0.999883	1101.07	1302.08	1114.97	999.781	DDX20
ENSG00000064726	-0.236661	0.439076	0.999883	1876.29	1887.28	1876.82	1298.79	BTBD1
ENSG00000064763	-0.0305488	0.917598	0.999883	943.515	1055.8	1027.57	874.423	FAR2
ENSG00000064787	0.552078	0.436541	0.999883	24.1697	20.7259	16.773	39.0459	BCAS1
ENSG00000064932	0.0074443	0.97856	0.999883	2305.08	2228.65	2251.12	2350.97	SBNO2
ENSG00000064933	-0.0214164	0.939106	0.999883	1775.13	1744.64	1898	1874.2	PMS1
ENSG00000064961	-0.0071455	0.979136	0.999883	3712.29	3683.12	3696.25	3688.81	HMG20B
ENSG00000064989	0.205225	0.669557	0.999883	86.832	74.3695	129.77	174.679	CALCRL
ENSG00000064995	-0.0610312	0.830247	0.999883	1205.8	1152.12	1149.4	1105.62	TAF11
ENSG00000064999	-0.0924767	0.738599	0.999883	2445.62	2423.72	2607.77	2316.04	ANKS1A
ENSG00000065000	0.100094	0.712762	0.999883	10017	10146	9735.43	11025.3	AP3D1
ENSG00000065029	-0.0263748	0.935651	0.999883	851.312	642.504	843.066	1020.33	ZNF76
ENSG00000065054	-0.236188	0.444901	0.999883	548.743	493.765	522.613	416.147	SLC9A3R2
ENSG00000065057	-0.0923728	0.757825	0.999883	1163.73	1235.02	1150.28	936.074	NTHL1
ENSG00000065060	-0.162132	0.597468	0.999883	1435.86	1634.91	1712.62	1179.6	UHRF1BP1
ENSG00000065135	-0.117035	0.692135	0.999883	3238.74	3213.74	2847.89	2399.27	GNAI3
ENSG00000065150	-0.0791507	0.777962	0.999883	18002	19256.8	18627.8	15418	IPO5
ENSG00000065154	-0.319016	0.344365	0.999883	2340.88	2729.73	3035.92	1581.36	OAT
ENSG00000065183	0.232168	0.403715	0.999883	2069.65	2295.7	1978.34	2458.86	WDR3
ENSG00000065243	0.126408	0.65698	0.999883	1545.97	1606.87	1634.93	1864.96	PKN2
ENSG00000065268	-0.17143	0.558159	0.999883	2762.51	2589.52	2418.85	2011.89	WDR18
ENSG00000065308	0.711984	0.0279357	0.999883	1152.09	1374.01	1043.46	2221.51	TRAM2
ENSG00000065320	-0.251065	0.513859	0.999883	308.836	442.56	613.54	332.918	NTN1
ENSG00000065328	-0.0435211	0.87796	0.999883	1606.84	1506.9	1437.19	1446.75	MCM10
ENSG00000065357	0.0903452	0.772532	0.999883	449.378	493.765	546.448	566.166	DGKA
ENSG00000065361	0.496235	0.142845	0.999883	2801.9	2867.49	3010.32	5329.77	ERBB3
ENSG00000065427	-0.223789	0.450851	0.999883	5736.28	5733.77	5681.65	4044.33	KARS
ENSG00000065457	-0.0100254	0.973012	0.999883	710.769	751.011	711.53	661.725	ADAT1
ENSG00000065485	0.614128	0.107731	0.999883	811.924	754.668	818.348	1739.6	PDIA5
ENSG00000065491	0.0345468	0.906632	0.999883	823.561	849.764	751.256	763.45	TBC1D22B
ENSG00000065518	-0.340149	0.236153	0.999883	3226.21	2799.22	3111.84	2208.15	NDUFB4
ENSG00000065526	0.297984	0.356355	0.999883	3391.82	3045.49	3273.39	5147.89	SPEN
ENSG00000065534	0.195544	0.525711	0.999883	702.713	970.462	781.271	729.542	MYLK
ENSG00000065548	-0.0095001	0.974397	0.999883	2973.77	3228.37	2674.86	2383.86	ZC3H15
ENSG00000065559	-0.239399	0.453046	0.999883	1480.62	1483.73	1389.51	948.405	MAP2K4
ENSG00000065600	0.577141	0.165447	0.999883	539.791	404.765	458.169	1083.01	TMEM206
ENSG00000065609	-0.0235276	0.974326	0.999883	17.0083	41.4519	41.4912	16.4404	SNAP91
ENSG00000065613	-0.115855	0.680054	0.999883	2117.98	2105.51	2433.86	2095.12	SLK
ENSG00000065615	-0.0280879	0.92755	0.999883	426.999	440.121	444.927	415.12	CYB5R4
ENSG00000065618	0.123635	0.838281	0.999883	36.7022	45.1094	30.8977	28.7707	COL17A1
ENSG00000065621	0.0399055	0.905756	0.999883	433.265	379.163	298.384	372.991	GSTO2
ENSG00000065665	0.706539	0.0791143	0.999883	767.165	672.983	715.061	1744.74	SEC61A2
ENSG00000065675	0.436783	0.143127	0.999883	646.317	841.229	713.296	998.753	PRKCQ
ENSG00000065717	-0.360638	0.267914	0.999883	398.353	293.821	336.344	278.459	TLE2
ENSG00000065802	0.223929	0.425733	0.999883	1417.96	1594.68	1413.35	1711.85	ASB1
ENSG00000065809	-0.273075	0.430051	0.999883	987.378	1007.04	901.331	556.918	FAM107B
ENSG00000065833	-0.0886974	0.80388	0.999883	222.003	237.739	217.167	175.707	ME1
ENSG00000065882	-0.366135	0.22077	0.999883	4326.38	4115.93	4722.94	2905.84	TBC1D1
ENSG00000065883	-0.0530183	0.850112	0.999883	2126.94	2212.8	2193.74	1952.3	CDK13
ENSG00000065911	-0.129091	0.706219	0.999883	5706.74	6551.84	5201.41	3423.71	MTHFD2
ENSG00000065923	0.249555	0.498901	0.999883	729.568	571.792	758.318	1196.04	SLC9A7
ENSG00000065970	0.0226666	0.940592	0.999883	785.964	898.53	777.74	690.496	FOXJ2
ENSG00000065978	-0.238282	0.449362	0.999883	40298.1	40091.3	36160	24727.4	YBX1
ENSG00000065989	-0.235663	0.57037	0.999883	258.706	353.56	341.64	157.211	PDE4A
ENSG00000066027	-0.0941679	0.762106	0.999883	1348.13	1582.49	1491.92	1078.9	PPP2R5A
ENSG00000066032	-0.382839	0.323342	0.999883	401.934	386.478	348.703	190.092	CTNNA2
ENSG00000066044	-0.146347	0.628162	0.999883	4807.09	4913.27	4372.47	3381.58	ELAVL1
ENSG00000066056	1.1121	0.00650706	0.79141	134.276	186.533	124.474	371.964	TIE1
ENSG00000066084	-0.116229	0.679581	0.999883	1909.41	1925.07	2061.32	1738.57	DIP2B
ENSG00000066117	-0.113791	0.68644	0.999883	6291.29	6197.06	5874.1	5046.17	SMARCD1
ENSG00000066135	-0.0558587	0.846907	0.999883	3723.93	4129.34	3833.97	3142.17	KDM4A
ENSG00000066136	-0.0873199	0.759642	0.999883	1460.93	1337.43	1300.35	1261.8	NFYC
ENSG00000066185	-0.609236	0.55588	0.999883	12.5325	4.87669	12.3591	11.3028	ZMYND12
ENSG00000066230	-0.0668465	0.86432	0.999883	330.32	243.835	445.81	496.294	SLC9A3
ENSG00000066248	-0.182193	0.644691	0.999883	146.809	177.999	189.8	119.193	NGEF
ENSG00000066279	0.546947	0.101745	0.999883	3632.62	4538.98	4784.73	7757.81	ASPM
ENSG00000066322	0.501819	0.135017	0.999883	573.807	629.093	604.712	1038.83	ELOVL1
ENSG00000066379	-0.246246	0.492028	0.999883	327.634	374.286	388.428	230.165	ZNRD1
ENSG00000066382	0.363782	0.35532	0.999883	127.115	193.848	125.356	131.523	MPPED2
ENSG00000066405	-0.0920032	0.926657	0.999883	10.7421	6.09586	12.3591	15.4129	CLDN18
ENSG00000066422	0.0836401	0.787055	0.999883	700.922	610.806	629.431	798.386	ZBTB11
ENSG00000066427	-0.0949669	0.744461	0.999883	1112.7	959.489	1136.15	1145.69	ATXN3
ENSG00000066455	-0.245193	0.435092	0.999883	1056.31	1074.09	1080.54	729.542	GOLGA5
ENSG00000066468	0.200066	0.525059	0.999883	4219.86	4119.59	4978.95	6446.68	FGFR2
ENSG00000066557	-0.19796	0.50154	0.999883	1651.6	1683.68	1766.47	1296.74	LRRC40
ENSG00000066583	-0.239417	0.435275	0.999883	1215.65	1167.97	1148.51	835.377	ISOC1
ENSG00000066629	-0.291851	0.404829	0.999883	870.11	914.38	851.894	493.211	EML1
ENSG00000066651	-0.151817	0.609294	0.999883	847.731	781.49	1000.2	881.615	TRMT11
ENSG00000066654	0.0370497	0.894647	0.999883	2228.09	2504.18	2494.77	2341.73	THUMPD1
ENSG00000066697	-0.132775	0.665654	0.999883	892.49	881.462	803.341	665.835	MSANTD3
ENSG00000066735	0.280404	0.316914	0.999883	3214.57	4209.8	3168.34	3542.9	KIF26A
ENSG00000066739	0.00245824	0.993221	0.999883	980.217	982.653	1077.01	1077.87	ATG2B
ENSG00000066777	0.00997603	0.971135	0.999883	4515.26	4946.18	5053.98	4689.62	ARFGEF1
ENSG00000066827	0.209703	0.525226	0.999883	245.278	293.821	277.197	310.312	ZFAT
ENSG00000066855	-0.104521	0.717566	0.999883	1136.87	1180.16	1312.71	1098.42	MTFR1
ENSG00000066923	-0.200194	0.582967	0.999883	418.047	259.684	429.037	476.771	STAG3
ENSG00000066926	-0.114155	0.736509	0.999883	866.53	1007.04	851.894	581.579	FECH
ENSG00000066933	-0.031504	0.917175	0.999883	842.36	788.805	979.899	993.616	MYO9A
ENSG00000067057	0.0884837	0.773431	0.999883	5503.54	4476.8	3750.98	5362.65	PFKP
ENSG00000067064	0.0136513	0.962299	0.999883	2758.04	2783.37	2310.27	2333.51	IDI1
ENSG00000067082	-0.311813	0.303866	0.999883	1119.86	830.257	860.722	765.505	KLF6
ENSG00000067113	-0.133371	0.670245	0.999883	1098.38	1078.97	1548.42	1333.73	PLPP1
ENSG00000067141	0.718139	0.0541157	0.999883	2970.19	2978.44	3010.32	6858.72	NEO1
ENSG00000067167	0.237569	0.436189	0.999883	3305.88	3011.36	3020.91	4447.12	TRAM1
ENSG00000067177	-0.153709	0.627161	0.999883	489.661	444.998	604.712	538.423	PHKA1
ENSG00000067182	0.440087	0.163245	0.999883	1349.03	1471.54	1416.88	2280.08	TNFRSF1A
ENSG00000067191	0.246056	0.461557	0.999883	411.781	375.505	365.476	545.615	CACNB1
ENSG00000067208	-0.0760211	0.820528	0.999883	257.811	275.533	286.907	241.468	EVI5
ENSG00000067221	-0.210545	0.614824	0.999883	97.5741	88.9996	124.474	102.752	STOML1
ENSG00000067225	-0.149476	0.636103	0.999883	51179.9	41144.6	32221	34048	PKM
ENSG00000067248	-0.0840913	0.782959	0.999883	1860.17	2134.77	1965.98	1475.52	DHX29
ENSG00000067334	0.133348	0.632299	0.999883	2743.71	2758.99	2457.69	2945.91	DNTTIP2
ENSG00000067365	0.610051	0.120249	0.999883	1318.59	1091.16	1189.12	2735.27	METTL22
ENSG00000067369	0.292806	0.341799	0.999883	2830.54	2663.89	2621.01	4013.51	TP53BP1
ENSG00000067445	0.280354	0.351992	0.999883	2194.97	2272.54	2338.52	3232.59	TRO
ENSG00000067533	-0.142396	0.613839	0.999883	1483.31	1392.3	1482.21	1294.68	RRP15
ENSG00000067560	-0.351602	0.285277	0.999883	14110.6	14105.8	13948.1	7885.22	RHOA
ENSG00000067596	0.0736397	0.792454	0.999883	1798.41	1987.25	1815.02	1815.63	DHX8
ENSG00000067601	-0.170018	0.834794	0.999883	27.7504	19.5068	11.4763	15.4129	PMS2P4
ENSG00000067606	-0.190418	0.517512	0.999883	1214.75	1222.83	1302.12	983.34	PRKCZ
ENSG00000067704	0.197407	0.492175	0.999883	4059.62	4217.12	4360.99	5437.66	IARS2
ENSG00000067715	0.68097	0.0521899	0.999883	1414.38	1714.16	1710.85	3295.27	SYT1
ENSG00000067798	0.746399	0.137299	0.999883	40.2829	63.397	56.4987	98.6423	NAV3
ENSG00000067829	-0.0181397	0.952258	0.999883	1306.06	1038.74	1162.64	1398.46	IDH3G
ENSG00000067836	0.144044	0.622137	0.999883	777.012	881.462	748.608	804.551	ROGDI
ENSG00000067840	0.813471	0.0152333	0.999883	7595.56	8691.48	6207.79	15566	PDZD4
ENSG00000067842	-0.193378	0.809321	0.999883	12.5325	25.6026	31.7805	13.3578	ATP2B3
ENSG00000067900	0.175976	0.543661	0.999883	3205.62	3499.03	3773.94	4385.47	ROCK1
ENSG00000067955	-0.309951	0.344074	0.999883	1424.22	1303.3	1197.95	812.771	CBFB
ENSG00000067992	-0.651492	0.0402918	0.999883	676.753	485.231	646.204	357.578	PDK3
ENSG00000068001	0.37632	0.231862	0.999883	1854.8	1831.2	1762.05	2862.68	HYAL2
ENSG00000068024	0.147851	0.610331	0.999883	881.748	913.161	858.074	1014.17	HDAC4
ENSG00000068028	0.145115	0.702792	0.999883	548.743	353.56	364.593	655.56	RASSF1
ENSG00000068078	-0.33372	0.267064	0.999883	2496.64	2271.32	3517.93	2500.99	FGFR3
ENSG00000068079	-0.829351	0.155376	0.999883	48.3395	34.1368	52.0847	22.6055	IFI35
ENSG00000068097	0.0389379	0.894869	0.999883	719.721	808.312	813.051	766.533	HEATR6
ENSG00000068120	-0.0551878	0.844469	0.999883	2446.51	2622.44	2645.73	2279.05	COASY
ENSG00000068137	0.07056	0.819669	0.999883	950.676	879.024	1060.23	1232	PLEKHH3
ENSG00000068305	-0.178995	0.539577	0.999883	868.32	831.476	949.884	774.753	MEF2A
ENSG00000068308	0.0212902	0.939231	0.999883	2376.69	2468.83	2246.71	2223.56	OTUD5
ENSG00000068323	0.179539	0.525472	0.999883	2869.04	3450.26	2707.52	2865.76	TFE3
ENSG00000068354	-0.00524908	0.986872	0.999883	328.529	341.368	363.71	348.331	TBC1D25
ENSG00000068366	0.117352	0.686071	0.999883	2415.18	2873.59	3125.08	3136	ACSL4
ENSG00000068383	-0.261077	0.452712	0.999883	883.538	957.051	888.971	523.01	INPP5A
ENSG00000068394	-0.225602	0.453045	0.999883	674.067	633.97	703.585	544.588	GPKOW
ENSG00000068400	0.226945	0.476851	0.999883	2315.82	2067.72	2327.92	3366.17	GRIPAP1
ENSG00000068438	-0.0515228	0.858456	0.999883	1101.96	1132.61	1093.78	986.423	FTSJ1
ENSG00000068489	0.362656	0.254977	0.999883	2654.2	2895.54	3166.57	4587.89	PRR11
ENSG00000068615	0.678156	0.203311	0.999883	31.3311	68.2737	45.9052	55.4863	REEP1
ENSG00000068650	0.250183	0.449206	0.999883	4106.17	3578.27	4267.42	6379.9	ATP11A
ENSG00000068654	0.176458	0.534145	0.999883	2825.17	2789.47	2641.31	3387.75	POLR1A
ENSG00000068697	0.516481	0.127921	0.999883	6026.32	6075.14	6268.71	11511.4	LAPTM4A
ENSG00000068724	0.0101898	0.97427	0.999883	854.893	1020.45	848.363	695.634	TTC7A
ENSG00000068745	0.14743	0.607915	0.999883	2822.49	2968.69	3186.88	3686.76	IP6K2
ENSG00000068784	-0.1583	0.611227	0.999883	932.773	968.023	909.276	683.303	SRBD1
ENSG00000068796	0.0159827	0.954387	0.999883	2468	2702.91	2558.33	2379.75	KIF2A
ENSG00000068831	0.161173	0.585709	0.999883	1001.7	961.927	866.019	1126.17	RASGRP2
ENSG00000068878	-0.0609541	0.834888	0.999883	4428.43	5104.68	4860.65	3800.81	PSME4
ENSG00000068885	-0.0468982	0.875726	0.999883	615.881	662.011	692.992	605.212	IFT80
ENSG00000068903	-0.186243	0.575389	0.999883	283.771	240.177	305.446	277.431	SIRT2
ENSG00000068912	0.104103	0.734021	0.999883	1148.51	1030.2	1165.29	1456	ERLEC1
ENSG00000068971	-0.111823	0.738619	0.999883	292.722	260.903	253.361	244.551	PPP2R5B
ENSG00000068976	-0.49508	0.160311	0.999883	418.942	379.163	438.748	230.165	PYGM
ENSG00000069020	0.0999686	0.764223	0.999883	262.286	259.684	241.885	280.514	MAST4
ENSG00000069188	-0.486914	0.113415	0.999883	1217.44	1115.54	1563.42	869.285	SDK2
ENSG00000069248	-0.139647	0.62627	0.999883	2799.21	2952.84	3074.76	2379.75	NUP133
ENSG00000069275	-0.245658	0.435542	0.999883	24552	26796.2	26738.9	16465	NUCKS1
ENSG00000069329	-0.117766	0.691837	0.999883	2510.07	2688.28	2517.72	1946.13	VPS35
ENSG00000069345	-0.175946	0.538412	0.999883	3848.36	3653.86	3567.36	2910.98	DNAJA2
ENSG00000069399	-0.401603	0.370975	0.999883	147.704	168.246	171.262	73.9817	BCL3
ENSG00000069424	-0.227794	0.484955	0.999883	434.16	376.724	366.359	307.23	KCNAB2
ENSG00000069482	0.681964	0.0174157	0.999883	1192.37	1748.29	1199.71	2088.96	GAL
ENSG00000069493	0.353626	0.42518	0.999883	218.423	145.082	203.042	392.514	CLEC2D
ENSG00000069509	-0.235535	0.543146	0.999883	423.418	462.067	379.601	220.918	FUNDC1
ENSG00000069535	-0.603991	0.189651	0.999883	95.7838	80.4654	102.404	50.3487	MAOB
ENSG00000069667	-0.213076	0.556049	0.999883	367.917	232.862	373.421	405.872	RORA
ENSG00000069696	-0.534649	0.164191	0.999883	229.165	198.725	230.409	119.193	DRD4
ENSG00000069702	0.680198	0.0563529	0.999883	191.568	269.437	225.112	397.652	TGFBR3
ENSG00000069812	-1.20877	0.0851038	0.999883	33.1215	36.5752	74.1545	10.2752	HES2
ENSG00000069849	0.604917	0.072335	0.999883	5047	5669.15	5573.07	10481.8	ATP1B3
ENSG00000069869	0.608442	0.0759082	0.999883	168.293	277.971	195.98	277.431	NEDD4
ENSG00000069943	0.426202	0.292954	0.999883	137.857	129.232	114.763	209.615	PIGB
ENSG00000069956	-0.186663	0.535919	0.999883	5507.12	5483.84	5031.03	3776.15	MAPK6
ENSG00000069966	-0.218042	0.488504	0.999883	1251.46	1280.13	1226.2	850.79	GNB5
ENSG00000069974	-0.0397379	0.924791	0.999883	199.624	284.067	222.464	127.413	RAB27A
ENSG00000069998	0.0255802	0.937932	0.999883	3552.95	2446.88	2388.83	3600.44	HDHD5
ENSG00000070010	0.273243	0.364484	0.999883	1841.38	1769.02	1650.82	2450.64	UFD1
ENSG00000070018	0.529617	0.128833	0.999883	3014.06	2961.37	3115.37	5885.66	LRP6
ENSG00000070019	0.615449	0.19014	0.999883	99.3645	87.7805	60.9126	157.211	GUCY2C
ENSG00000070031	-0.206151	0.750209	0.999883	28.6456	39.0135	39.7256	20.5505	SCT
ENSG00000070047	0.213188	0.469525	0.999883	3067.77	2857.74	2665.15	3787.45	PHRF1
ENSG00000070061	0.0680767	0.805648	0.999883	2144.84	2256.69	2203.45	2301.65	ELP1
ENSG00000070081	0.69331	0.0523568	0.999883	491.451	562.039	513.785	1062.46	NUCB2
ENSG00000070087	-0.230545	0.4894	0.999883	5820.43	6154.38	5382.38	3394.94	PFN2
ENSG00000070159	0.0133326	0.971131	0.999883	204.1	251.15	210.104	167.486	PTPN3
ENSG00000070182	-0.381745	0.417484	0.999883	153.075	240.177	286.025	97.6148	SPTB
ENSG00000070214	0.357907	0.222402	0.999883	3534.15	3928.18	3710.37	5355.45	SLC44A1
ENSG00000070269	0.216108	0.544026	0.999883	501.298	441.341	572.932	805.579	TMEM260
ENSG00000070366	-0.120602	0.68874	0.999883	1104.65	1141.15	1072.59	862.093	SMG6
ENSG00000070367	-0.178333	0.553603	0.999883	3120.58	3379.55	3379.33	2365.36	EXOC5
ENSG00000070371	-0.0859677	0.786675	0.999883	602.453	482.792	625.017	673.028	CLTCL1
ENSG00000070388	0.671172	0.170968	0.999883	68.0333	79.2462	101.521	190.092	FGF22
ENSG00000070404	0.248055	0.443433	0.999883	276.609	320.642	280.728	341.138	FSTL3
ENSG00000070413	0.80475	0.0179934	0.999883	3035.54	3681.9	3057.99	6961.47	DGCR2
ENSG00000070423	-0.0721893	0.794985	0.999883	2642.56	2470.04	2426.8	2352	RNF126
ENSG00000070444	0.151364	0.641695	0.999883	1050.04	840.01	879.261	1301.87	MNT
ENSG00000070476	0.045617	0.88021	0.999883	991.854	847.325	904.862	1109.73	ZXDC
ENSG00000070495	0.0600702	0.844909	0.999883	582.759	540.094	486.418	574.386	JMJD6
ENSG00000070501	-0.177684	0.578058	0.999883	743.891	766.86	717.71	526.092	POLB
ENSG00000070540	-0.453272	0.208115	0.999883	461.911	492.546	603.83	286.679	WIPI1
ENSG00000070601	-0.0632287	0.941987	0.999883	15.218	20.7259	15.8903	9.24771	FRMPD1
ENSG00000070610	-0.00583709	0.983212	0.999883	3607.56	3935.49	4103.22	3744.3	GBA2
ENSG00000070614	0.310059	0.261994	0.999883	3619.19	4208.58	3624.74	4771.82	NDST1
ENSG00000070669	0.153606	0.582014	0.999883	4115.12	4068.38	3744.8	4674.21	ASNS
ENSG00000070718	0.123425	0.678937	0.999883	751.947	726.627	710.648	866.203	AP3M2
ENSG00000070731	0.0518938	0.949482	0.999883	20.589	10.9726	15.0075	25.6881	ST6GALNAC2
ENSG00000070756	-0.0216454	0.936074	0.999883	61934.5	59029.9	57553.6	58678.8	PABPC1
ENSG00000070759	-0.280989	0.44783	0.999883	462.806	587.641	640.907	321.615	TESK2
ENSG00000070761	-0.236133	0.461822	0.999883	1162.83	1177.72	1114.08	756.258	CFAP20
ENSG00000070770	-0.19292	0.500124	0.999883	4210.91	3973.28	3923.13	3143.2	CSNK2A2
ENSG00000070778	0.112337	0.700441	0.999883	783.278	813.188	725.655	817.909	PTPN21
ENSG00000070785	-0.228224	0.460484	0.999883	828.932	802.216	803.341	591.854	EIF2B3
ENSG00000070814	0.121746	0.652936	0.999883	7909.77	8615.9	7752.68	8425.7	TCOF1
ENSG00000070831	-0.352372	0.291014	0.999883	6163.28	6199.49	6084.2	3394.94	CDC42
ENSG00000070882	-0.00038718	0.998952	0.999883	726.882	704.682	764.498	786.056	OSBPL3
ENSG00000070886	0.0483662	0.893349	0.999883	237.221	249.93	188.917	191.119	EPHA8
ENSG00000070950	0.0904724	0.756739	0.999883	1008.86	954.612	921.635	1100.48	RAD18
ENSG00000070961	0.701701	0.0476267	0.999883	1676.66	1912.88	1867.99	3851.16	ATP2B1
ENSG00000071051	-0.180534	0.5861	0.999883	2788.47	3230.81	2942.35	1826.94	NCK2
ENSG00000071054	0.010886	0.968393	0.999883	7955.42	8587.85	8026.34	7515.31	MAP4K4
ENSG00000071073	0.110875	0.753495	0.999883	202.31	265.78	293.087	269.211	MGAT4A
ENSG00000071082	-0.415267	0.204444	0.999883	17290.3	15877.3	15915	9023.71	RPL31
ENSG00000071127	-0.210281	0.485921	0.999883	12322.1	11925.9	10920.1	8164.7	WDR1
ENSG00000071189	0.158992	0.623946	0.999883	1184.32	1088.72	1353.32	1743.71	SNX13
ENSG00000071205	-0.231696	0.518138	0.999883	192.463	197.506	241.885	172.624	ARHGAP10
ENSG00000071242	-0.268496	0.405756	0.999883	1219.23	1283.79	1297.7	806.606	RPS6KA2
ENSG00000071243	-0.219741	0.4929	0.999883	444.902	384.039	384.897	328.808	ING3
ENSG00000071246	-0.170313	0.59147	0.999883	549.638	615.682	696.523	492.184	VASH1
ENSG00000071282	0.33984	0.364682	0.999883	308.836	460.847	256.01	254.826	LMCD1
ENSG00000071462	0.262521	0.403424	0.999883	2459.94	2157.94	2080.74	3288.08	BUD23
ENSG00000071537	0.793356	0.0424664	0.999883	1330.23	1299.64	1302.12	3261.36	SEL1L
ENSG00000071539	-0.071281	0.804721	0.999883	1606.84	1528.84	1403.64	1336.81	TRIP13
ENSG00000071553	0.805489	0.0280082	0.999883	1678.45	1905.57	1792.95	4160.44	ATP6AP1
ENSG00000071564	-0.0770214	0.781801	0.999883	11349.9	11518.7	10906	9580.63	TCF3
ENSG00000071575	-0.19221	0.484003	0.999883	3483.13	2985.75	3538.23	3159.64	TRIB2
ENSG00000071626	-0.0745372	0.798509	0.999883	11271.2	12329.5	11116.1	8931.24	DAZAP1
ENSG00000071655	-0.00251335	0.992886	0.999883	2707.01	2490.77	2287.31	2494.83	MBD3
ENSG00000071794	0.0300629	0.915198	0.999883	3472.39	4092.76	4118.22	3657.99	HLTF
ENSG00000071859	0.0360037	0.901048	0.999883	1598.78	1427.65	1506.93	1756.04	FAM50A
ENSG00000071889	0.0711617	0.811273	0.999883	700.922	675.422	697.406	793.248	FAM3A
ENSG00000071894	0.148082	0.602931	0.999883	6392.45	6228.75	6442.62	7993.11	CPSF1
ENSG00000071909	-0.560688	0.375109	0.999883	45.6539	25.6026	30.0149	25.6881	MYO3B
ENSG00000071967	0.406546	0.231725	0.999883	383.135	398.67	391.077	626.79	CYBRD1
ENSG00000071994	-0.203267	0.47656	0.999883	2460.84	2399.33	2548.62	1952.3	PDCD2
ENSG00000072041	0.678122	0.0609529	0.999883	603.348	737.6	752.139	1430.31	SLC6A15
ENSG00000072042	0.817978	0.0316259	0.999883	4215.38	4480.46	4481.05	10849.6	RDH11
ENSG00000072062	-0.330621	0.319667	0.999883	1986.39	1890.94	1769.12	1096.37	PRKACA
ENSG00000072071	0.293498	0.285344	0.999883	6729.03	7983.14	7121.48	8991.86	ADGRL1
ENSG00000072110	0.283805	0.305671	0.999883	9876.47	10890.9	9727.48	12974.5	ACTN1
ENSG00000072121	0.133594	0.638699	0.999883	1122.55	1228.93	1187.36	1304.96	ZFYVE26
ENSG00000072133	0.0839538	0.785384	0.999883	630.203	816.846	823.645	724.404	RPS6KA6
ENSG00000072134	0.0100417	0.971445	0.999883	1573.72	1534.94	1501.63	1561.84	EPN2
ENSG00000072135	-0.163989	0.602358	0.999883	537.105	579.107	618.837	453.138	PTPN18
ENSG00000072163	0.0699375	0.884578	0.999883	82.3561	103.63	69.7406	56.5138	LIMS2
ENSG00000072182	-0.396942	0.657287	0.999883	16.1132	7.31504	16.773	17.4679	ASIC4
ENSG00000072195	0.232797	0.434424	0.999883	2065.17	2096.98	2181.38	2892.48	SPEG
ENSG00000072201	-0.390929	0.26915	0.999883	248.859	230.424	276.314	170.569	LNX1
ENSG00000072210	-0.097203	0.746742	0.999883	1802.88	2123.8	2179.61	1599.85	ALDH3A2
ENSG00000072274	1.15447	0.00276056	0.606553	3646.94	4771.84	3848.97	11913.1	TFRC
ENSG00000072310	0.603715	0.0563038	0.999883	3748.1	4053.75	3056.23	6285.36	SREBF1
ENSG00000072315	0.891681	0.0932063	0.999883	29.5408	81.6846	45.9052	58.5689	TRPC5
ENSG00000072364	-0.159248	0.561587	0.999883	3518.93	3195.45	3700.66	3269.58	AFF4
ENSG00000072401	-0.203501	0.544447	0.999883	1368.72	1545.91	1423.06	879.56	UBE2D1
ENSG00000072415	-0.15278	0.594945	0.999883	1234.45	1193.57	1252.68	1043.96	MPP5
ENSG00000072422	-0.414304	0.185603	0.999883	563.96	449.875	525.261	367.854	RHOBTB1
ENSG00000072501	0.31861	0.279737	0.999883	8760.19	9709.49	9804.29	13442.1	SMC1A
ENSG00000072506	-0.288198	0.355586	0.999883	1865.55	1828.76	1837.09	1204.26	HSD17B10
ENSG00000072518	-0.0499545	0.857129	0.999883	2711.49	2477.36	2692.52	2742.46	MARK2
ENSG00000072571	-0.0207162	0.944537	0.999883	2280.01	2804.1	2715.47	2120.81	HMMR
ENSG00000072609	-0.189672	0.504264	0.999883	1554.92	1475.2	1615.51	1304.96	CHFR
ENSG00000072657	0.616766	0.14127	0.999883	77.8803	115.821	102.404	160.294	TRHDE
ENSG00000072682	0.102797	0.803007	0.999883	609.614	338.93	313.391	651.45	P4HA2
ENSG00000072736	0.01438	0.962328	0.999883	784.174	922.914	828.942	706.936	NFATC3
ENSG00000072756	0.0387714	0.893783	0.999883	857.578	930.229	962.243	939.157	TRNT1
ENSG00000072778	0.495704	0.142915	0.999883	4707.73	4365.86	4120.87	8081.48	ACADVL
ENSG00000072786	-0.0982321	0.757211	0.999883	720.616	833.914	792.747	580.551	STK10
ENSG00000072803	-0.196029	0.549787	0.999883	2716.86	3157.66	3012.09	1844.41	FBXW11
ENSG00000072818	0.417917	0.169417	0.999883	702.713	785.147	626.782	990.533	ACAP1
ENSG00000072832	-0.117606	0.719231	0.999883	4324.59	5361.92	4869.48	3113.4	CRMP1
ENSG00000072840	0.312756	0.333191	0.999883	423.418	441.341	424.623	611.377	EVC
ENSG00000072849	0.473703	0.183023	0.999883	722.407	647.381	625.017	1222.75	DERL2
ENSG00000072864	-0.20148	0.535959	0.999883	809.239	852.202	800.692	548.698	NDE1
ENSG00000072952	-0.244707	0.464544	0.999883	272.133	221.889	280.728	244.551	MRVI1
ENSG00000072954	0.0843723	0.801586	0.999883	290.932	262.122	255.127	316.477	TMEM38A
ENSG00000072958	-0.000493823	0.998699	0.999883	1012.44	1160.65	1013.45	865.175	AP1M1
ENSG00000073008	0.353332	0.317054	0.999883	552.323	523.025	608.244	958.68	PVR
ENSG00000073050	-0.171511	0.55765	0.999883	1518.22	1519.09	1541.35	1198.09	XRCC1
ENSG00000073060	0.498164	0.149357	0.999883	1974.76	1828.76	1792.07	3490.5	SCARB1
ENSG00000073067	-0.306538	0.748871	0.999883	9.84693	13.4109	16.773	8.22019	CYP2W1
ENSG00000073111	-0.0189555	0.946947	0.999883	6423.78	6564.03	5621.62	5324.63	MCM2
ENSG00000073146	-0.338286	0.646458	0.999883	30.436	17.0684	18.5386	21.578	MOV10L1
ENSG00000073150	-0.0973704	0.76861	0.999883	470.862	435.245	363.71	345.248	PANX2
ENSG00000073169	0.380776	0.242785	0.999883	968.58	931.448	900.448	1501.21	SELENOO
ENSG00000073331	-0.119415	0.882573	0.999883	19.6939	19.5068	15.8903	13.3578	ALPK1
ENSG00000073350	0.123525	0.662584	0.999883	2884.26	2933.33	3069.47	3552.15	LLGL2
ENSG00000073417	0.111113	0.749751	0.999883	283.771	238.958	247.182	333.945	PDE8A
ENSG00000073464	0.418459	0.195991	0.999883	361.651	430.368	392.842	577.468	CLCN4
ENSG00000073536	0.0829542	0.776193	0.999883	1554.92	1645.88	1318.01	1397.43	NLE1
ENSG00000073578	0.286228	0.356092	0.999883	3035.54	3122.3	3424.35	4754.35	SDHA
ENSG00000073584	-0.237801	0.421652	0.999883	2804.58	2589.52	2521.25	1927.63	SMARCE1
ENSG00000073605	0.273099	0.438888	0.999883	802.077	719.312	918.104	1358.39	GSDMB
ENSG00000073614	-0.188684	0.521506	0.999883	1443.92	1486.17	1585.49	1172.4	KDM5A
ENSG00000073670	-0.0216233	0.949523	0.999883	263.182	227.985	270.134	296.954	ADAM11
ENSG00000073711	-0.181036	0.582764	0.999883	778.803	955.832	1039.05	648.368	PPP2R3A
ENSG00000073712	-0.273207	0.366057	0.999883	3854.63	3750.18	3778.35	2566.75	FERMT2
ENSG00000073756	0.628359	0.517918	0.999883	9.84693	10.9726	7.94513	16.4404	PTGS2
ENSG00000073792	-0.139086	0.614633	0.999883	5993.2	5839.84	6940.51	5905.18	IGF2BP2
ENSG00000073803	0.0242638	0.942192	0.999883	415.361	513.272	428.154	345.248	MAP3K13
ENSG00000073849	0.0642346	0.818417	0.999883	4455.29	4842.55	5243.78	5297.91	ST6GAL1
ENSG00000073910	-0.119259	0.744697	0.999883	239.012	318.204	404.319	274.349	FRY
ENSG00000073921	-0.197727	0.482125	0.999883	2637.19	2481.02	2634.25	2115.67	PICALM
ENSG00000073969	-0.205958	0.502173	0.999883	851.312	753.449	717.71	607.267	NSF
ENSG00000074047	-0.0624218	0.82433	0.999883	1733.95	1760.49	1941.26	1759.12	GLI2
ENSG00000074054	-0.157297	0.569552	0.999883	2789.37	2376.17	2636.02	2488.66	CLASP1
ENSG00000074071	-0.163495	0.594754	0.999883	4135.71	4306.12	3872.81	2845.21	MRPS34
ENSG00000074181	0.636849	0.0737887	0.999883	8154.15	8608.58	8986.82	18043.3	NOTCH3
ENSG00000074201	-0.31789	0.297208	0.999883	3547.58	3318.59	3380.21	2240	CLNS1A
ENSG00000074211	0.0718763	0.854842	0.999883	293.618	501.08	423.74	253.798	PPP2R2C
ENSG00000074219	-0.137923	0.647571	0.999883	4443.65	4765.75	4382.18	3256.22	TEAD2
ENSG00000074266	-0.148823	0.61961	0.999883	876.377	910.722	939.291	727.487	EED
ENSG00000074276	-0.714746	0.422921	0.999883	18.7987	6.09586	18.5386	16.4404	CDHR2
ENSG00000074317	-0.542392	0.174155	0.999883	259.601	226.766	240.119	117.138	SNCB
ENSG00000074319	-0.366891	0.239472	0.999883	1364.25	1228.93	1296.82	835.377	TSG101
ENSG00000074356	0.347893	0.279255	0.999883	3017.64	2804.1	2855.83	4670.1	NCBP3
ENSG00000074370	0.333218	0.277916	0.999883	1355.3	1537.38	1588.14	2170.13	ATP2A3
ENSG00000074410	0.699365	0.0740225	0.999883	124.429	185.314	170.379	292.844	CA12
ENSG00000074416	0.390471	0.598961	0.999883	19.6939	31.6985	17.6558	17.4679	MGLL
ENSG00000074527	0.355801	0.455099	0.999883	49.2346	84.1229	84.748	87.3395	NTN4
ENSG00000074582	0.281502	0.37634	0.999883	514.726	521.806	510.254	723.377	BCS1L
ENSG00000074590	-0.150762	0.616861	0.999883	1288.16	1294.76	1217.37	962.79	NUAK1
ENSG00000074603	-0.15388	0.588125	0.999883	1267.57	1189.91	1378.92	1188.85	DPP8
ENSG00000074621	-0.311489	0.344425	0.999883	360.756	257.245	308.094	281.542	SLC24A1
ENSG00000074657	0.142006	0.608815	0.999883	8133.56	8029.47	7754.44	9501.51	ZNF532
ENSG00000074660	0.410164	0.32747	0.999883	139.647	121.917	97.1071	192.147	SCARF1
ENSG00000074695	0.69259	0.056805	0.999883	4970.91	5087.61	5086.65	11166.1	LMAN1
ENSG00000074696	0.495656	0.156024	0.999883	6904.49	6605.48	7235.36	13330.1	HACD3
ENSG00000074706	0.131441	0.857852	0.999883	20.589	24.3835	19.4214	19.523	IPCEF1
ENSG00000074755	0.215268	0.49121	0.999883	1054.52	1072.87	1212.07	1557.73	ZZEF1
ENSG00000074800	-0.355399	0.279858	0.999883	77449.7	53861.8	45507.9	42248.7	ENO1
ENSG00000074803	0.390251	0.513145	0.999883	35.807	73.1504	42.374	29.7982	SLC12A1
ENSG00000074842	0.645252	0.0849395	0.999883	1508.37	1359.38	1315.36	3055.86	MYDGF
ENSG00000074855	0.542801	0.133947	0.999883	2680.16	2368.85	2416.2	5054.39	ANO8
ENSG00000074935	0.193816	0.537327	0.999883	479.814	493.765	512.902	641.175	TUBE1
ENSG00000074964	0.123259	0.65727	0.999883	1968.49	2110.39	1880.35	2081.76	ARHGEF10L
ENSG00000075035	0.00199961	0.996711	0.999883	55.5009	70.712	72.3889	57.5413	WSCD2
ENSG00000075043	-0.050386	0.856027	0.999883	2808.17	2638.29	2547.74	2533.87	KCNQ2
ENSG00000075089	-0.194956	0.538956	0.999883	753.738	810.75	819.231	564.111	ACTR6
ENSG00000075131	0.0405686	0.896305	0.999883	553.218	587.641	487.301	482.936	TIPIN
ENSG00000075142	-0.248458	0.444892	0.999883	1959.54	2146.96	2120.47	1288.51	SRI
ENSG00000075151	0.229066	0.435855	0.999883	4358.61	4571.9	4844.76	6214.46	EIF4G3
ENSG00000075188	-0.185333	0.551943	0.999883	1156.57	1194.79	1133.5	819.964	NUP37
ENSG00000075213	0.997126	0.00678065	0.810931	1203.12	1408.14	1008.15	3004.48	SEMA3A
ENSG00000075218	0.00390262	0.98901	0.999883	1736.64	1894.59	2032.19	1884.48	GTSE1
ENSG00000075223	0.233082	0.647025	0.999883	74.2996	54.8628	95.3415	143.853	SEMA3C
ENSG00000075234	0.187517	0.521212	0.999883	754.633	844.887	701.82	813.799	TTC38
ENSG00000075239	0.0779737	0.78818	0.999883	1007.97	1075.31	1144.1	1196.04	ACAT1
ENSG00000075240	-0.167044	0.575562	0.999883	1284.58	1036.3	1400.11	1354.28	GRAMD4
ENSG00000075275	0.310813	0.307093	0.999883	1508.37	1530.06	1491.04	2189.65	CELSR1
ENSG00000075290	0.105161	0.869885	0.999883	34.9118	42.6711	26.4838	23.633	WNT8B
ENSG00000075292	0.396017	0.199075	0.999883	4622.69	4634.08	4300.96	7107.38	ZNF638
ENSG00000075303	-0.153002	0.613973	0.999883	648.107	615.682	615.306	520.955	SLC25A40
ENSG00000075336	0.124828	0.66402	0.999883	953.362	993.626	915.455	1043.96	TIMM21
ENSG00000075340	0.00237083	0.993048	0.999883	7288.52	7480.85	7139.14	6970.72	ADD2
ENSG00000075388	0.0299437	0.958831	0.999883	42.9684	103.63	96.2243	39.0459	FGF4
ENSG00000075391	0.0342484	0.903797	0.999883	1615.79	1536.16	1600.5	1757.07	RASAL2
ENSG00000075399	0.213448	0.555815	0.999883	241.697	215.794	240.119	342.165	VPS9D1
ENSG00000075407	-0.135203	0.708801	0.999883	562.17	381.601	652.383	723.377	ZNF37A
ENSG00000075413	-0.115786	0.684996	0.999883	2733.87	2843.11	2830.23	2292.41	MARK3
ENSG00000075415	-0.156249	0.597563	0.999883	13398.1	14576.4	14286.2	10267	SLC25A3
ENSG00000075420	-0.132938	0.64371	0.999883	1503.89	1492.27	1504.28	1251.52	FNDC3B
ENSG00000075426	-0.350549	0.32172	0.999883	335.691	210.917	237.471	238.386	FOSL2
ENSG00000075429	0.906164	0.176754	0.999883	19.6939	26.8218	19.4214	46.2386	CACNG5
ENSG00000075461	-0.181985	0.698176	0.999883	172.769	218.232	162.434	78.0918	CACNG4
ENSG00000075539	-0.0500344	0.861623	0.999883	1323.96	1244.78	1441.6	1426.2	FRYL
ENSG00000075568	0.53749	0.148568	0.999883	1460.03	1286.23	1409.82	2878.09	TMEM131
ENSG00000075618	-0.190048	0.529947	0.999883	18384.2	18481.4	16862.2	12415.6	FSCN1
ENSG00000075624	-0.295804	0.307014	0.999883	152159	129944	129335	99366.7	ACTB
ENSG00000075643	0.0563069	0.859553	0.999883	477.128	551.066	455.521	419.23	MOCOS
ENSG00000075651	0.044201	0.936386	0.999883	46.5491	106.068	100.638	46.2386	PLD1
ENSG00000075673	0.0621109	0.871929	0.999883	123.534	134.109	128.888	129.468	ATP12A
ENSG00000075702	0.620733	0.054183	0.999883	1964.01	2278.63	1983.63	3790.54	WDR62
ENSG00000075711	-0.0104353	0.969919	0.999883	2368.63	2332.28	2453.28	2454.75	DLG1
ENSG00000075785	-0.209579	0.494637	0.999883	5500.85	6014.18	6056.84	3981.66	RAB7A
ENSG00000075790	0.388849	0.29335	0.999883	662.43	536.436	593.236	1106.64	BCAP29
ENSG00000075826	0.404626	0.314403	0.999883	280.19	232.862	293.087	525.065	SEC31B
ENSG00000075856	0.0474214	0.861999	0.999883	4030.97	4213.46	4120.87	4210.79	SART3
ENSG00000075886	0.15393	0.865468	0.999883	9.84693	12.1917	15.0075	15.4129	TUBA3D
ENSG00000075914	-0.251176	0.384773	0.999883	2028.47	1887.28	2007.47	1504.29	EXOSC7
ENSG00000075945	0.0879067	0.830446	0.999883	111.897	108.506	92.6932	108.918	KIFAP3
ENSG00000075975	-0.24591	0.410344	0.999883	889.804	776.613	806.872	654.533	MKRN2
ENSG00000076003	-0.0879296	0.772856	0.999883	5718.38	6273.86	5399.16	4187.16	MCM6
ENSG00000076043	-0.000700102	0.998012	0.999883	1857.49	1884.84	1747.93	1719.05	REXO2
ENSG00000076053	-0.304625	0.366283	0.999883	1117.18	1116.76	1056.7	644.257	RBM7
ENSG00000076067	0.148671	0.642422	0.999883	488.766	438.902	420.209	568.221	RBMS2
ENSG00000076108	-0.022358	0.937233	0.999883	6243.85	7191.9	6941.39	5791.12	BAZ2A
ENSG00000076201	0.189929	0.515079	0.999883	3030.17	3173.51	3397.87	4158.39	PTPN23
ENSG00000076242	0.00102597	0.997247	0.999883	1393.79	1630.03	1464.55	1230.97	MLH1
ENSG00000076248	-0.11789	0.697986	0.999883	5241.25	5547.24	4843.88	3747.38	UNG
ENSG00000076258	-0.042951	0.932468	0.999883	56.396	70.712	62.6782	45.2111	FMO4
ENSG00000076321	-0.0851313	0.794346	0.999883	345.538	388.916	399.022	313.395	KLHL20
ENSG00000076344	-0.453699	0.281696	0.999883	110.107	110.945	155.371	83.2294	RGS11
ENSG00000076351	0.853682	0.018762	0.999883	153.075	223.109	141.247	308.257	SLC46A1
ENSG00000076356	0.525259	0.203155	0.999883	85.9368	168.246	115.646	122.275	PLXNA2
ENSG00000076382	-0.011399	0.966777	0.999883	4099.9	4026.93	4248.88	4256	SPAG5
ENSG00000076513	-0.18376	0.562547	0.999883	697.342	758.326	772.443	536.367	ANKRD13A
ENSG00000076554	-0.445446	0.168686	0.999883	1569.24	1242.34	1239.44	820.992	TPD52
ENSG00000076555	0.107236	0.717016	0.999883	643.631	744.915	720.358	724.404	ACACB
ENSG00000076604	0.0279846	0.918727	0.999883	4798.14	4618.23	4714.11	5080.08	TRAF4
ENSG00000076641	0.589287	0.486073	0.999883	15.218	12.1917	11.4763	27.7431	PAG1
ENSG00000076650	0.107692	0.72502	0.999883	449.378	468.162	434.334	483.964	GPATCH1
ENSG00000076662	0.953574	0.0294823	0.999883	72.5092	112.164	89.162	200.367	ICAM3
ENSG00000076685	-0.2251	0.469333	0.999883	1279.21	1259.41	1203.25	865.175	NT5C2
ENSG00000076706	0.462536	0.126671	0.999883	670.486	854.64	739.78	1088.15	MCAM
ENSG00000076716	0.784549	0.026809	0.999883	9189.87	10126.5	8956.81	21131	GPC4
ENSG00000076770	-0.168319	0.614309	0.999883	281.98	292.602	361.945	280.514	MBNL3
ENSG00000076826	0.101843	0.715577	0.999883	1955.96	1976.28	1914.78	2177.32	CAMSAP3
ENSG00000076864	0.24408	0.422019	0.999883	499.508	618.121	482.004	544.588	RAP1GAP
ENSG00000076924	-0.0137264	0.960292	0.999883	2656.88	2677.3	2800.22	2728.08	XAB2
ENSG00000076928	0.134921	0.646769	0.999883	2523.5	2349.35	2518.61	3186.35	ARHGEF1
ENSG00000076944	0.111509	0.698251	0.999883	1027.66	1043.61	1015.21	1163.16	STXBP2
ENSG00000076984	0.144451	0.614721	0.999883	2319.4	2198.17	2106.34	2693.14	MAP2K7
ENSG00000077009	-0.267642	0.403485	0.999883	1171.78	1200.89	1200.6	770.643	NMRK2
ENSG00000077044	0.397488	0.241748	0.999883	1512.85	1413.02	1527.23	2590.39	DGKD
ENSG00000077063	-0.0357069	0.902621	0.999883	970.37	1048.49	1026.69	900.111	CTTNBP2
ENSG00000077080	0.285279	0.622563	0.999883	42.9684	68.2737	38.8428	31.8532	ACTL6B
ENSG00000077097	-0.267929	0.384692	0.999883	11137.8	11510.2	11637	7405.36	TOP2B
ENSG00000077147	0.512511	0.127787	0.999883	6703.07	6746.9	6856.64	12595.4	TM9SF3
ENSG00000077150	0.00418288	0.988173	0.999883	1315.01	1315.49	1290.64	1297.76	NFKB2
ENSG00000077152	-0.246343	0.443357	0.999883	927.402	978.996	992.258	640.147	UBE2T
ENSG00000077157	0.243241	0.454683	0.999883	624.832	720.531	836.004	1008	PPP1R12B
ENSG00000077232	0.417012	0.195311	0.999883	4263.72	4284.17	4369.82	7241.99	DNAJC10
ENSG00000077235	0.539073	0.118698	0.999883	5970.82	5928.84	6147.76	11678.8	GTF3C1
ENSG00000077238	0.338167	0.254499	0.999883	1018.71	1110.67	986.079	1423.12	IL4R
ENSG00000077254	-0.114242	0.684681	0.999883	2301.5	2360.32	2501.83	2077.65	USP33
ENSG00000077264	-0.414957	0.215262	0.999883	455.644	455.971	690.343	403.817	PAK3
ENSG00000077274	-0.290489	0.392776	0.999883	585.445	579.107	557.925	356.551	CAPN6
ENSG00000077279	0.247698	0.540968	0.999883	213.052	362.094	235.705	171.596	DCX
ENSG00000077312	-0.285563	0.331084	0.999883	5004.03	4933.99	5408.87	3609.69	SNRPA
ENSG00000077348	-0.135244	0.661383	0.999883	1173.57	1113.1	965.774	835.377	EXOSC5
ENSG00000077380	-0.313616	0.287927	0.999883	2654.2	2549.29	2865.54	1892.7	DYNC1I2
ENSG00000077454	0.349268	0.275404	0.999883	739.415	780.271	798.044	1177.54	LRCH4
ENSG00000077458	0.104332	0.74288	0.999883	1064.36	869.27	967.54	1314.2	FAM76B
ENSG00000077463	0.225817	0.442328	0.999883	650.793	738.819	653.266	786.056	SIRT6
ENSG00000077514	-0.07462	0.796326	0.999883	1254.14	1205.76	1135.27	1063.49	POLD3
ENSG00000077522	0.439099	0.320509	0.999883	93.0982	87.7805	86.5136	155.156	ACTN2
ENSG00000077549	-0.319661	0.294049	0.999883	9174.65	8228.2	8029.88	5557.88	CAPZB
ENSG00000077585	0.304961	0.373731	0.999883	290.932	342.588	376.069	480.881	GPR137B
ENSG00000077616	0.0945283	0.799583	0.999883	293.618	265.78	391.96	465.468	NAALAD2
ENSG00000077684	0.0787656	0.783837	0.999883	7671.65	7107.78	5837.9	7159.79	JADE1
ENSG00000077713	-0.0158517	0.964473	0.999883	196.939	224.328	209.222	177.762	SLC25A43
ENSG00000077721	-0.193351	0.509204	0.999883	1611.32	1565.42	1578.43	1224.81	UBE2A
ENSG00000077782	0.125029	0.67572	0.999883	24526.9	21266	23492.9	31100.1	FGFR1
ENSG00000077942	0.639108	0.0740458	0.999883	6006.63	6092.21	6208.68	12930.4	FBLN1
ENSG00000078018	-1.18813	0.002905	0.61273	810.134	555.943	976.368	229.138	MAP2
ENSG00000078043	-0.255129	0.367442	0.999883	1759.02	1403.27	1568.72	1385.1	PIAS2
ENSG00000078053	0.403083	0.216223	0.999883	269.448	414.519	340.758	392.514	AMPH
ENSG00000078061	-0.0305392	0.913316	0.999883	1629.22	1686.12	1747.93	1620.41	ARAF
ENSG00000078070	-0.104949	0.731564	0.999883	799.392	903.407	1072.59	837.432	MCCC1
ENSG00000078081	0.725307	0.467233	0.999883	8.05658	10.9726	7.94513	15.4129	LAMP3
ENSG00000078114	-0.690169	0.0350457	0.999883	684.809	494.984	651.5	333.945	NEBL
ENSG00000078124	0.344694	0.303773	0.999883	668.696	636.408	667.391	1059.38	ACER3
ENSG00000078140	-0.0959708	0.739172	0.999883	7181.1	7869.76	7595.54	5956.56	UBE2K
ENSG00000078142	-0.159254	0.575707	0.999883	1277.42	1146.02	1217.37	1088.15	PIK3C3
ENSG00000078177	0.1635	0.570089	0.999883	2196.76	2107.95	2021.59	2616.08	N4BP2
ENSG00000078237	-0.443431	0.198735	0.999883	582.759	530.34	567.635	316.477	TIGAR
ENSG00000078246	-0.159257	0.588099	0.999883	1005.28	949.736	949.884	801.469	TULP3
ENSG00000078269	0.0323818	0.918088	0.999883	633.784	558.381	474.942	575.413	SYNJ2
ENSG00000078295	0.283903	0.334621	0.999883	3401.67	3311.27	2775.5	4208.74	ADCY2
ENSG00000078304	-0.235086	0.445882	0.999883	2920.96	3065	3070.35	2026.28	PPP2R5C
ENSG00000078319	-0.228149	0.531397	0.999883	227.375	215.794	206.573	155.156	PMS2P1
ENSG00000078328	0.109007	0.839576	0.999883	51.025	65.8353	45.9052	39.0459	RBFOX1
ENSG00000078369	-0.277984	0.391024	0.999883	15095.3	14778.8	13314.3	8652.78	GNB1
ENSG00000078401	-1.34119	0.0281327	0.999883	42.0732	24.3835	66.2094	18.4954	EDN1
ENSG00000078403	-0.364716	0.198163	0.999883	2314.03	1947.02	2309.38	1644.04	MLLT10
ENSG00000078487	0.585252	0.307908	0.999883	32.2263	52.4244	30.0149	41.101	ZCWPW1
ENSG00000078549	0.08673	0.793235	0.999883	585.445	833.914	717.71	550.753	ADCYAP1R1
ENSG00000078596	0.903397	0.0168665	0.999883	546.057	638.847	546.448	1403.6	ITM2A
ENSG00000078618	-0.0556248	0.842039	0.999883	6755.89	7382.09	7416.34	6254.54	NRDC
ENSG00000078668	-0.110466	0.698723	0.999883	2877.09	2944.3	2852.3	2363.3	VDAC3
ENSG00000078674	-0.0192064	0.943819	0.999883	4489.3	4480.46	4476.64	4366.98	PCM1
ENSG00000078687	-0.238954	0.389566	0.999883	2248.68	1845.83	2222.87	1943.05	TNRC6C
ENSG00000078699	-0.0848744	0.779253	0.999883	1091.22	980.215	1295.94	1270.02	CBFA2T2
ENSG00000078725	0.691214	0.022367	0.999883	674.067	938.763	665.625	1223.78	BRINP1
ENSG00000078747	-0.145317	0.617329	0.999883	890.7	830.257	873.964	765.505	ITCH
ENSG00000078804	-0.0763424	0.839458	0.999883	230.955	314.547	299.266	189.064	TP53INP2
ENSG00000078808	0.499567	0.118522	0.999883	2980.93	3114.99	2866.43	5150.98	SDF4
ENSG00000078814	0.298857	0.569539	0.999883	46.5491	47.5477	42.374	61.6514	MYH7B
ENSG00000078900	-0.302264	0.38198	0.999883	296.303	284.067	305.446	204.477	TP73
ENSG00000078902	-0.197056	0.540672	0.999883	941.725	965.585	886.323	629.872	TOLLIP
ENSG00000078967	-0.245946	0.590714	0.999883	114.582	123.136	105.052	62.679	UBE2D4
ENSG00000079101	-0.688806	0.424992	0.999883	22.3794	9.75338	15.0075	13.3578	CLUL1
ENSG00000079102	-0.231404	0.4339	0.999883	758.214	636.408	705.351	610.349	RUNX1T1
ENSG00000079134	0.322138	0.292183	0.999883	1896.88	1873.87	1793.83	2739.38	THOC1
ENSG00000079150	0.363603	0.360673	0.999883	106.526	121.917	113.88	161.321	FKBP7
ENSG00000079156	0.2821	0.429857	0.999883	242.593	371.848	259.541	239.413	OSBPL6
ENSG00000079215	0.696102	0.0513999	0.999883	936.353	1366.69	1408.94	2432.15	SLC1A3
ENSG00000079246	-0.160859	0.575072	0.999883	23412.4	24300.6	24192.9	18282.7	XRCC5
ENSG00000079257	-0.128616	0.788478	0.999883	69.8237	80.4654	75.0373	52.4037	LXN
ENSG00000079277	0.147353	0.63498	0.999883	571.122	618.121	685.047	772.698	MKNK1
ENSG00000079308	0.391988	0.243199	0.999883	245.278	365.752	251.596	286.679	TNS1
ENSG00000079313	0.0645272	0.815565	0.999883	2349.84	2400.55	2382.66	2548.26	REXO1
ENSG00000079332	0.310481	0.285932	0.999883	2903.95	3184.48	3062.41	4213.88	SAR1A
ENSG00000079335	-0.142495	0.660927	0.999883	410.886	441.341	443.162	332.918	CDC14A
ENSG00000079337	0.489976	0.202112	0.999883	378.659	353.56	412.264	756.258	RAPGEF3
ENSG00000079385	0.464887	0.322815	0.999883	79.6706	79.2462	103.287	172.624	CEACAM1
ENSG00000079387	0.0843242	0.779465	0.999883	866.53	982.653	794.513	778.863	SENP1
ENSG00000079393	-0.122474	0.831045	0.999883	48.3395	30.4793	38.8428	49.3211	DUSP13
ENSG00000079432	0.0884374	0.750503	0.999883	3092.83	2997.95	2849.65	3319.93	CIC
ENSG00000079435	0.216977	0.52064	0.999883	410.886	574.23	403.436	372.991	LIPE
ENSG00000079459	-0.0648682	0.814457	0.999883	12733	13560.9	13555.3	11572	FDFT1
ENSG00000079462	-0.133333	0.680969	0.999883	1767.08	2021.39	1786.77	1219.67	PAFAH1B3
ENSG00000079482	0.00848078	0.979785	0.999883	249.754	242.615	261.306	271.266	OPHN1
ENSG00000079616	0.0501663	0.853937	0.999883	4713.99	4852.31	4832.4	5031.78	KIF22
ENSG00000079691	-0.016108	0.956844	0.999883	1699.94	2037.24	1907.71	1531.01	CARMIL1
ENSG00000079739	-0.652613	0.0446006	0.999883	3469.7	2526.13	2913.21	1535.12	PGM1
ENSG00000079785	-0.00827211	0.977615	0.999883	5000.45	5626.48	4739.71	4058.72	DDX1
ENSG00000079805	0.0589184	0.828481	0.999883	5596.64	5724.02	5370.91	5700.7	DNM2
ENSG00000079819	-0.0899874	0.743342	0.999883	6199.09	6305.56	6496.47	5622.61	EPB41L2
ENSG00000079841	0.0256838	0.960391	0.999883	46.5491	63.397	60.9126	46.2386	RIMS1
ENSG00000079931	0.497827	0.195818	0.999883	333.9	291.382	296.618	598.019	MOXD1
ENSG00000079950	-0.215215	0.475023	0.999883	1302.48	1377.67	1513.99	1049.1	STX7
ENSG00000079974	-0.109556	0.723378	0.999883	627.518	496.203	587.939	629.872	RABL2B
ENSG00000079999	-0.0829878	0.799061	0.999883	1995.35	2283.51	1864.46	1361.47	KEAP1
ENSG00000080031	-0.0465316	0.957437	0.999883	19.6939	17.0684	10.5935	12.3303	PTPRH
ENSG00000080189	0.363908	0.262635	0.999883	1339.18	1300.86	1342.73	2149.58	SLC35C2
ENSG00000080200	0.254145	0.44534	0.999883	486.08	499.861	572.932	762.423	CRYBG3
ENSG00000080224	0.365115	0.484496	0.999883	48.3395	62.1778	39.7256	51.3762	EPHA6
ENSG00000080293	-0.54829	0.397899	0.999883	33.1215	28.041	36.1945	19.523	SCTR
ENSG00000080298	0.470982	0.233905	0.999883	635.575	507.176	625.899	1240.22	RFX3
ENSG00000080345	-0.0851537	0.754947	0.999883	5284.22	4774.28	5137.85	5050.28	RIF1
ENSG00000080371	-0.208468	0.483303	0.999883	1420.64	1321.58	1290.64	1025.47	RAB21
ENSG00000080493	0.882655	0.091312	0.999883	45.6539	56.082	54.7331	128.44	SLC4A4
ENSG00000080503	0.321732	0.334037	0.999883	307.045	498.642	411.381	399.707	SMARCA2
ENSG00000080546	-0.534527	0.136723	0.999883	945.305	964.366	1179.41	503.487	SESN1
ENSG00000080561	-0.659802	0.191929	0.999883	69.8237	64.6162	90.0448	36.9909	MID2
ENSG00000080573	-0.262075	0.535404	0.999883	94.8886	96.3147	122.708	85.2845	COL5A3
ENSG00000080603	0.059697	0.849728	0.999883	384.925	385.259	350.468	381.211	SRCAP
ENSG00000080608	0.0785786	0.779927	0.999883	2004.3	1938.48	1799.13	2077.65	PUM3
ENSG00000080644	0.488058	0.200524	0.999883	180.825	230.424	254.244	379.156	CHRNA3
ENSG00000080709	0.637711	0.0597589	0.999883	362.546	503.518	452.872	764.478	KCNN2
ENSG00000080802	-0.0996161	0.732244	0.999883	867.425	771.736	813.934	797.359	CNOT4
ENSG00000080815	0.585243	0.0716391	0.999883	1610.42	1781.21	1564.31	2980.85	PSEN1
ENSG00000080819	0.0799381	0.775726	0.999883	1535.23	1587.36	1567.84	1692.33	CPOX
ENSG00000080822	0.389125	0.224098	0.999883	1698.15	1650.76	1595.21	2661.29	CLDND1
ENSG00000080823	-0.308821	0.531135	0.999883	71.614	49.9861	59.1471	55.4863	MOK
ENSG00000080824	0.0461391	0.865548	0.999883	51499.4	58186.2	56002.6	52809.6	HSP90AA1
ENSG00000080839	-0.00596537	0.984436	0.999883	504.879	549.847	528.792	479.854	RBL1
ENSG00000080845	-0.149127	0.612516	0.999883	2572.73	2749.23	2743.72	2045.8	DLGAP4
ENSG00000080854	0.522005	0.0930579	0.999883	598.872	797.339	697.406	1063.49	IGSF9B
ENSG00000080947	0.44532	0.263631	0.999883	293.618	248.711	295.735	552.808	CROCCP3
ENSG00000080986	0.0785514	0.782696	0.999883	1263.09	1414.24	1433.65	1433.4	NDC80
ENSG00000081014	-0.418071	0.177269	0.999883	645.421	493.765	568.518	415.12	AP4E1
ENSG00000081019	-0.240151	0.422913	0.999883	1031.24	875.366	874.847	738.79	RSBN1
ENSG00000081026	0.00277262	0.992999	0.999883	406.41	384.039	438.748	462.386	MAGI3
ENSG00000081041	-0.451381	0.557831	0.999883	27.7504	14.6301	17.6558	18.4954	CXCL2
ENSG00000081051	0.367757	0.565032	0.999883	32.2263	41.4519	22.0698	28.7707	AFP
ENSG00000081052	0.371284	0.364168	0.999883	101.155	112.164	112.997	164.404	COL4A4
ENSG00000081059	0.119561	0.720907	0.999883	375.974	479.135	369.007	330.863	TCF7
ENSG00000081087	0.73523	0.0496377	0.999883	687.495	833.914	875.73	1767.34	OSTM1
ENSG00000081138	0.478185	0.312559	0.999883	48.3395	88.9996	71.5061	78.0918	CDH7
ENSG00000081154	-0.324923	0.313326	0.999883	5386.27	5482.62	5536.87	3238.76	PCNP
ENSG00000081177	0.418463	0.22625	0.999883	990.064	957.051	1057.58	1778.64	EXD2
ENSG00000081181	-0.0484469	0.887445	0.999883	748.367	929.01	761.849	532.257	ARG2
ENSG00000081189	-0.173761	0.784068	0.999883	29.5408	29.2602	33.5461	26.7156	MEF2C
ENSG00000081277	0.866811	0.168725	0.999883	21.4842	49.9861	23.8354	32.8808	PKP1
ENSG00000081307	-0.0552831	0.844527	0.999883	1456.45	1383.76	1384.22	1350.17	UBA5
ENSG00000081320	-0.528415	0.0893233	0.999883	518.307	404.765	580.877	357.578	STK17B
ENSG00000081377	-0.103602	0.710202	0.999883	2492.17	2507.84	2625.42	2255.41	CDC14B
ENSG00000081386	-0.0577472	0.84858	0.999883	515.621	496.203	536.737	514.789	ZNF510
ENSG00000081479	-0.218005	0.609108	0.999883	107.421	90.2188	91.8104	81.1744	LRP2
ENSG00000081665	-0.0487758	0.881215	0.999883	394.772	334.053	415.795	449.028	ZNF506
ENSG00000081692	-0.187686	0.628189	0.999883	230.06	224.328	182.738	138.716	JMJD4
ENSG00000081721	-0.124614	0.686469	0.999883	649.897	601.052	556.159	505.542	DUSP12
ENSG00000081760	0.0104816	0.970073	0.999883	2231.67	2332.28	2504.48	2438.31	AACS
ENSG00000081791	0.335798	0.297418	0.999883	2211.98	2025.05	2040.13	3340.48	KIAA0141
ENSG00000081803	-0.0942686	0.773868	0.999883	609.614	780.271	934.877	666.863	CADPS2
ENSG00000081818	0.0839806	0.871281	0.999883	69.8237	43.8902	57.3815	90.4221	PCDHB4
ENSG00000081842	0.182383	0.813427	0.999883	24.1697	9.75338	27.3665	48.2936	PCDHA6
ENSG00000081853	0.59807	0.429799	0.999883	14.3228	19.5068	17.6558	28.7707	PCDHGA2
ENSG00000081870	-0.280001	0.379103	0.999883	691.971	615.682	603.83	452.111	HSPB11
ENSG00000081913	-0.0574364	0.839699	0.999883	2871.72	2950.4	2722.53	2425.98	PHLPP1
ENSG00000081923	0.073901	0.844693	0.999883	242.593	231.643	345.172	386.349	ATP8B1
ENSG00000081985	0.59353	0.246863	0.999883	37.5974	58.5203	50.3191	73.9817	IL12RB2
ENSG00000082014	0.0284567	0.932409	0.999883	279.295	276.752	331.93	346.276	SMARCD3
ENSG00000082068	-0.168636	0.57151	0.999883	1050.94	1083.84	1126.44	853.872	WDR70
ENSG00000082146	-0.462816	0.19937	0.999883	1176.26	1159.43	1207.66	571.303	STRADB
ENSG00000082153	-0.0776902	0.796025	0.999883	7195.42	7563.75	6349.92	5272.23	BZW1
ENSG00000082196	0.57224	0.345117	0.999883	38.4925	29.2602	42.374	90.4221	C1QTNF3
ENSG00000082212	-0.191766	0.495778	0.999883	2428.61	2370.07	2647.49	2074.57	ME2
ENSG00000082213	-0.34917	0.269982	0.999883	1011.55	986.311	1092.01	665.835	C5orf22
ENSG00000082258	-0.00318202	0.991104	0.999883	2113.51	1939.7	2196.39	2360.22	CCNT2
ENSG00000082269	0.0696857	0.804817	0.999883	1284.58	1343.53	1305.65	1374.83	FAM135A
ENSG00000082397	-0.134224	0.689873	0.999883	896.071	1193.57	1271.22	781.946	EPB41L3
ENSG00000082438	0.14798	0.681978	0.999883	233.641	219.451	271.017	339.083	COBLL1
ENSG00000082458	-0.0891198	0.754016	0.999883	2272.85	2348.13	2289.08	1940.99	DLG3
ENSG00000082482	0.809109	0.369473	0.999883	11.6373	34.1368	12.3591	8.22019	KCNK2
ENSG00000082497	-0.14906	0.735044	0.999883	104.736	163.369	189.8	102.752	SERTAD4
ENSG00000082512	-0.326949	0.313401	0.999883	1332.02	893.654	1566.07	1415.93	TRAF5
ENSG00000082515	-0.356003	0.269524	0.999883	1100.17	1055.8	1111.44	673.028	MRPL22
ENSG00000082516	0.0477126	0.865748	0.999883	1751.86	1769.02	1574.9	1669.73	GEMIN5
ENSG00000082556	-0.0500254	0.930278	0.999883	34.9118	34.1368	53.8503	51.3762	OPRK1
ENSG00000082641	0.47478	0.10843	0.999883	7719.99	8740.25	7486.08	12390.9	NFE2L1
ENSG00000082684	0.457898	0.15113	0.999883	1477.04	1868.99	1913.01	2786.64	SEMA5B
ENSG00000082701	-0.161669	0.573947	0.999883	2091.13	2157.94	2297.91	1766.31	GSK3B
ENSG00000082781	0.410947	0.177568	0.999883	8386	8286.72	6697.74	11767.2	ITGB5
ENSG00000082805	-0.0870557	0.76358	0.999883	1554.02	1672.71	1678.19	1370.72	ERC1
ENSG00000082898	0.0217977	0.936026	0.999883	15839.2	17084.3	16368.7	15614.3	XPO1
ENSG00000082996	0.498923	0.118054	0.999883	871.901	975.338	881.909	1502.24	RNF13
ENSG00000083067	0.286205	0.412297	0.999883	219.318	282.848	301.915	352.441	TRPM3
ENSG00000083093	-0.210217	0.499947	0.999883	948.886	925.352	882.792	658.643	PALB2
ENSG00000083097	-0.0278902	0.925302	0.999883	686.6	681.518	774.209	751.12	DOPEY1
ENSG00000083099	0.0945192	0.752766	0.999883	602.453	592.518	557.042	645.285	LYRM2
ENSG00000083123	-0.315594	0.30059	0.999883	957.838	835.133	877.495	640.147	BCKDHB
ENSG00000083168	-0.185791	0.510645	0.999883	1703.52	1512.99	1875.93	1633.76	KAT6A
ENSG00000083223	0.1359	0.642768	0.999883	882.643	913.161	926.932	1074.79	ZCCHC6
ENSG00000083290	-0.427416	0.194732	0.999883	557.694	459.628	493.481	322.642	ULK2
ENSG00000083307	-0.0409658	0.887097	0.999883	1149.41	1206.98	1352.44	1224.81	GRHL2
ENSG00000083312	-0.112209	0.685252	0.999883	9075.29	8969.46	8836.75	7602.65	TNPO1
ENSG00000083444	0.645915	0.109133	0.999883	2411.6	1820.23	1777.06	4732.77	PLOD1
ENSG00000083454	0.745001	0.108427	0.999883	68.0333	79.2462	63.561	140.771	P2RX5
ENSG00000083457	0.21525	0.494489	0.999883	428.789	431.587	375.187	501.432	ITGAE
ENSG00000083520	-0.0266525	0.923301	0.999883	2239.73	2242.06	2237.88	2153.69	DIS3
ENSG00000083535	-0.134524	0.681892	0.999883	312.416	288.944	292.204	262.019	PIBF1
ENSG00000083544	-0.144114	0.634523	0.999883	531.734	466.943	530.558	494.239	TDRD3
ENSG00000083635	-0.0445622	0.882644	0.999883	899.651	960.708	858.957	744.955	NUFIP1
ENSG00000083642	-0.0731857	0.795353	0.999883	1941.64	2036.02	2089.57	1796.11	PDS5B
ENSG00000083720	0.486195	0.113772	0.999883	1076	1238.68	1077.89	1777.62	OXCT1
ENSG00000083750	-0.340986	0.335114	0.999883	271.238	173.123	242.768	232.22	RRAGB
ENSG00000083799	0.00198286	0.995168	0.999883	477.128	603.491	545.565	421.285	CYLD
ENSG00000083807	-0.218081	0.554193	0.999883	248.859	208.479	184.504	164.404	SLC27A5
ENSG00000083812	0.0271954	0.94595	0.999883	160.236	162.15	116.529	120.22	ZNF324
ENSG00000083814	0.171483	0.60933	0.999883	233.641	253.588	247.182	287.707	ZNF671
ENSG00000083817	-0.0517922	0.884529	0.999883	247.964	284.067	247.182	194.202	ZNF416
ENSG00000083828	-0.195592	0.564885	0.999883	298.989	277.971	271.9	220.918	ZNF586
ENSG00000083838	0.119827	0.76257	0.999883	129.8	126.794	104.169	127.413	ZNF446
ENSG00000083844	-0.216027	0.480937	0.999883	486.975	415.738	482.887	419.23	ZNF264
ENSG00000083845	-0.294824	0.351279	0.999883	16961.8	16506.4	15644	10073.8	RPS5
ENSG00000083857	0.424189	0.253606	0.999883	6444.37	5354.61	6740.12	12335.4	FAT1
ENSG00000083896	-0.154382	0.578083	0.999883	4142.87	3883.07	3960.2	3398.02	YTHDC1
ENSG00000083937	-0.333445	0.299108	0.999883	1940.74	1948.24	2025.12	1200.15	CHMP2B
ENSG00000084070	-0.0523221	0.880458	0.999883	247.068	282.848	263.072	209.615	SMAP2
ENSG00000084072	-0.105013	0.712598	0.999883	1243.4	1221.61	1265.92	1111.78	PPIE
ENSG00000084073	0.496304	0.099386	0.999883	1425.12	1611.75	1278.28	2200.96	ZMPSTE24
ENSG00000084090	-0.0447021	0.885001	0.999883	5438.19	6337.26	5307.35	4081.32	STARD7
ENSG00000084092	-0.173789	0.544061	0.999883	1734.85	1721.47	1832.68	1441.62	NOA1
ENSG00000084093	-0.394087	0.189734	0.999883	2138.57	1949.46	2257.3	1396.4	REST
ENSG00000084110	0.952769	0.35418	0.999883	8.95175	6.09586	7.06234	24.6606	HAL
ENSG00000084112	-0.102785	0.752682	0.999883	1117.18	1298.42	1133.5	798.386	SSH1
ENSG00000084207	-0.33347	0.291485	0.999883	17361	17854.8	18880.3	10908.2	GSTP1
ENSG00000084234	0.657071	0.0690402	0.999883	15531.3	16140.6	16947	35072.5	APLP2
ENSG00000084444	0.533479	0.117172	0.999883	982.903	1155.78	1211.19	2019.08	FAM234B
ENSG00000084453	0.143172	0.674792	0.999883	233.641	230.424	217.167	267.156	SLCO1A2
ENSG00000084463	-0.169961	0.571321	0.999883	5259.16	5641.11	5458.3	3886.1	WBP11
ENSG00000084623	-0.260469	0.411625	0.999883	5836.54	5849.59	5460.07	3581.95	EIF3I
ENSG00000084628	-0.0825447	0.789894	0.999883	1814.52	2037.24	1782.36	1360.44	NKAIN1
ENSG00000084636	0.949175	0.0160256	0.999883	393.877	460.847	405.201	1080.96	COL16A1
ENSG00000084652	0.0535893	0.852572	0.999883	2433.98	2135.99	2047.19	2514.35	TXLNA
ENSG00000084674	0.479526	0.448533	0.999883	22.3794	29.2602	32.6633	47.2661	APOB
ENSG00000084676	-0.186311	0.549268	0.999883	886.224	985.092	1062.88	728.514	NCOA1
ENSG00000084693	-0.287044	0.368508	0.999883	2424.13	2398.11	2311.15	1483.74	AGBL5
ENSG00000084710	0.203456	0.508404	0.999883	713.455	977.777	984.313	977.175	EFR3B
ENSG00000084731	-0.235161	0.485433	0.999883	2904.84	3277.14	3054.46	1786.86	KIF3C
ENSG00000084733	-0.118863	0.683155	0.999883	4672.82	4957.16	4702.63	3677.51	RAB10
ENSG00000084734	-0.206995	0.813143	0.999883	22.3794	10.9726	10.5935	17.4679	GCKR
ENSG00000084754	-0.104516	0.703411	0.999883	5872.35	5928.84	6375.52	5463.34	HADHA
ENSG00000084764	0.0403543	0.910683	0.999883	210.366	290.163	328.399	264.074	MAPRE3
ENSG00000084774	0.219982	0.441266	0.999883	7738.79	8439.12	8695.5	10701.7	CAD
ENSG00000085063	0.383739	0.25742	0.999883	1403.64	1410.58	1616.39	2528.74	CD59
ENSG00000085117	0.650145	0.0654717	0.999883	254.23	440.121	399.022	584.661	CD82
ENSG00000085185	-0.595314	0.0896701	0.999883	466.386	454.752	694.757	314.422	BCORL1
ENSG00000085224	0.273982	0.396269	0.999883	4618.21	4465.83	5266.74	7485.51	ATRX
ENSG00000085231	-0.113579	0.723725	0.999883	631.099	702.244	651.5	483.964	AK6
ENSG00000085274	-0.133403	0.659755	0.999883	562.17	537.655	557.042	482.936	MYNN
ENSG00000085276	-0.436735	0.301229	0.999883	119.954	87.7805	177.441	131.523	MECOM
ENSG00000085365	0.412266	0.162662	0.999883	1616.69	1848.27	1629.63	2471.19	SCAMP1
ENSG00000085377	-0.2752	0.366502	0.999883	2709.7	2696.81	2773.73	1835.16	PREP
ENSG00000085382	-0.285851	0.335521	0.999883	969.475	842.448	910.158	699.744	HACE1
ENSG00000085415	-0.143642	0.638824	0.999883	1913.88	2011.64	1835.32	1383.05	SEH1L
ENSG00000085433	-0.104827	0.762279	0.999883	207.681	197.506	226.878	206.532	WDR47
ENSG00000085449	0.0144927	0.960173	0.999883	4442.76	5180.27	4525.19	3878.9	WDFY1
ENSG00000085465	0.145222	0.769547	0.999883	133.381	67.0545	97.9899	188.037	OVGP1
ENSG00000085491	-0.229821	0.511702	0.999883	1122.55	1349.62	1301.24	718.239	SLC25A24
ENSG00000085511	0.0429359	0.879267	0.999883	2078.6	2413.96	2358.82	2157.8	MAP3K4
ENSG00000085514	-0.162354	0.767671	0.999883	46.5491	34.1368	49.4363	51.3762	PILRA
ENSG00000085552	0.937167	0.0129526	0.999883	1317.7	1475.2	1227.96	3398.02	IGSF9
ENSG00000085563	1.72863	0.0254337	0.999883	8.95175	26.8218	9.71071	34.9358	ABCB1
ENSG00000085644	-0.0365787	0.907812	0.999883	515.621	546.189	479.356	424.367	ZNF213
ENSG00000085662	0.0796454	0.779672	0.999883	4085.58	4548.73	3704.19	3683.67	AKR1B1
ENSG00000085719	-0.119686	0.680785	0.999883	1893.3	2064.06	2158.43	1665.62	CPNE3
ENSG00000085721	-0.264066	0.380255	0.999883	1537.91	1306.95	1268.57	1030.61	RRN3
ENSG00000085733	0.0594907	0.830519	0.999883	7795.19	7243.11	7405.74	8597.29	CTTN
ENSG00000085760	-0.0466948	0.867392	0.999883	1637.28	1561.76	1625.22	1596.77	MTIF2
ENSG00000085788	-0.515106	0.127875	0.999883	913.974	818.065	936.642	477.799	DDHD2
ENSG00000085831	0.0808824	0.828144	0.999883	179.035	186.533	144.778	156.184	TTC39A
ENSG00000085832	-0.347533	0.260838	0.999883	1677.56	1592.24	1721.44	1079.93	EPS15
ENSG00000085840	-0.0401463	0.888801	0.999883	1863.76	1973.84	1822.97	1612.18	ORC1
ENSG00000085871	0.736016	0.0724285	0.999883	122.639	143.862	122.708	264.074	MGST2
ENSG00000085872	0.00862821	0.975236	0.999883	3835.83	3486.83	3465.84	3858.35	CHERP
ENSG00000085978	0.145478	0.616114	0.999883	1054.52	1125.3	1148.51	1311.12	ATG16L1
ENSG00000085982	-0.241646	0.43689	0.999883	483.395	391.355	436.099	386.349	USP40
ENSG00000085998	0.265398	0.414273	0.999883	1418.85	1267.94	1382.45	2098.2	POMGNT1
ENSG00000085999	0.156434	0.576735	0.999883	1650.7	1742.2	1555.48	1831.05	RAD54L
ENSG00000086015	0.0513943	0.854545	0.999883	2015.93	1954.33	1994.23	2200.96	MAST2
ENSG00000086061	0.168806	0.550337	0.999883	6277.87	6404.32	5014.26	6289.47	DNAJA1
ENSG00000086062	0.373275	0.223482	0.999883	1213.86	1288.67	1210.31	1850.57	B4GALT1
ENSG00000086065	-0.434827	0.153074	0.999883	1275.62	1055.8	1197.95	774.753	CHMP5
ENSG00000086102	0.0274084	0.922546	0.999883	1333.81	1348.41	1303.88	1339.89	NFX1
ENSG00000086189	-0.0241477	0.931814	0.999883	1663.24	1728.79	1659.65	1539.23	DIMT1
ENSG00000086200	-0.0846162	0.772722	0.999883	1892.4	2062.84	1971.27	1581.36	IPO11
ENSG00000086232	-0.244646	0.420262	0.999883	4485.72	4424.38	4299.2	2991.12	EIF2AK1
ENSG00000086289	0.685546	0.0376943	0.999883	231.85	335.273	211.87	378.129	EPDR1
ENSG00000086300	-0.147006	0.628961	0.999883	578.283	516.929	525.261	479.854	SNX10
ENSG00000086475	-0.150456	0.631538	0.999883	25270.8	24700.4	20052.6	16135.2	SEPHS1
ENSG00000086504	-0.200645	0.49326	0.999883	2532.45	2413.96	2353.52	1838.24	MRPL28
ENSG00000086506	-0.298912	0.611432	0.999883	42.0732	41.4519	41.4912	26.7156	HBQ1
ENSG00000086544	-0.218232	0.490401	0.999883	495.927	468.162	478.473	369.909	ITPKC
ENSG00000086570	0.565246	0.32823	0.999883	65.3478	39.0135	40.6084	117.138	FAT2
ENSG00000086589	0.0156393	0.955799	0.999883	1328.44	1327.68	1287.99	1317.29	RBM22
ENSG00000086598	0.344019	0.237863	0.999883	5856.24	6183.65	5643.69	8412.34	TMED2
ENSG00000086619	0.693541	0.0953618	0.999883	253.335	266.999	315.157	651.45	ERO1B
ENSG00000086666	-0.381252	0.243097	0.999883	3274.55	3216.18	3347.55	1869.07	ZFAND6
ENSG00000086712	0.145445	0.594286	0.999883	3820.61	4290.27	3964.62	4320.74	TXLNG
ENSG00000086730	-0.29014	0.6301	0.999883	51.9202	23.1643	39.7256	51.3762	LAT2
ENSG00000086758	0.0822999	0.769116	0.999883	12543.2	12820.8	14117.6	15404.6	HUWE1
ENSG00000086827	-0.0396091	0.891879	0.999883	932.773	993.626	981.665	869.285	ZW10
ENSG00000086848	0.516908	0.218769	0.999883	179.035	149.958	151.84	322.642	ALG9
ENSG00000086967	0.212228	0.52551	0.999883	247.964	284.067	226.878	266.129	MYBPC2
ENSG00000086991	0.695968	0.291805	0.999883	39.3877	31.6985	15.8903	57.5413	NOX4
ENSG00000087008	-0.244588	0.497544	0.999883	279.295	271.876	255.127	179.817	ACOX3
ENSG00000087053	-0.188153	0.503115	0.999883	2441.14	2226.21	2315.56	1949.21	MTMR2
ENSG00000087074	-0.146257	0.679415	0.999883	838.779	513.272	491.715	688.441	PPP1R15A
ENSG00000087076	-0.584962	0.0730629	0.999883	353.594	245.054	408.733	263.046	HSD17B14
ENSG00000087077	-0.122875	0.656163	0.999883	3596.81	3164.97	3265.45	3137.03	TRIP6
ENSG00000087085	0.285558	0.474079	0.999883	103.84	118.26	115.646	148.991	ACHE
ENSG00000087086	-0.347476	0.337326	0.999883	20949.8	22424.2	20589.4	10224.9	FTL
ENSG00000087087	0.358125	0.254834	0.999883	7366.4	6689.6	5496.26	9796.41	SRRT
ENSG00000087088	-0.0765861	0.795224	0.999883	3976.37	4369.52	3954.91	3152.44	BAX
ENSG00000087095	0.239945	0.38726	0.999883	1819	2129.9	1831.79	2181.43	NLK
ENSG00000087111	0.437168	0.15852	0.999883	1388.42	1525.19	1420.41	2276.99	PIGS
ENSG00000087116	-0.0121304	0.969438	0.999883	491.451	604.71	615.306	493.211	ADAMTS2
ENSG00000087128	0.7334	0.149477	0.999883	41.1781	58.5203	42.374	80.1469	TMPRSS11E
ENSG00000087152	-0.0836777	0.771756	0.999883	4186.74	4223.22	3780.12	3295.27	ATXN7L3
ENSG00000087157	0.245141	0.425807	0.999883	1536.12	1477.64	1545.77	2174.24	PGS1
ENSG00000087191	-0.0966777	0.737694	0.999883	4167.04	4275.64	3916.95	3284.99	PSMC5
ENSG00000087206	-0.190136	0.556812	0.999883	1186.11	1247.21	1129.09	782.973	UIMC1
ENSG00000087245	0.752132	0.0373401	0.999883	1781.4	1843.39	1615.51	3876.85	MMP2
ENSG00000087253	0.626199	0.101356	0.999883	230.955	251.15	244.533	481.909	LPCAT2
ENSG00000087258	-0.00863404	0.978971	0.999883	1047.36	1470.32	1421.3	984.368	GNAO1
ENSG00000087263	-0.10312	0.729161	0.999883	1756.33	1862.9	1720.56	1374.83	OGFOD1
ENSG00000087266	0.255565	0.42295	0.999883	2027.57	1798.28	1904.18	2894.53	SH3BP2
ENSG00000087269	0.256161	0.360114	0.999883	2069.65	2283.51	1860.04	2409.54	NOP14
ENSG00000087274	-0.167481	0.543115	0.999883	5275.27	4692.6	4843.88	4317.66	ADD1
ENSG00000087299	-0.0904887	0.756562	0.999883	1409.01	1511.77	1491.04	1212.48	L2HGDH
ENSG00000087301	0.366916	0.271107	0.999883	683.019	802.216	901.331	1240.22	TXNDC16
ENSG00000087302	-0.273515	0.401145	0.999883	4924.36	5093.7	4793.56	2946.94	RTRAF
ENSG00000087303	0.458609	0.185109	0.999883	367.022	477.916	507.605	723.377	NID2
ENSG00000087338	-0.138371	0.652083	0.999883	1262.2	1431.31	1443.36	1027.52	GMCL1
ENSG00000087365	-0.145377	0.610455	0.999883	9476.33	9603.43	9321.4	7393.03	SF3B2
ENSG00000087448	-0.0310759	0.914259	0.999883	1247.87	1098.47	1176.76	1274.13	KLHL42
ENSG00000087460	-0.274248	0.366448	0.999883	26840	26042.8	25480.9	17221.3	GNAS
ENSG00000087470	0.0141317	0.958929	0.999883	3715.87	3898.92	3731.56	3622.02	DNM1L
ENSG00000087495	1.191	0.196367	0.999883	3.5807	21.9451	15.0075	20.5505	PHACTR3
ENSG00000087502	0.527376	0.132506	0.999883	884.433	904.626	940.173	1724.19	ERGIC2
ENSG00000087510	-0.813282	0.0219507	0.999883	523.678	455.971	859.839	331.89	TFAP2C
ENSG00000087586	-0.122665	0.682876	0.999883	2980.93	3317.37	3168.34	2331.45	AURKA
ENSG00000087842	-0.172951	0.589671	0.999883	759.109	736.38	654.149	517.872	PIR
ENSG00000087884	-0.223858	0.552882	0.999883	199.624	218.232	218.932	140.771	AAMDC
ENSG00000087903	0.244515	0.499551	0.999883	160.236	236.52	204.808	196.257	RFX2
ENSG00000087995	-0.0219708	0.940023	0.999883	913.974	946.078	887.206	828.184	METTL2A
ENSG00000088002	-0.932313	0.210861	0.999883	37.5974	28.041	30.8977	8.22019	SULT2B1
ENSG00000088035	0.666473	0.0751944	0.999883	871.901	877.805	909.276	1948.19	ALG6
ENSG00000088038	0.024894	0.927601	0.999883	3619.19	3717.26	3526.75	3553.18	CNOT3
ENSG00000088179	-0.185177	0.56976	0.999883	1402.74	1658.08	1650.82	1028.55	PTPN4
ENSG00000088205	-0.0979516	0.722064	0.999883	5002.24	4847.43	4821.81	4332.04	DDX18
ENSG00000088247	-0.0668146	0.809018	0.999883	19022.5	18925.2	17687.6	16123.9	KHSRP
ENSG00000088256	-0.0572659	0.841568	0.999883	1318.59	1316.71	1257.1	1159.05	GNA11
ENSG00000088280	0.171733	0.542604	0.999883	2086.65	2640.73	2401.19	2414.68	ASAP3
ENSG00000088298	-0.018311	0.955395	0.999883	609.614	585.203	813.051	818.937	EDEM2
ENSG00000088305	0.368491	0.17435	0.999883	49286.6	66792.4	48972	60059.8	DNMT3B
ENSG00000088325	0.123594	0.662986	0.999883	8006.45	10255.7	8999.18	8271.57	TPX2
ENSG00000088340	-0.521576	0.207401	0.999883	522.782	218.232	236.588	310.312	FER1L4
ENSG00000088356	-0.0303323	0.923679	0.999883	924.716	966.804	767.146	690.496	PDRG1
ENSG00000088367	-0.189488	0.538607	0.999883	1498.52	1591.02	1561.66	1093.29	EPB41L1
ENSG00000088386	0.236538	0.606984	0.999883	59.0816	76.8079	76.8029	83.2294	SLC15A1
ENSG00000088387	-0.0529794	0.868427	0.999883	925.611	1217.95	1272.1	901.138	DOCK9
ENSG00000088448	0.150888	0.609476	0.999883	4156.3	3908.67	4271.83	5447.93	ANKRD10
ENSG00000088451	-0.329706	0.301391	0.999883	497.718	419.395	451.107	336	TGDS
ENSG00000088538	-0.0982895	0.788776	0.999883	553.218	374.286	633.845	733.652	DOCK3
ENSG00000088543	-0.0799354	0.805646	0.999883	390.296	315.766	370.773	403.817	C3orf18
ENSG00000088682	-0.087962	0.761276	0.999883	874.586	858.298	910.158	820.992	COQ9
ENSG00000088727	-0.0386289	0.922593	0.999883	132.486	136.547	118.294	107.89	KIF9
ENSG00000088756	-0.226447	0.489064	0.999883	679.438	715.655	702.702	466.496	ARHGAP28
ENSG00000088766	-0.160166	0.61147	0.999883	1170.89	1194.79	1064.65	806.606	CRLS1
ENSG00000088808	0.293589	0.351333	0.999883	354.489	476.697	434.334	490.129	PPP1R13B
ENSG00000088812	0.653309	0.0754849	0.999883	1709.79	1732.44	1809.72	3801.84	ATRN
ENSG00000088826	0.0301743	0.930709	0.999883	333.9	365.752	276.314	257.908	SMOX
ENSG00000088832	-0.2533	0.463668	0.999883	5364.79	5894.7	5241.14	3004.48	FKBP1A
ENSG00000088833	0.0360981	0.898594	0.999883	2476.95	2601.72	2238.76	2233.84	NSFL1C
ENSG00000088836	0.656994	0.0760836	0.999883	698.237	759.545	800.692	1602.94	SLC4A11
ENSG00000088854	-0.346853	0.261117	0.999883	546.057	493.765	638.259	437.725	C20orf194
ENSG00000088876	-0.162168	0.667659	0.999883	172.769	179.218	172.144	129.468	ZNF343
ENSG00000088881	-0.747793	0.0946485	0.999883	137.857	106.068	132.419	55.4863	EBF4
ENSG00000088882	0.507955	0.170378	0.999883	2359.68	2034.8	2296.14	4584.81	CPXM1
ENSG00000088888	0.0816565	0.7726	0.999883	2380.27	2784.59	2862.01	2763.01	MAVS
ENSG00000088899	0.10657	0.721381	0.999883	2561.99	2378.61	2741.95	3331.23	LZTS3
ENSG00000088926	0.662798	0.307837	0.999883	27.7504	26.8218	21.187	50.3487	F11
ENSG00000088930	-0.0452853	0.872964	0.999883	6179.4	6971.23	6845.17	5651.38	XRN2
ENSG00000088970	0.0420699	0.889718	0.999883	1095.69	1085.06	1325.95	1407.71	KIZ
ENSG00000088986	-0.245304	0.457795	0.999883	4473.19	4521.91	3945.2	2581.14	DYNLL1
ENSG00000088992	0.44733	0.306686	0.999883	162.922	293.821	143.895	125.358	TESC
ENSG00000089006	0.0291777	0.915001	0.999883	5407.75	5296.09	4977.18	5301	SNX5
ENSG00000089009	-0.0450251	0.86757	0.999883	30120.9	28339.7	28146.9	28137.7	RPL6
ENSG00000089022	-0.152057	0.588295	0.999883	1951.48	1787.31	1845.04	1629.65	MAPKAPK5
ENSG00000089041	-0.490809	0.585438	0.999883	15.218	9.75338	15.8903	12.3303	P2RX7
ENSG00000089048	0.0519615	0.860178	0.999883	2094.71	1787.31	1907.71	2361.25	ESF1
ENSG00000089050	-0.280449	0.393673	0.999883	657.059	681.518	708.882	443.89	RBBP9
ENSG00000089053	-0.0850666	0.756159	0.999883	3396.3	3207.64	3355.49	3157.58	ANAPC5
ENSG00000089057	0.520027	0.119558	0.999883	1043.77	1075.31	1003.73	1859.82	SLC23A2
ENSG00000089060	0.339487	0.303332	0.999883	459.225	487.669	504.957	731.597	SLC8B1
ENSG00000089063	-0.344352	0.259369	0.999883	2231.67	2020.17	2101.04	1393.32	TMEM230
ENSG00000089091	0.0561966	0.864858	0.999883	298.093	280.41	261.306	301.064	DZANK1
ENSG00000089094	0.0259298	0.924954	0.999883	5445.35	5198.55	4821.81	5254.76	KDM2B
ENSG00000089116	-1.76984	0.108238	0.999883	657.954	385.259	886.323	67.8166	LHX5
ENSG00000089123	-0.148155	0.700346	0.999883	267.657	310.889	260.424	166.459	TASP1
ENSG00000089154	0.267812	0.351115	0.999883	7432.64	8459.84	8540.13	10770.5	GCN1
ENSG00000089157	-0.36613	0.252212	0.999883	56433.6	53588.7	53507.8	31711.4	RPLP0
ENSG00000089159	-0.0067297	0.981153	0.999883	4976.28	4198.83	4105.87	4840.66	PXN
ENSG00000089163	-0.181347	0.724412	0.999883	51.025	70.712	81.2169	46.2386	SIRT4
ENSG00000089177	-0.0251804	0.934675	0.999883	450.273	475.477	498.777	457.248	KIF16B
ENSG00000089195	-0.047694	0.876183	0.999883	835.199	815.627	695.64	665.835	TRMT6
ENSG00000089199	0.843847	0.0538896	0.999883	122.639	126.794	92.6932	258.936	CHGB
ENSG00000089220	-0.174004	0.600451	0.999883	10797.6	12739.1	11485.1	7012.85	PEBP1
ENSG00000089225	0.0680419	0.904279	0.999883	35.807	35.356	52.0847	56.5138	TBX5
ENSG00000089234	-0.167609	0.584837	0.999883	979.322	965.585	906.627	714.129	BRAP
ENSG00000089248	0.61508	0.0725906	0.999883	3832.25	4131.78	4048.48	7937.62	ERP29
ENSG00000089250	-0.361762	0.315592	0.999883	317.787	314.547	333.695	193.174	NOS1
ENSG00000089280	0.171023	0.585871	0.999883	31907.6	26569.4	29981.4	43107.7	FUS
ENSG00000089289	-0.414221	0.260294	0.999883	1360.67	1374.01	1323.31	641.175	IGBP1
ENSG00000089327	0.169276	0.589792	0.999883	1673.98	1567.86	1856.51	2401.32	FXYD5
ENSG00000089335	0.0675678	0.815867	0.999883	1111.81	1209.42	1308.3	1326.53	ZNF302
ENSG00000089351	0.0330763	0.912645	0.999883	6973.42	5863	7214.18	8652.78	GRAMD1A
ENSG00000089472	0.616447	0.082997	0.999883	2346.25	2371.29	2391.48	4891.01	HEPH
ENSG00000089486	-0.297849	0.408726	0.999883	2147.53	2282.29	1999.52	1092.26	CDIP1
ENSG00000089505	0.613755	0.255742	0.999883	35.807	51.2053	35.3117	57.5413	CMTM1
ENSG00000089558	0.757661	0.186175	0.999883	25.9601	62.1778	36.1945	43.156	KCNH4
ENSG00000089597	0.715273	0.0507144	0.999883	14643.3	14886.1	14779.7	33419.2	GANAB
ENSG00000089639	-0.19697	0.529717	0.999883	816.4	771.736	717.71	567.193	GMIP
ENSG00000089682	0.458428	0.194815	0.999883	725.092	675.422	702.702	1285.43	RBM41
ENSG00000089685	-0.174818	0.592583	0.999883	4319.22	4796.23	4212.68	2763.01	BIRC5
ENSG00000089692	0.16124	0.686704	0.999883	121.744	112.164	112.115	148.991	LAG3
ENSG00000089693	-0.168911	0.603709	0.999883	6565.22	7032.19	5940.31	4092.63	MLF2
ENSG00000089723	-0.0955035	0.814106	0.999883	170.083	202.383	165.082	112	OTUB2
ENSG00000089737	-0.0648691	0.815581	0.999883	4453.5	4574.34	4419.26	3908.7	DDX24
ENSG00000089775	0.136987	0.704763	0.999883	641.841	449.875	544.683	853.872	ZBTB25
ENSG00000089818	0.00346813	0.990701	0.999883	614.09	658.353	677.101	636.037	NECAP1
ENSG00000089820	0.2952	0.350241	0.999883	1261.3	1194.79	1211.19	1838.24	ARHGAP4
ENSG00000089847	0.442229	0.143781	0.999883	538.896	671.764	551.745	809.689	ANKRD24
ENSG00000089876	-0.333417	0.33322	0.999883	795.811	836.353	853.66	473.689	DHX32
ENSG00000089902	-0.181762	0.527735	0.999883	1917.47	1779.99	1770	1471.41	RCOR1
ENSG00000089916	0.120472	0.688915	0.999883	2463.52	2345.69	2737.54	3307.6	GPATCH2L
ENSG00000090006	0.0327373	0.91542	0.999883	4100.8	3303.96	4089.98	5073.91	LTBP4
ENSG00000090013	-0.259439	0.481717	0.999883	515.621	605.929	579.994	310.312	BLVRB
ENSG00000090020	0.632825	0.0695487	0.999883	1246.08	1282.57	1171.46	2465.03	SLC9A1
ENSG00000090054	0.535212	0.126093	0.999883	1876.29	1839.73	1903.3	3636.41	SPTLC1
ENSG00000090060	-0.201559	0.486925	0.999883	9133.47	9159.65	9185.45	6771.38	PAPOLA
ENSG00000090061	-0.289892	0.369648	0.999883	1058.1	1033.86	1012.56	660.698	CCNK
ENSG00000090097	-0.0675094	0.814579	0.999883	988.274	933.886	941.056	907.304	PCBP4
ENSG00000090238	-0.147372	0.613267	0.999883	841.465	729.065	805.989	758.313	YPEL3
ENSG00000090263	-0.334897	0.339408	0.999883	661.535	658.353	632.962	368.881	MRPS33
ENSG00000090266	-0.0935273	0.761985	0.999883	1290.84	1393.51	1227.96	967.927	NDUFB2
ENSG00000090273	-0.0251315	0.929222	0.999883	5361.21	5717.92	5127.26	4589.95	NUDC
ENSG00000090316	0.0197121	0.943508	0.999883	2308.66	2496.87	2401.19	2278.02	MAEA
ENSG00000090339	0.123046	0.766941	0.999883	199.624	137.767	201.277	297.982	ICAM1
ENSG00000090372	-0.0586947	0.833747	0.999883	5949.34	5877.63	5385.91	5006.1	STRN4
ENSG00000090376	0.237522	0.651308	0.999883	57.2912	53.6436	37.9601	58.5689	IRAK3
ENSG00000090432	0.542293	0.102211	0.999883	753.738	832.695	769.795	1385.1	MUL1
ENSG00000090447	0.0179609	0.952974	0.999883	1157.46	953.393	884.558	1113.84	TFAP4
ENSG00000090470	-0.075133	0.794783	0.999883	1254.14	1291.1	1256.21	1092.26	PDCD7
ENSG00000090487	-0.263626	0.405367	0.999883	2159.16	2194.51	2134.59	1383.05	SPG21
ENSG00000090520	1.07143	0.00888158	0.891617	1746.49	1809.25	1534.29	5084.19	DNAJB11
ENSG00000090530	0.357179	0.322114	0.999883	1500.31	1135.05	994.907	2060.19	P3H2
ENSG00000090534	0.617033	0.323375	0.999883	26.8553	56.082	28.2493	28.7707	THPO
ENSG00000090539	0.544154	0.210347	0.999883	68.9285	95.0955	83.8652	127.413	CHRD
ENSG00000090554	-1.37272	0.13561	0.999883	16.1132	6.09586	23.8354	9.24771	FLT3LG
ENSG00000090565	-0.0461792	0.869296	0.999883	1987.29	1784.87	1813.25	1895.78	RAB11FIP3
ENSG00000090581	0.51336	0.153053	0.999883	669.591	603.491	554.393	1142.61	GNPTG
ENSG00000090612	0.00579485	0.984312	0.999883	743.891	696.148	714.179	767.56	ZNF268
ENSG00000090615	0.0715702	0.814904	0.999883	1093.9	920.476	965.774	1243.3	GOLGA3
ENSG00000090621	0.00978596	0.972083	0.999883	9335.78	9530.27	8218.79	8144.15	PABPC4
ENSG00000090661	0.0102161	0.972361	0.999883	2395.49	2151.84	2607.77	2886.31	CERS4
ENSG00000090674	0.738993	0.048312	0.999883	497.718	510.833	444.927	1061.43	MCOLN1
ENSG00000090686	-0.080723	0.772996	0.999883	3292.46	3488.05	3616.8	3045.58	USP48
ENSG00000090776	-0.493491	0.116754	0.999883	768.06	698.586	984.313	546.643	EFNB1
ENSG00000090857	0.34706	0.279819	0.999883	3271.87	3095.48	3227.49	5170.5	PDPR
ENSG00000090861	0.0771139	0.788417	0.999883	8204.28	10181.3	8810.26	7768.08	AARS
ENSG00000090863	0.541164	0.137316	0.999883	8825.53	7691.76	8103.15	16940.8	GLG1
ENSG00000090889	-0.0441081	0.875458	0.999883	1907.62	1973.84	2184.91	1995.45	KIF4A
ENSG00000090905	0.116374	0.692469	0.999883	5126.67	4598.72	5002.78	6380.92	TNRC6A
ENSG00000090924	0.256805	0.409933	0.999883	2727.6	2457.85	2500.95	3788.48	PLEKHG2
ENSG00000090932	0.455457	0.234648	0.999883	781.488	591.299	572.932	1264.88	DLL3
ENSG00000090971	0.349318	0.241951	0.999883	1152.09	1310.61	1239.44	1735.49	NAT14
ENSG00000090975	-0.0567155	0.878893	0.999883	214.842	184.095	275.431	286.679	PITPNM2
ENSG00000090989	-0.130611	0.653294	0.999883	928.297	907.065	1060.23	909.359	EXOC1
ENSG00000091009	-0.229087	0.454987	0.999883	1255.04	1144.8	1079.65	847.707	RBM27
ENSG00000091039	-0.0859056	0.763185	0.999883	3140.28	3453.92	3561.18	2860.63	OSBPL8
ENSG00000091073	0.0647611	0.820528	0.999883	1028.56	1104.57	1045.23	1064.51	DTX2
ENSG00000091106	0.506278	0.517108	0.999883	17.0083	14.6301	15.8903	31.8532	NLRC4
ENSG00000091127	-0.024724	0.933063	0.999883	2445.62	2239.62	1869.75	2002.64	PUS7
ENSG00000091129	0.347191	0.343927	0.999883	161.132	274.314	249.83	248.661	NRCAM
ENSG00000091136	0.673961	0.0757569	0.999883	3255.75	3563.64	4155.3	8259.24	LAMB1
ENSG00000091140	0.0500226	0.863071	0.999883	2385.64	2901.63	2606	2266.72	DLD
ENSG00000091157	0.0446249	0.881328	0.999883	646.317	703.463	760.084	747.01	WDR7
ENSG00000091164	-0.295531	0.345336	0.999883	2365.95	2293.26	2266.13	1481.69	TXNL1
ENSG00000091262	0.348371	0.513818	0.999883	65.3478	49.9861	37.9601	81.1744	ABCC6
ENSG00000091317	0.482803	0.131688	0.999883	2371.32	2771.18	2797.57	4451.23	CMTM6
ENSG00000091409	0.784451	0.0148141	0.999883	5689.73	8213.57	6902.55	13474.9	ITGA6
ENSG00000091428	0.489107	0.307009	0.999883	51.025	67.0545	63.561	93.5047	RAPGEF4
ENSG00000091436	0.0924237	0.76027	0.999883	919.345	947.297	1098.19	1203.23	MAP3K20
ENSG00000091483	-0.00734422	0.979217	0.999883	2254.05	2463.95	2340.28	2107.45	FH
ENSG00000091490	0.370378	0.225481	0.999883	2327.46	2604.15	2626.31	3798.76	SEL1L3
ENSG00000091513	1.21137	0.132572	0.999883	13.4276	19.5068	8.82792	31.8532	TF
ENSG00000091527	-0.191604	0.507122	0.999883	5326.29	5082.73	4918.03	3888.15	CDV3
ENSG00000091536	-0.125528	0.758642	0.999883	123.534	93.8763	110.349	120.22	MYO15A
ENSG00000091542	-0.393183	0.231743	0.999883	2335.51	1871.43	1710.85	1210.42	ALKBH5
ENSG00000091592	-0.17519	0.673867	0.999883	282.875	399.889	360.179	170.569	NLRP1
ENSG00000091622	-0.122367	0.714544	0.999883	392.087	436.464	412.264	303.12	PITPNM3
ENSG00000091640	-0.354165	0.244486	0.999883	1807.36	1633.69	1747.05	1147.74	SPAG7
ENSG00000091651	-0.0440521	0.877442	0.999883	2145.74	1848.27	2082.51	2252.33	ORC6
ENSG00000091656	-0.734252	0.0430604	0.999883	224.689	141.424	213.636	122.275	ZFHX4
ENSG00000091732	-0.124712	0.674984	0.999883	850.417	855.859	851.894	705.909	ZC3HC1
ENSG00000091844	0.306738	0.386271	0.999883	291.827	341.368	401.67	515.817	RGS17
ENSG00000091947	0.070099	0.83722	0.999883	745.681	583.984	779.505	1016.22	TMEM101
ENSG00000091972	0.347341	0.254945	0.999883	1753.65	1744.64	1579.31	2494.83	CD200
ENSG00000091986	0.637248	0.148524	0.999883	232.746	182.876	121.825	367.854	CCDC80
ENSG00000092010	-0.26159	0.410863	0.999883	1363.35	1427.65	1449.54	919.634	PSME1
ENSG00000092020	-0.148955	0.637619	0.999883	606.034	643.723	627.665	469.578	PPP2R3C
ENSG00000092036	-0.236415	0.429189	0.999883	1001.7	938.763	976.368	740.845	HAUS4
ENSG00000092051	0.224939	0.455559	0.999883	1738.43	2353	1703.79	1670.75	JPH4
ENSG00000092068	0.686174	0.0260711	0.999883	6736.19	8899.96	7335.12	13740	SLC7A8
ENSG00000092094	0.431329	0.222924	0.999883	902.337	783.928	789.216	1496.07	OSGEP
ENSG00000092096	0.691558	0.0508455	0.999883	771.641	907.065	872.198	1746.79	SLC22A17
ENSG00000092098	0.0375967	0.896237	0.999883	976.636	943.64	933.994	1017.25	RNF31
ENSG00000092108	-0.185947	0.512183	0.999883	1697.25	1578.83	1669.36	1380.99	SCFD1
ENSG00000092140	0.0208513	0.944429	0.999883	2249.58	2893.1	3080.94	2515.38	G2E3
ENSG00000092148	0.20908	0.492709	0.999883	4384.57	4056.19	4394.54	6091.16	HECTD1
ENSG00000092199	-0.118786	0.699642	0.999883	28479.1	30400.1	25870.2	19654.5	HNRNPC
ENSG00000092200	-0.0829779	0.89571	0.999883	41.1781	29.2602	24.7182	32.8808	RPGRIP1
ENSG00000092201	-0.120388	0.671229	0.999883	13492.1	13041.5	12034.2	10441.7	SUPT16H
ENSG00000092203	-0.118765	0.688928	0.999883	1712.47	1798.28	1697.61	1342.97	TOX4
ENSG00000092208	-0.275819	0.408822	0.999883	586.34	564.477	540.269	366.826	GEMIN2
ENSG00000092295	0.16691	0.760978	0.999883	44.7588	40.2327	38.8428	53.4312	TGM1
ENSG00000092330	-0.328658	0.29832	0.999883	699.132	640.066	683.281	461.358	TINF2
ENSG00000092345	0.12779	0.717051	0.999883	307.045	407.204	301.032	257.908	DAZL
ENSG00000092421	0.483557	0.14892	0.999883	12906.6	13332.9	14222.7	24597.9	SEMA6A
ENSG00000092439	0.161641	0.582081	0.999883	1687.41	1727.57	1857.39	2236.92	TRPM7
ENSG00000092445	0.126893	0.643749	0.999883	3812.55	4162.26	4047.6	4420.41	TYRO3
ENSG00000092470	-0.2061	0.559461	0.999883	631.994	674.203	577.346	375.046	WDR76
ENSG00000092531	-0.263041	0.399965	0.999883	1529.85	1630.03	1747.05	1101.51	SNAP23
ENSG00000092607	-0.52624	0.302396	0.999883	61.7671	58.5203	76.8029	38.0184	TBX15
ENSG00000092621	0.0374687	0.893164	0.999883	16047.8	18324.2	16357.3	14934	PHGDH
ENSG00000092758	0.0295173	0.934928	0.999883	4607.47	2843.11	4142.94	6087.05	COL9A3
ENSG00000092820	0.226485	0.435224	0.999883	10713.5	10217.9	9725.72	13694.8	EZR
ENSG00000092841	-0.229284	0.454601	0.999883	10195.2	9699.74	8774.95	6483.68	MYL6
ENSG00000092847	0.0394573	0.888269	0.999883	3482.23	3210.08	2946.76	3396.99	AGO1
ENSG00000092850	0.316635	0.55075	0.999883	51.025	49.9861	37.0773	59.5964	TEKT2
ENSG00000092853	0.157789	0.578736	0.999883	1102.86	1264.28	1106.14	1200.15	CLSPN
ENSG00000092871	-0.487885	0.139583	0.999883	741.205	633.97	715.944	405.872	RFFL
ENSG00000092929	0.0219388	0.94879	0.999883	213.052	226.766	233.94	227.083	UNC13D
ENSG00000092931	0.298776	0.371032	0.999883	619.461	546.189	508.488	840.515	MFSD11
ENSG00000092964	-0.324687	0.263402	0.999883	5751.5	5141.25	5500.68	3843.97	DPYSL2
ENSG00000092969	-0.796961	0.120552	0.999883	58.1864	52.4244	111.232	45.2111	TGFB2
ENSG00000092978	0.00323163	0.991833	0.999883	484.29	552.285	491.715	426.422	GPATCH2
ENSG00000093000	-0.0786428	0.782763	0.999883	4760.54	4969.35	4609.94	3904.59	NUP50
ENSG00000093009	-0.0101433	0.972263	0.999883	1011.55	927.791	874.847	945.322	CDC45
ENSG00000093010	0.344868	0.265822	0.999883	636.47	677.86	616.189	912.441	COMT
ENSG00000093072	-0.266675	0.380665	0.999883	848.626	815.627	887.206	627.817	ADA2
ENSG00000093144	-0.038426	0.902455	0.999883	1652.49	1943.36	1644.64	1267.96	ECHDC1
ENSG00000093167	-0.0867459	0.772173	0.999883	1015.13	1038.74	951.65	813.799	LRRFIP2
ENSG00000093183	0.0754526	0.80249	0.999883	1423.33	1249.65	1404.52	1729.32	SEC22C
ENSG00000093217	0.984087	0.0336724	0.999883	64.4526	86.5613	53.8503	146.936	XYLB
ENSG00000094631	0.359438	0.261474	0.999883	1522.69	1510.56	1552.83	2434.2	HDAC6
ENSG00000094755	0.418577	0.202964	0.999883	480.709	486.45	397.256	686.386	GABRP
ENSG00000094804	-0.0764953	0.805027	0.999883	2515.44	2813.85	2402.08	1850.57	CDC6
ENSG00000094841	-0.342136	0.341658	0.999883	674.962	580.326	490.832	340.11	UPRT
ENSG00000094880	-0.278784	0.331858	0.999883	1943.43	1803.16	2034.84	1476.55	CDC23
ENSG00000094914	0.0125142	0.964064	0.999883	2246	2165.25	2220.22	2339.67	AAAS
ENSG00000094916	-0.148054	0.586949	0.999883	10609.6	9075.52	10581.1	10048.2	CBX5
ENSG00000094975	0.281442	0.395098	0.999883	2194.97	1945.8	2222.87	3422.68	SUCO
ENSG00000095002	-0.107931	0.704302	0.999883	11234.5	11279.8	10440.8	8833.62	MSH2
ENSG00000095015	-0.237001	0.425038	0.999883	709.874	569.354	670.922	602.129	MAP3K1
ENSG00000095059	0.0658346	0.814441	0.999883	1743.8	1720.25	1699.37	1883.45	DHPS
ENSG00000095066	0.433832	0.208386	0.999883	2642.56	2521.25	2824.93	4863.27	HOOK2
ENSG00000095139	-0.244769	0.416837	0.999883	5602.01	5717.92	5790.23	3897.4	ARCN1
ENSG00000095203	-0.232929	0.422918	0.999883	1637.28	1589.8	1730.27	1276.18	EPB41L4B
ENSG00000095209	0.430009	0.171958	0.999883	411.781	526.683	471.411	662.753	TMEM38B
ENSG00000095261	-0.0902225	0.75587	0.999883	1518.22	1612.97	1586.38	1303.93	PSMD5
ENSG00000095303	-0.159062	0.7351	0.999883	72.5092	63.397	67.0922	61.6514	PTGS1
ENSG00000095319	0.109998	0.687085	0.999883	4635.22	4929.12	4781.2	5233.18	NUP188
ENSG00000095321	-0.377872	0.287429	0.999883	662.43	696.148	730.952	377.101	CRAT
ENSG00000095370	0.123096	0.765768	0.999883	104.736	151.177	128.005	102.752	SH2D3C
ENSG00000095380	-0.243794	0.457173	0.999883	1428.7	1356.94	1182.06	848.735	NANS
ENSG00000095383	0.00773914	0.984232	0.999883	375.078	227.985	223.346	372.991	TBC1D2
ENSG00000095397	-0.0344437	0.912949	0.999883	634.679	619.34	810.403	791.193	WHRN
ENSG00000095464	0.413172	0.680356	0.999883	15.218	4.87669	7.94513	25.6881	PDE6C
ENSG00000095485	-0.0108615	0.970393	0.999883	759.109	794.901	783.919	736.735	CWF19L1
ENSG00000095539	0.117608	0.714799	0.999883	555.009	532.779	635.61	758.313	SEMA4G
ENSG00000095564	0.0694748	0.816507	0.999883	4626.27	3796.5	4096.15	5355.45	BTAF1
ENSG00000095574	-0.22048	0.469779	0.999883	546.057	510.833	575.58	452.111	IKZF5
ENSG00000095587	0.557658	0.192055	0.999883	181.721	192.629	256.892	452.111	TLL2
ENSG00000095596	-1.42853	3.64753e-06	0.00405434	1068.84	479.135	1206.78	366.826	CYP26A1
ENSG00000095637	0.0560486	0.851536	0.999883	1335.6	1686.12	1512.22	1275.16	SORBS1
ENSG00000095713	0.658895	0.171543	0.999883	59.9768	67.0545	60.9126	123.303	CRTAC1
ENSG00000095739	0.583142	0.0967917	0.999883	707.189	682.737	554.393	1206.31	BAMBI
ENSG00000095752	-0.000671985	0.998919	0.999883	59.0816	84.1229	75.0373	50.3487	IL11
ENSG00000095777	-0.135504	0.703114	0.999883	186.196	176.78	218.05	191.119	MYO3A
ENSG00000095787	-0.218602	0.439799	0.999883	5692.42	5472.87	5760.22	4370.06	WAC
ENSG00000095794	0.173432	0.587429	0.999883	414.466	438.902	336.344	407.927	CREM
ENSG00000095906	0.175161	0.537276	0.999883	1921.05	1932.39	1795.6	2263.64	NUBP2
ENSG00000095932	0.0349949	0.925642	0.999883	321.368	291.382	192.449	235.303	SMIM24
ENSG00000095951	-0.192865	0.505273	0.999883	938.144	794.901	945.47	852.845	HIVEP1
ENSG00000096060	-0.0486932	0.880632	0.999883	2408.02	2979.66	2506.25	1772.48	FKBP5
ENSG00000096063	0.0614379	0.824316	0.999883	4323.7	4851.09	4377.77	4229.29	SRPK1
ENSG00000096070	0.164655	0.557513	0.999883	1661.45	1859.24	1554.6	1745.76	BRPF3
ENSG00000096080	-0.313789	0.328376	0.999883	750.157	714.435	739.78	484.991	MRPS18A
ENSG00000096092	-0.243643	0.489282	0.999883	207.681	171.903	203.925	175.707	TMEM14A
ENSG00000096093	0.345564	0.302722	0.999883	564.856	514.491	451.989	776.808	EFHC1
ENSG00000096384	0.00172871	0.994945	0.999883	99384.2	105250	97541.4	91912	HSP90AB1
ENSG00000096401	0.00301189	0.99142	0.999883	2366.84	2600.5	2518.61	2295.49	CDC5L
ENSG00000096433	0.336273	0.284781	0.999883	3659.48	3781.87	4078.5	5986.35	ITPR3
ENSG00000096654	-0.241216	0.505612	0.999883	309.731	315.766	292.204	194.202	ZNF184
ENSG00000096696	-0.377675	0.191149	0.999883	6934.03	5667.93	8919.73	6534.02	DSP
ENSG00000096717	-0.307514	0.295993	0.999883	2855.61	2694.37	2944.99	1993.4	SIRT1
ENSG00000096746	-0.123981	0.648656	0.999883	10667.8	10143.5	10477.9	9261.07	HNRNPH3
ENSG00000096872	-0.510719	0.122917	0.999883	449.378	391.355	508.488	281.542	IFT74
ENSG00000096968	-0.0241348	0.944067	0.999883	212.157	207.259	223.346	220.918	JAK2
ENSG00000097007	-0.155961	0.600014	0.999883	5142.78	5459.46	5217.3	3839.86	ABL1
ENSG00000097021	-0.171602	0.587142	0.999883	3629.94	3766.03	3276.04	2366.39	ACOT7
ENSG00000097033	-0.232735	0.436856	0.999883	1664.13	1661.73	1719.68	1218.64	SH3GLB1
ENSG00000097046	-0.0247703	0.930078	0.999883	2135.89	2332.28	2287.31	2016	CDC7
ENSG00000097096	-0.394586	0.226187	0.999883	408.2	269.437	396.374	342.165	SYDE2
ENSG00000099139	0.645943	0.134354	0.999883	623.937	497.423	666.508	1520.74	PCSK5
ENSG00000099194	0.639089	0.0699763	0.999883	41551.4	41723.8	40891.8	86667.5	SCD
ENSG00000099203	0.570037	0.114902	0.999883	404.619	430.368	429.92	807.634	TMED1
ENSG00000099204	-0.178752	0.521216	0.999883	3007.79	2702.91	2801.98	2430.09	ABLIM1
ENSG00000099219	0.500339	0.185835	0.999883	1410.8	1200.89	1408.94	2786.64	ERMP1
ENSG00000099246	-0.422955	0.22226	0.999883	1742.01	1706.84	1746.16	896.001	RAB18
ENSG00000099250	0.629584	0.243865	0.999883	28.6456	69.4929	57.3815	63.7065	NRP1
ENSG00000099256	-0.00611332	0.985858	0.999883	322.263	325.519	256.01	250.716	PRTFDC1
ENSG00000099282	0.138327	0.680182	0.999883	326.739	301.136	330.164	421.285	TSPAN15
ENSG00000099284	-0.269982	0.366632	0.999883	1443.02	1316.71	1344.49	995.671	H2AFY2
ENSG00000099290	0.0546305	0.848359	0.999883	1223.7	1255.75	1324.19	1390.24	WASHC2A
ENSG00000099308	0.216358	0.483021	0.999883	619.461	605.929	571.166	776.808	MAST3
ENSG00000099326	0.719525	0.0701277	0.999883	830.723	772.956	832.473	1964.63	MZF1
ENSG00000099330	-0.173319	0.623084	0.999883	496.822	570.573	512.902	325.725	OCEL1
ENSG00000099331	0.222205	0.417454	0.999883	3467.01	4052.53	3640.63	4238.54	MYO9B
ENSG00000099337	0.603237	0.0617232	0.999883	757.318	982.653	883.675	1509.43	KCNK6
ENSG00000099338	0.0406879	0.937188	0.999883	70.7189	48.7669	45.9052	70.8991	CATSPERG
ENSG00000099341	-0.149939	0.633392	0.999883	3511.77	3709.94	3214.25	2353.03	PSMD8
ENSG00000099364	0.0875202	0.754432	0.999883	4224.33	4590.19	3824.25	3962.13	FBXL19
ENSG00000099365	0.212913	0.471264	0.999883	680.333	733.942	622.368	775.781	STX1B
ENSG00000099377	-0.0566049	0.919931	0.999883	50.1298	35.356	37.0773	48.2936	HSD3B7
ENSG00000099381	0.23875	0.388295	0.999883	2553.04	2835.8	2383.54	2989.07	SETD1A
ENSG00000099385	-0.346191	0.33106	0.999883	788.65	691.271	593.236	396.624	BCL7C
ENSG00000099617	-0.169022	0.63222	0.999883	237.221	242.615	238.354	180.844	EFNA2
ENSG00000099622	-0.00174377	0.995282	0.999883	6268.91	5048.6	5801.71	7006.69	CIRBP
ENSG00000099624	-0.119681	0.689196	0.999883	2328.35	2468.83	2272.31	1766.31	ATP5F1D
ENSG00000099625	0.301556	0.380292	0.999883	943.515	763.202	718.593	1284.4	CBARP
ENSG00000099715	-0.616405	0.390567	0.999883	23.2746	15.8492	32.6633	20.5505	PCDH11Y
ENSG00000099783	0.116741	0.688655	0.999883	18958.9	23227.7	18036.3	16886.3	HNRNPM
ENSG00000099785	-0.400858	0.263511	0.999883	462.806	415.738	405.201	242.496	2002-03-01
ENSG00000099795	-0.347803	0.265633	0.999883	1905.83	1732.44	1758.52	1147.74	NDUFB7
ENSG00000099797	0.657233	0.0637346	0.999883	3525.2	3609.97	3496.74	7462.91	TECR
ENSG00000099800	-0.161472	0.628726	0.999883	3939.67	4403.65	3706.84	2434.2	TIMM13
ENSG00000099804	-0.269736	0.379293	0.999883	3451.8	3380.77	3333.42	2248.22	CDC34
ENSG00000099810	-0.0451726	0.875025	0.999883	2716.86	2641.95	2314.68	2234.86	MTAP
ENSG00000099812	0.739039	0.362801	0.999883	11.6373	29.2602	15.0075	15.4129	MISP
ENSG00000099814	0.0775359	0.784009	0.999883	3246.8	2985.75	2967.95	3571.67	CEP170B
ENSG00000099817	-0.217268	0.487855	0.999883	5562.62	5553.33	4993.07	3527.49	POLR2E
ENSG00000099821	0.268474	0.385447	0.999883	4590.46	4147.63	4130.58	6356.26	POLRMT
ENSG00000099822	-0.199717	0.554545	0.999883	270.343	279.191	317.805	233.248	HCN2
ENSG00000099840	0.285881	0.677483	0.999883	31.3311	19.5068	21.187	44.1835	IZUMO4
ENSG00000099849	0.0155217	0.961113	0.999883	846.836	654.696	640.024	847.707	RASSF7
ENSG00000099860	-0.449815	0.27806	0.999883	284.666	195.068	158.02	129.468	GADD45B
ENSG00000099864	-0.589265	0.146406	0.999883	927.402	952.174	1052.29	364.771	PALM
ENSG00000099866	-0.469213	0.2831	0.999883	121.744	146.301	199.511	86.312	MADCAM1
ENSG00000099875	-0.141086	0.617277	0.999883	5416.71	5280.24	5128.14	4282.72	MKNK2
ENSG00000099889	0.509993	0.172075	0.999883	3181.45	2760.21	3236.32	6377.84	ARVCF
ENSG00000099899	0.0347095	0.904355	0.999883	872.796	903.407	926.049	939.157	TRMT2A
ENSG00000099901	-0.152766	0.615074	0.999883	8517.59	8717.09	7697.06	5869.22	RANBP1
ENSG00000099904	0.319082	0.288111	0.999883	1938.05	2051.87	2023.36	2889.4	ZDHHC8
ENSG00000099910	0.0250494	0.938498	0.999883	335.691	371.848	430.802	407.927	KLHL22
ENSG00000099917	-0.0288101	0.917295	0.999883	2220.93	2122.58	2102.81	2115.67	MED15
ENSG00000099940	-0.233878	0.492947	0.999883	553.218	537.655	479.356	341.138	SNAP29
ENSG00000099942	-0.164435	0.566497	0.999883	5080.12	4979.1	4823.58	3858.35	CRKL
ENSG00000099949	0.0379789	0.900518	0.999883	1479.72	1304.52	1581.08	1837.21	LZTR1
ENSG00000099953	0.217256	0.51054	0.999883	348.223	371.848	406.967	505.542	MMP11
ENSG00000099954	0.0268827	0.921239	0.999883	6206.25	6576.22	6425.84	6293.58	CECR2
ENSG00000099956	-0.191443	0.520122	0.999883	5088.18	5058.35	4771.49	3576.81	SMARCB1
ENSG00000099958	0.990924	0.0201476	0.999883	278.4	273.095	207.456	691.524	DERL3
ENSG00000099960	-0.36294	0.659522	0.999883	16.1132	8.53421	28.2493	25.6881	SLC7A4
ENSG00000099968	-0.419606	0.206266	0.999883	1596.1	1567.86	1718.8	911.414	BCL2L13
ENSG00000099974	0.601764	0.252758	0.999883	81.461	56.082	60.9126	159.266	DDTL
ENSG00000099977	-0.192841	0.525412	0.999883	707.189	670.545	682.398	545.615	DDT
ENSG00000099991	-0.165297	0.5477	0.999883	4620.9	4431.69	4894.2	4053.58	CABIN1
ENSG00000099992	-0.169964	0.639152	0.999883	195.148	184.095	182.738	152.074	TBC1D10A
ENSG00000099994	0.674464	0.112653	0.999883	245.278	227.985	268.369	590.826	SUSD2
ENSG00000099995	0.0160958	0.954257	0.999883	6166.86	6821.27	6081.55	5565.07	SF3A1
ENSG00000099999	0.0890745	0.806625	0.999883	708.979	466.943	569.401	891.891	RNF215
ENSG00000100003	0.0989761	0.827056	0.999883	96.6789	84.1229	64.4438	88.3671	SEC14L2
ENSG00000100014	-0.0691142	0.813015	0.999883	1170.89	1131.39	1040.81	977.175	SPECC1L
ENSG00000100023	0.323527	0.277747	0.999883	1400.05	1560.54	1519.28	2092.04	PPIL2
ENSG00000100027	-0.327669	0.35082	0.999883	380.45	403.546	442.279	252.771	YPEL1
ENSG00000100028	-0.200536	0.529294	0.999883	4266.41	4265.89	3682.13	2652.04	SNRPD3
ENSG00000100029	0.0165938	0.954233	0.999883	4104.38	3897.7	3200.12	3491.53	PES1
ENSG00000100030	-0.232395	0.441956	0.999883	3670.22	3759.93	3772.17	2576	MAPK1
ENSG00000100031	0.256171	0.430495	0.999883	364.336	429.149	301.915	366.826	GGT1
ENSG00000100033	-0.617911	0.270521	0.999883	55.5009	49.9861	60.0299	25.6881	PRODH
ENSG00000100034	0.114438	0.699641	0.999883	1440.34	1291.1	1292.41	1666.64	PPM1F
ENSG00000100036	-0.0376126	0.915223	0.999883	261.391	206.04	258.658	300.037	SLC35E4
ENSG00000100038	0.776762	0.104787	0.999883	84.1465	87.7805	98.8727	225.028	TOP3B
ENSG00000100053	1.08358	0.226517	0.999883	9.84693	8.53421	13.2419	40.0734	CRYBB3
ENSG00000100056	0.028092	0.926163	0.999883	541.581	553.505	504.957	513.762	ESS2
ENSG00000100058	0.201139	0.548031	0.999883	445.797	390.135	330.164	501.432	CRYBB2P1
ENSG00000100060	-0.244495	0.568879	0.999883	134.276	95.0955	89.162	93.5047	MFNG
ENSG00000100065	0.129977	0.653152	0.999883	831.618	922.914	819.231	883.671	CARD10
ENSG00000100068	0.654149	0.167574	0.999883	126.22	99.9722	117.411	282.569	LRP5L
ENSG00000100075	-0.30279	0.32566	0.999883	5591.27	5307.06	5230.54	3466.87	SLC25A1
ENSG00000100077	0.145687	0.612767	0.999883	1286.37	1608.09	1533.41	1511.49	GRK3
ENSG00000100078	1.15254	0.00961504	0.910717	990.959	898.53	758.318	2989.07	PLA2G3
ENSG00000100083	0.202716	0.522919	0.999883	2169.91	1920.2	2176.08	3080.52	GGA1
ENSG00000100084	-0.0231806	0.940662	0.999883	1058.1	1200.89	1007.27	832.294	HIRA
ENSG00000100092	-0.0040493	0.988707	0.999883	1470.77	1561.76	1434.54	1335.78	SH3BP1
ENSG00000100095	0.529129	0.331172	0.999883	59.9768	43.8902	55.6159	122.275	SEZ6L
ENSG00000100097	-0.209328	0.56689	0.999883	570.227	604.71	496.129	318.532	LGALS1
ENSG00000100099	0.0376655	0.901875	0.999883	2226.3	1851.92	2233.46	2724.99	HPS4
ENSG00000100100	-0.216517	0.613143	0.999883	116.373	79.2462	131.536	133.578	PIK3IP1
ENSG00000100104	-0.059329	0.848833	0.999883	612.3	571.792	501.426	497.322	SRRD
ENSG00000100105	-0.244497	0.427823	0.999883	3435.68	3240.56	2989.13	2183.49	PATZ1
ENSG00000100106	-0.310072	0.276464	0.999883	2201.24	1832.42	2012.77	1566.97	TRIOBP
ENSG00000100109	0.18439	0.532711	0.999883	701.818	732.723	662.094	816.881	TFIP11
ENSG00000100116	-0.265311	0.366056	0.999883	952.467	875.366	1001.97	751.12	GCAT
ENSG00000100122	0.0596913	0.901683	0.999883	86.832	114.602	76.8029	56.5138	CRYBB1
ENSG00000100124	-0.171754	0.586635	0.999883	406.41	377.944	396.374	334.973	ANKRD54
ENSG00000100129	-0.446229	0.171841	0.999883	7863.22	7296.75	7755.33	4167.64	EIF3L
ENSG00000100138	-0.222512	0.479959	0.999883	3365.86	3296.64	2943.23	2111.56	SNU13
ENSG00000100139	0.0150492	0.959241	0.999883	1639.96	1753.17	1460.14	1379.96	MICALL1
ENSG00000100147	0.580537	0.15833	0.999883	187.987	168.246	158.02	348.331	CCDC134
ENSG00000100150	-0.069671	0.822512	0.999883	512.04	564.477	564.104	461.358	DEPDC5
ENSG00000100151	0.464463	0.193762	0.999883	822.666	725.408	724.772	1408.74	PICK1
ENSG00000100154	0.203496	0.512958	0.999883	839.675	766.86	742.428	1054.24	TTC28
ENSG00000100156	0.0603832	0.906302	0.999883	85.0417	51.2053	51.2019	90.4221	SLC16A8
ENSG00000100162	-0.0849793	0.782145	0.999883	584.55	604.71	577.346	491.156	CENPM
ENSG00000100167	-0.228669	0.485469	0.999883	1975.65	2192.07	2102.81	1289.54	2003-09-01
ENSG00000100191	-0.223773	0.827439	0.999883	7.1614	9.75338	15.0075	9.24771	SLC5A4
ENSG00000100196	0.148258	0.678408	0.999883	235.431	203.602	207.456	286.679	KDELR3
ENSG00000100197	0.790155	0.110437	0.999883	51.9202	63.397	46.788	106.862	CYP2D6
ENSG00000100201	0.269316	0.365202	0.999883	21360.7	22257.2	23537	31854.3	DDX17
ENSG00000100206	-0.0562256	0.892228	0.999883	137.857	148.739	115.646	95.5597	DMC1
ENSG00000100207	0.106873	0.696848	0.999883	3144.75	3289.33	3063.29	3395.97	TCF20
ENSG00000100209	-0.253426	0.458333	0.999883	279.295	251.15	262.189	203.45	HSCB
ENSG00000100211	-0.351838	0.354613	0.999883	398.353	420.615	406.084	210.642	CBY1
ENSG00000100216	-0.343415	0.306939	0.999883	2686.42	2698.03	2619.24	1484.77	TOMM22
ENSG00000100219	0.776645	0.0191617	0.999883	2399.97	2973.56	2427.68	5295.86	XBP1
ENSG00000100220	-0.12901	0.657568	0.999883	3514.46	3731.89	3634.45	2806.17	RTCB
ENSG00000100221	-0.109086	0.710407	0.999883	1207.59	1175.28	1103.49	967.927	JOSD1
ENSG00000100225	-0.208698	0.468746	0.999883	2346.25	2288.39	2395.9	1815.63	FBXO7
ENSG00000100226	-0.221744	0.421736	0.999883	4234.18	3928.18	4476.64	3541.87	GTPBP1
ENSG00000100227	-0.0730661	0.793457	0.999883	3947.72	3863.56	3648.58	3357.95	POLDIP3
ENSG00000100228	0.213266	0.668123	0.999883	76.9851	84.1229	47.6708	60.6239	RAB36
ENSG00000100234	0.666314	0.106941	0.999883	236.326	208.479	188.917	465.468	TIMP3
ENSG00000100239	0.27243	0.400979	0.999883	2337.3	2083.57	2299.67	3516.19	PPP6R2
ENSG00000100241	0.08764	0.753873	0.999883	4936.89	4865.72	5129.02	5830.17	SBF1
ENSG00000100242	0.316645	0.316301	0.999883	950.676	1058.24	1138.8	1543.34	SUN2
ENSG00000100243	0.0379304	0.889906	0.999883	3595.92	3677.03	3452.6	3559.34	CYB5R3
ENSG00000100246	-0.471423	0.20877	0.999883	426.103	373.067	366.359	199.34	DNAL4
ENSG00000100253	-0.812457	0.413431	0.999883	14.3228	8.53421	13.2419	7.19267	MIOX
ENSG00000100258	0.619887	0.0742458	0.999883	1454.66	1478.86	1352.44	2833.91	LMF2
ENSG00000100263	0.411437	0.21345	0.999883	1511.06	1383.76	1272.99	2318.09	RHBDD3
ENSG00000100266	0.0257384	0.92836	0.999883	2840.39	3158.88	2734.01	2516.41	PACSIN2
ENSG00000100271	-0.672198	0.17517	0.999883	187.987	191.41	205.691	56.5138	TTLL1
ENSG00000100276	0.281963	0.711568	0.999883	13.4276	19.5068	22.9526	24.6606	RASL10A
ENSG00000100280	-0.138486	0.627183	0.999883	3558.32	3677.03	3716.55	2932.55	AP1B1
ENSG00000100281	-0.0114211	0.96726	0.999883	2189.6	2161.59	2060.44	2055.05	HMGXB4
ENSG00000100284	-0.0875455	0.770663	0.999883	706.293	719.312	697.406	602.129	TOM1
ENSG00000100285	0.303356	0.376791	0.999883	200.519	282.848	222.464	239.413	NEFH
ENSG00000100288	0.343053	0.454518	0.999883	256.915	156.054	252.478	489.101	CHKB
ENSG00000100290	-0.841464	0.134909	0.999883	56.396	42.6711	61.7954	23.633	BIK
ENSG00000100292	-0.0391136	0.901606	0.999883	413.571	430.368	399.905	361.688	HMOX1
ENSG00000100294	-0.0680781	0.840468	0.999883	408.2	444.998	374.304	302.092	MCAT
ENSG00000100296	0.0234919	0.937549	0.999883	1107.33	1214.3	1010.8	939.157	THOC5
ENSG00000100297	0.152917	0.581819	0.999883	7338.65	7857.57	6281.95	7286.17	MCM5
ENSG00000100298	-0.1191	0.900112	0.999883	17.0083	14.6301	8.82792	9.24771	APOBEC3H
ENSG00000100299	0.291474	0.404935	0.999883	409.095	415.738	498.777	694.606	ARSA
ENSG00000100300	-0.114923	0.719576	0.999883	382.24	375.505	369.007	318.532	TSPO
ENSG00000100302	0.0393688	0.923796	0.999883	171.874	260.903	209.222	131.523	RASD2
ENSG00000100304	-0.0830273	0.771104	0.999883	5232.3	5444.83	5046.92	4260.11	TTLL12
ENSG00000100307	-0.123011	0.726408	0.999883	416.257	486.45	428.154	289.762	CBX7
ENSG00000100311	-0.426934	0.325628	0.999883	843.255	326.738	327.516	543.56	PDGFB
ENSG00000100314	-0.00616685	0.994899	0.999883	15.218	15.8492	8.82792	8.22019	CABP7
ENSG00000100316	-0.324272	0.289401	0.999883	77722.7	72783.4	72607.9	47286.6	RPL3
ENSG00000100319	-0.252365	0.515475	0.999883	190.672	195.068	185.386	121.248	ZMAT5
ENSG00000100320	-0.0958586	0.728846	0.999883	6191.93	6377.49	6543.25	5539.38	RBFOX2
ENSG00000100321	0.440024	0.121092	0.999883	1054.52	1425.21	1114.08	1516.63	SYNGR1
ENSG00000100324	-0.125689	0.682338	0.999883	1381.26	1527.62	1446.01	1064.51	TAB1
ENSG00000100325	-0.0431245	0.882178	0.999883	1267.57	1303.3	1191.77	1084.04	ASCC2
ENSG00000100330	0.121104	0.736268	0.999883	181.721	185.314	210.104	240.441	MTMR3
ENSG00000100335	0.0539302	0.856196	0.999883	1959.54	2446.88	2131.06	1800.22	MIEF1
ENSG00000100341	0.47644	0.165845	0.999883	266.762	292.602	240.119	412.037	PNPLA5
ENSG00000100344	0.228878	0.458542	0.999883	691.971	670.545	637.376	886.753	PNPLA3
ENSG00000100345	-0.134323	0.624155	0.999883	22514.6	18748.4	19612.1	19632.9	MYH9
ENSG00000100346	0.638996	0.0799131	0.999883	204.995	256.026	227.76	417.175	CACNA1I
[truncated: 16,897 more rows]

## Sheet: Abbreviations
Abbreviations
D0	undifferentiated Day 0 iPSC cultures
rep.	replicate
pvalue
The Wald test p-value
padj
The Benjamini-Hochberg adjusted p-value
