# Supplementary material for: Heterozygous missense variant in GLI2 impairs human endocrine pancreas development
Source: Nat Commun. 2024 Mar 20;15:2483. doi: 10.1038/s41467-024-46740-8 (PMC10954617; doi:10.1038/s41467-024-46740-8)
Supplement: Supplementary file 7 — Supplementary Data 4 [file 41467_2024_46740_MOESM7_ESM.xlsx]

## Sheet: Differential_expression_analysi
ID	log2FoldChange	pvalue	padj	GT GLI2CTRL rep.1	GT GLI2P>L HET rep.1	GT GLI2CTRL rep.2	GT GLI2P>L HET rep.2	Gene.name
ENSG00000000003	0.0315016	0.827665	0.999966	4039.51	4420.74	4643.74	4455.19	TSPAN6
ENSG00000000419	-0.0172818	0.919103	0.999966	1059.56	1114.32	1062.75	981.898	DPM1
ENSG00000000457	-0.133516	0.532437	0.999966	516.721	447.939	552.468	527.602	SCYL3
ENSG00000000460	0.0813398	0.672885	0.999966	680.255	798.98	728.253	690.736	C1orf112
ENSG00000001036	-0.0220257	0.894785	0.999966	1174.26	1124.52	1247.57	1261.7	FUCA2
ENSG00000001084	0.126345	0.457909	0.999966	1284.42	1523.16	1302.82	1299.9	GCLC
ENSG00000001167	-0.00856013	0.965956	0.999966	1725.05	1733.96	2141.57	2111.44	NFYA
ENSG00000001460	0.397698	0.137714	0.999966	197.603	291.543	221.992	261.22	STPG1
ENSG00000001461	0.287569	0.241484	0.999966	282.777	352.741	262.171	311.812	NIPAL3
ENSG00000001497	0.0522197	0.741278	0.999966	2282.66	2357.84	2038.1	2120.73	LAS1L
ENSG00000001561	0.317176	0.150228	0.999966	322.525	400.34	341.525	427.451	ENPP4
ENSG00000001617	-0.131295	0.511039	0.999966	2839.13	2235.44	2930.09	3033.45	SEMA3F
ENSG00000001626	-0.300065	0.502747	0.999966	185.111	133.447	104.467	101.184	CFTR
ENSG00000001629	0.0504775	0.754685	0.999966	1935.15	1978.75	2144.58	2247.73	ANKIB1
ENSG00000001630	-0.0266572	0.922501	0.999966	230.537	256.693	289.292	253.992	CYP51A1
ENSG00000001631	-0.0130695	0.932153	0.999966	1469.53	1406.71	1507.73	1544.6	KRIT1
ENSG00000002016	0.151016	0.474621	0.999966	476.973	554.186	562.512	600.909	RAD52
ENSG00000002330	-0.0213475	0.921019	0.999966	423.598	393.54	386.727	404.736	BAD
ENSG00000002549	0.0457555	0.777378	0.999966	1476.35	1610.71	1449.47	1408.32	LAP3
ENSG00000002586	-0.313235	0.189082	0.999966	8061.98	5118.57	8334.22	8079.23	CD99
ENSG00000002587	-1.28771	0.00218995	0.29339	163.534	50.1487	134.601	72.2743	HS3ST1
ENSG00000002726	2.39799	0.0714108	0.999966	5.67825	50.9987	5.02243	5.16245	AOC1
ENSG00000002746	1.1338	0.346925	0.999966	7.94955	33.1492	10.0449	6.19494	HECW1
ENSG00000002822	-0.174323	0.304362	0.999966	1346.88	1245.22	1281.72	1083.08	MAD1L1
ENSG00000002834	-0.122879	0.318778	0.999966	7320.4	6430.94	7079.62	6793.78	LASP1
ENSG00000002919	0.0595158	0.775571	0.999966	467.888	492.138	435.947	449.133	SNX11
ENSG00000002933	1.91665	0.105252	0.999966	9.0852	48.4488	6.02692	8.25992	TMEM176A
ENSG00000003056	0.0441704	0.73605	0.999966	2441.65	2511.69	2410.77	2491.4	M6PR
ENSG00000003096	0.220937	0.341285	0.999966	432.683	605.185	530.369	517.277	KLHL13
ENSG00000003137	-0.100472	0.885805	0.999966	49.9686	74.7981	58.2602	25.8122	CYP26B1
ENSG00000003147	-0.00695267	0.978098	0.999966	801.769	683.383	891.984	1003.58	ICA1
ENSG00000003249	0.308351	0.111699	0.999966	1941.96	2191.24	2127.5	2849.67	DBNDD1
ENSG00000003393	-0.083022	0.551416	0.999966	2013.51	1970.25	2132.52	1944.18	ALS2
ENSG00000003400	0.151301	0.75544	0.999966	51.1043	63.7484	59.2647	58.8519	CASP10
ENSG00000003402	-0.0896594	0.642979	0.999966	739.309	694.432	835.733	786.757	CFLAR
ENSG00000003436	-0.70188	0.0898128	0.999966	504.229	238.844	236.054	215.79	TFPI
ENSG00000003509	0.0567187	0.748407	0.999966	709.782	712.282	711.176	766.107	NDUFAF7
ENSG00000003756	-0.0591548	0.752839	0.999966	5004.81	4339.99	5460.39	5706.57	RBM5
ENSG00000003987	0.30226	0.196433	0.999966	285.048	383.34	311.391	352.079	MTMR7
ENSG00000003989	-0.366676	0.0100483	0.627517	4488.09	3274.97	4528.23	3719.03	SLC7A2
ENSG00000004059	-0.115792	0.408543	0.999966	4381.34	3767.1	4293.18	4239.4	ARF5
ENSG00000004139	0.482026	0.219279	0.999966	165.805	331.492	204.915	185.848	SARM1
ENSG00000004142	-0.113336	0.409398	0.999966	2818.68	2468.34	2635.77	2574	POLDIP2
ENSG00000004399	-0.0399605	0.866497	0.999966	1660.32	1261.37	1563.99	1876.03	PLXND1
ENSG00000004455	-0.0118885	0.929064	0.999966	2391.68	2436.89	2429.85	2344.78	AK2
ENSG00000004478	0.0852809	0.646663	0.999966	4375.66	5051.42	4039.04	3873.9	FKBP4
ENSG00000004487	0.0561032	0.669688	0.999966	10582	10541.4	10866.5	11759	KDM1A
ENSG00000004534	0.0282036	0.83332	0.999966	3917.99	3809.6	3910.47	4174.36	RBM6
ENSG00000004660	0.147504	0.647507	0.999966	137.414	167.446	172.772	176.556	CAMKK1
ENSG00000004700	-0.18543	0.305397	0.999966	866.501	794.73	837.742	703.126	RECQL
ENSG00000004766	0.0822757	0.67329	0.999966	475.838	515.937	493.203	510.05	VPS50
ENSG00000004776	0.347985	0.69524	0.999966	15.8991	21.2495	13.0583	15.4873	HSPB6
ENSG00000004777	-0.0729922	0.686496	0.999966	1361.65	1192.52	1417.33	1450.65	ARHGAP33
ENSG00000004779	-0.17519	0.296895	0.999966	1392.31	1218.02	1245.56	1117.15	NDUFAB1
ENSG00000004799	0.931607	0.227798	0.999966	27.2556	75.6481	26.1166	25.8122	PDK4
ENSG00000004838	0.803054	0.430039	0.999966	9.0852	27.1993	13.0583	11.3574	ZMYND10
ENSG00000004848	3.53538	0.0243869	0.888658	1.13565	68.8483	5.02243	3.09747	ARX
ENSG00000004864	0.126989	0.525666	0.999966	3311.56	4285.59	3485.57	3135.67	SLC25A13
ENSG00000004866	-0.012428	0.97072	0.999966	244.165	273.693	213.956	179.653	ST7
ENSG00000004897	0.00368553	0.980185	0.999966	1586.5	1688.06	1692.56	1599.33	CDC27
ENSG00000004939	0.2728	0.790974	0.999966	24.9843	22.9494	7.03141	15.4873	SLC4A1
ENSG00000004948	0.325935	0.795972	0.999966	11.3565	21.2495	9.04038	4.12996	CALCR
ENSG00000004961	0.0762412	0.698388	0.999966	626.879	651.084	559.499	598.844	HCCS
ENSG00000004975	0.017154	0.902568	0.999966	2689.22	2589.88	2453.96	2614.26	DVL2
ENSG00000005001	-0.37142	0.304137	0.999966	609.844	356.991	765.419	707.256	PRSS22
ENSG00000005007	-0.0473384	0.713278	0.999966	5465.89	5380.36	5266.52	5004.48	UPF1
ENSG00000005020	0.514693	0.351907	0.999966	68.139	175.946	111.498	80.5342	SKAP2
ENSG00000005022	-0.134359	0.280352	0.999966	6625.39	5911.6	6222.79	5793.3	SLC25A5
ENSG00000005059	0.322508	0.259424	0.999966	243.029	380.79	295.319	292.195	MCUB
ENSG00000005075	-0.0241136	0.890707	0.999966	766.564	742.031	720.217	719.645	POLR2J
ENSG00000005100	0.189231	0.253548	0.999966	2764.17	3451.76	2750.28	2834.18	DHX33
ENSG00000005102	2.77567	0.0415479	0.999966	3.40695	59.4985	6.02692	5.16245	MEOX1
ENSG00000005108	-0.144267	0.57471	0.999966	274.827	231.194	251.122	244.7	THSD7A
ENSG00000005156	0.0874088	0.53156	0.999966	2259.94	2425.84	2418.8	2546.12	LIG3
ENSG00000005175	0.0503482	0.782754	0.999966	1233.32	1404.16	1235.52	1151.23	RPAP3
ENSG00000005187	0.207706	0.563533	0.999966	191.925	161.496	157.704	242.635	ACSM3
ENSG00000005189	0.335379	0.337302	0.999966	124.922	159.796	108.485	134.224	REXO5
ENSG00000005194	-0.174839	0.20367	0.999966	2123.67	1876.75	2187.77	1943.15	CIAPIN1
ENSG00000005206	-0.0217984	0.884731	0.999966	3798.75	3382.06	3594.05	3900.75	SPPL2B
ENSG00000005238	-0.26103	0.31802	0.999966	701.832	516.787	816.648	751.653	FAM214B
ENSG00000005249	0.103326	0.650972	0.999966	1066.38	1465.36	1337.98	1117.15	PRKAR2B
ENSG00000005302	0.00746057	0.963944	0.999966	839.246	838.079	837.742	847.674	MSL3
ENSG00000005339	-0.0630513	0.658947	0.999966	5980.34	5469.61	5229.36	5259.5	CREBBP
ENSG00000005379	0.288361	0.118085	0.999966	1093.63	1393.11	1314.87	1549.77	TSPOAP1
ENSG00000005436	0.113741	0.574226	0.999966	450.853	469.188	450.01	505.92	GCFC2
ENSG00000005448	0.269588	0.0984878	0.999966	940.319	1127.92	998.46	1210.08	WDR54
ENSG00000005469	0.16601	0.508444	0.999966	238.487	274.543	240.072	262.252	CROT
ENSG00000005471	-0.396642	0.456284	0.999966	85.1738	53.5486	124.556	106.346	ABCB4
ENSG00000005483	0.149995	0.284768	0.999966	2508.65	2693.58	2576.51	2949.82	KMT2E
ENSG00000005486	0.0653507	0.648762	0.999966	1678.49	1745.86	1744.79	1836.8	RHBDD2
ENSG00000005513	0.582145	0.225851	0.999966	72.6816	143.646	77.3455	80.5342	SOX8
ENSG00000005700	-0.045206	0.776937	0.999966	1157.23	1145.77	1122.01	1062.43	IBTK
ENSG00000005801	0.0224586	0.896221	0.999966	1898.81	2135.15	1932.63	1755.23	ZNF195
ENSG00000005810	0.083307	0.671708	0.999966	1270.79	1362.52	1083.84	1130.58	MYCBP2
ENSG00000005812	0.128958	0.512237	0.999966	582.589	668.933	677.024	709.32	FBXL3
ENSG00000005882	0.11021	0.577784	0.999966	531.484	532.936	506.261	587.487	PDK2
ENSG00000005884	0.220193	0.286833	0.999966	884.672	1218.87	987.41	961.248	ITGA3
ENSG00000005889	-0.0484835	0.745433	0.999966	1290.1	1278.37	1321.9	1247.25	ZFX
ENSG00000005893	-0.0533823	0.704583	0.999966	1781.84	1715.26	1838.21	1773.82	LAMP2
ENSG00000005961	0.346223	0.219537	0.999966	255.521	327.242	212.951	267.415	ITGA2B
ENSG00000006007	0.0514736	0.80675	0.999966	1968.08	1813.85	2174.71	2481.07	GDE1
ENSG00000006015	-0.0216554	0.900849	0.999966	1370.73	1228.22	1358.07	1460.97	REX1BD
ENSG00000006016	-1.34539	1.13257e-05	0.0061013	886.943	257.543	559.499	311.812	CRLF1
ENSG00000006025	-0.295269	0.28349	0.999966	632.557	385.89	504.252	541.025	OSBPL7
ENSG00000006042	-0.34045	0.0654949	0.999966	4929.86	3262.22	4569.41	4241.47	TMEM98
ENSG00000006047	0.323559	0.044012	0.999966	1355.97	1673.61	1222.46	1551.83	YBX2
ENSG00000006062	0.319393	0.290778	0.999966	189.654	261.793	182.817	202.368	MAP3K14
ENSG00000006071	0.718438	0.203022	0.999966	55.6469	150.446	77.3455	68.1443	ABCC8
ENSG00000006118	-0.0748915	0.749987	0.999966	8382.24	6793.88	9703.34	10378.6	TMEM132A
ENSG00000006125	0.000140572	0.999032	0.999966	8981.86	8900.12	9006.23	9090.04	AP2B1
ENSG00000006128	1.46061	0.231848	0.999966	24.9843	113.047	18.0808	5.16245	TAC1
ENSG00000006194	0.0490568	0.757931	0.999966	1139.06	1189.12	1086.85	1113.02	ZNF263
ENSG00000006210	-0.347997	0.597836	0.999966	37.4765	23.7994	32.1436	30.9747	CX3CL1
ENSG00000006282	-0.111425	0.635517	0.999966	1159.5	855.928	1086.85	1224.53	SPATA20
ENSG00000006283	0.310809	0.500452	0.999966	273.692	452.189	238.063	181.718	CACNA1G
ENSG00000006327	0.0390894	0.8578	0.999966	583.724	674.033	595.661	536.895	TNFRSF12A
ENSG00000006377	-0.0561778	0.791976	0.999966	969.846	1110.07	1070.78	851.804	DLX6
ENSG00000006432	-0.0874053	0.669151	0.999966	1697.8	1452.61	1886.43	1922.5	MAP3K9
ENSG00000006451	0.0682418	0.65758	0.999966	2003.29	2232.04	1990.89	1954.5	RALA
ENSG00000006453	-0.0782082	0.632316	0.999966	1597.86	1379.52	1530.84	1584.87	BAIAP2L1
ENSG00000006459	-0.441855	0.0918514	0.999966	1891.99	999.575	1578.05	1555.96	KDM7A
ENSG00000006468	0.554325	0.0192863	0.79061	455.396	829.579	609.723	735.133	ETV1
ENSG00000006530	-0.0185955	0.918214	0.999966	1008.46	889.927	900.02	994.288	AGK
ENSG00000006534	0.0652036	0.903122	0.999966	46.5617	66.2983	62.2782	47.4945	ALDH3B1
ENSG00000006576	0.303898	0.162938	0.999966	525.806	728.432	674.01	753.718	PHTF2
ENSG00000006607	0.0175803	0.917776	0.999966	1006.19	1004.67	1084.85	1113.02	FARP2
ENSG00000006611	0.358018	0.671967	0.999966	30.6626	24.6494	12.0538	29.9422	USH1C
ENSG00000006625	0.0904573	0.651058	0.999966	1327.58	1600.51	1327.93	1225.57	GGCT
ENSG00000006634	0.189642	0.293642	0.999966	1064.1	1388.01	1228.49	1226.6	DBF4
ENSG00000006652	0.0452313	0.769197	0.999966	1989.66	2219.29	2049.15	1947.28	IFRD1
ENSG00000006695	-0.0688476	0.713253	0.999966	589.403	572.885	583.607	545.155	COX10
ENSG00000006704	0.129491	0.434599	0.999966	1652.37	1868.25	1534.86	1616.88	GTF2IRD1
ENSG00000006712	0.0025871	0.987822	0.999966	1310.54	1416.91	1317.89	1215.24	PAF1
ENSG00000006715	0.0796376	0.594995	0.999966	1924.93	2030.6	2086.32	2209.53	VPS41
ENSG00000006740	0.0248081	0.887261	0.999966	810.854	824.479	760.396	773.335	ARHGAP44
ENSG00000006744	0.0376317	0.78985	0.999966	2757.36	2984.27	2775.4	2693.77	ELAC2
ENSG00000006756	-0.0749554	0.776962	0.999966	1120.89	895.877	1293.78	1397.99	ARSD
ENSG00000006757	-0.121419	0.57293	0.999966	428.14	369.741	400.79	392.346	PNPLA4
ENSG00000006831	-0.00553422	0.97053	0.999966	2112.31	2186.99	2372.6	2281.8	ADIPOR2
ENSG00000006837	0.39522	0.5054	0.999966	52.2399	47.5988	31.1391	61.9494	CDKL3
ENSG00000007047	-0.146876	0.394996	0.999966	2391.68	1896.3	2274.16	2318.97	MARK4
ENSG00000007062	-0.181353	0.368004	0.999966	5091.12	4294.94	6162.52	5631.2	PROM1
ENSG00000007080	0.0308048	0.834983	0.999966	1838.62	1826.6	1684.52	1771.75	CCDC124
ENSG00000007168	0.0448464	0.73266	0.999966	4535.79	4921.38	4616.62	4519.21	PAFAH1B1
ENSG00000007171	2.05047	0.030442	0.983587	38.6121	335.741	49.2198	27.8772	NOS2
ENSG00000007174	-0.286683	0.730207	0.999966	20.4417	18.6995	20.0897	14.4549	DNAH9
ENSG00000007202	0.000675818	0.995573	0.999966	5112.7	5080.32	5207.26	5245.05	KIAA0100
ENSG00000007216	-2.01978	0.0472287	0.999966	64.7321	15.2996	19.0852	5.16245	SLC13A2
ENSG00000007237	-0.687446	0.0143845	0.723339	1660.32	816.829	1874.37	1379.41	GAS7
ENSG00000007255	0.0447596	0.821949	0.999966	936.912	849.978	918.101	1064.5	TRAPPC6A
ENSG00000007264	0.436358	0.0652353	0.999966	321.389	422.439	278.243	388.216	MATK
ENSG00000007314	0.965729	0.00417433	0.405595	240.758	600.935	247.104	351.047	SCN4A
ENSG00000007341	-0.0184209	0.944855	0.999966	331.61	348.491	299.337	273.61	ST7L
ENSG00000007350	5.39961	0.00966916	0.622642	1.13565	90.0977	1.00449	0	TKTL1
ENSG00000007372	3.79552	0.0165933	0.763095	68.139	1279.22	30.1346	84.6642	PAX6
ENSG00000007376	0.00329262	0.984622	0.999966	968.71	1025.92	968.325	914.786	RPUSD1
ENSG00000007384	-0.108006	0.617291	0.999966	2023.73	1521.46	1912.54	2132.09	RHBDF1
ENSG00000007392	0.0470421	0.762185	0.999966	3485.31	3497.66	3815.04	4046.33	LUC7L
ENSG00000007402	0.255383	0.335617	0.999966	1452.5	1978.75	1250.59	1246.22	CACNA2D2
ENSG00000007516	0.0238721	0.947257	0.999966	664.356	487.038	796.558	999.45	BAIAP3
ENSG00000007520	-0.12622	0.416644	0.999966	1417.29	1272.42	1309.85	1225.57	TSR3
ENSG00000007541	-0.0675807	0.691351	0.999966	2575.66	2227.79	2623.72	2735.07	PIGQ
ENSG00000007545	-0.00399928	0.97813	0.999966	1446.82	1414.36	1444.45	1469.23	CRAMP1
ENSG00000007866	-0.244098	0.113402	0.999966	4381.34	3383.76	4376.55	4012.26	TEAD3
ENSG00000007923	0.00362412	0.981254	0.999966	2077.1	2164.9	1986.87	1908.04	DNAJC11
ENSG00000007944	-0.495695	0.0272674	0.93576	783.599	549.936	646.889	463.588	MYLIP
ENSG00000007968	0.130019	0.4712	0.999966	629.15	702.932	676.019	725.84	E2F2
ENSG00000008018	-0.0529915	0.688344	0.999966	3522.79	3519.76	3521.73	3269.9	PSMB1
ENSG00000008056	-0.0866669	0.80081	0.999966	158.991	171.696	158.709	126.996	SYN1
ENSG00000008083	0.0805314	0.596226	0.999966	5919.01	6147.89	5147.99	5552.73	JARID2
ENSG00000008086	-0.3167	0.101299	0.999966	1218.55	847.429	1013.53	944.728	CDKL5
ENSG00000008118	-0.478334	0.155749	0.999966	183.975	125.797	221.992	166.231	CAMK1G
ENSG00000008128	-0.085881	0.667955	0.999966	616.658	532.087	602.692	617.429	CDK11A
ENSG00000008130	-0.0655963	0.628071	0.999966	2175.91	2033.15	2137.55	2088.73	NADK
ENSG00000008196	0.0173402	0.948665	0.999966	388.392	419.889	530.369	511.082	TFAP2B
ENSG00000008226	0.177539	0.674764	0.999966	86.3094	82.4479	89.3993	116.671	DLEC1
ENSG00000008256	-0.0589031	0.712344	0.999966	994.83	951.126	1021.56	984.995	CYTH3
ENSG00000008277	0.157964	0.501399	0.999966	943.726	947.726	1088.86	1321.59	ADAM22
ENSG00000008282	-0.114289	0.407017	0.999966	2020.32	1851.25	1958.75	1824.41	SYPL1
ENSG00000008283	-0.0385709	0.824635	0.999966	1224.23	1083.72	1192.33	1269.96	CYB561
ENSG00000008294	0.174828	0.352631	0.999966	1673.95	2073.1	1607.18	1629.27	SPAG9
ENSG00000008300	0.208445	0.141952	0.999966	2065.75	2350.19	1921.58	2255.99	CELSR3
ENSG00000008311	0.353043	0.0423131	0.999966	3551.18	5234.17	3819.06	4178.49	AASS
ENSG00000008323	-0.0281609	0.885581	0.999966	574.639	530.387	523.337	546.187	PLEKHG6
ENSG00000008324	0.0415673	0.829166	0.999966	523.535	568.636	564.521	551.35	SS18L2
ENSG00000008382	-0.163258	0.412447	0.999966	1368.46	1053.97	1338.98	1364.95	MPND
ENSG00000008394	0.268946	0.163044	0.999966	2359.88	3167.02	2262.1	2400.54	MGST1
ENSG00000008405	-0.0266339	0.872031	0.999966	941.454	979.175	999.464	926.143	CRY1
ENSG00000008438	-0.200932	0.797668	0.999966	40.8834	26.3493	18.0808	24.7798	PGLYRP1
ENSG00000008441	2.13123	0.079189	0.999966	17.0348	86.6978	5.02243	9.29241	NFIX
ENSG00000008513	-0.436323	0.0509897	0.999966	789.277	597.535	676.019	484.238	ST3GAL1
ENSG00000008516	0.0930378	0.707699	0.999966	272.556	320.442	293.31	282.902	MMP25
ENSG00000008710	0.0349038	0.813791	0.999966	2635.84	2784.53	2503.18	2479.01	PKD1
ENSG00000008735	0.340733	0.621645	0.999966	84.0381	194.645	107.48	47.4945	MAPK8IP2
ENSG00000008838	-0.06314	0.652114	0.999966	4172.38	3716.96	3733.68	3850.15	MED24
ENSG00000008853	-0.332296	0.0810684	0.999966	664.356	560.986	682.046	507.985	RHOBTB2
ENSG00000008869	-0.0844035	0.62318	0.999966	1107.26	961.326	1073.8	1096.5	HEATR5B
ENSG00000008952	0.0585478	0.689905	0.999966	2883.42	3230.77	2951.18	2844.51	SEC62
ENSG00000008988	0.0199021	0.859125	0.999966	18747.3	18879.7	18763.8	19152.7	RPS20
ENSG00000009307	0.0703196	0.534729	0.999966	22400.7	23801.1	23162.5	24038.4	CSDE1
ENSG00000009335	-0.0420779	0.782417	0.999966	2309.91	2313.64	2184.76	2050.52	UBE3C
ENSG00000009413	-0.172467	0.38946	0.999966	1461.58	1107.52	1414.32	1445.49	REV3L
ENSG00000009694	0.248413	0.563456	0.999966	76.0886	84.9978	64.2871	81.5667	TENM1
ENSG00000009709	1.00528	0.499042	0.999966	52.2399	131.747	14.0628	1.03249	PAX7
ENSG00000009724	-0.272748	0.54332	0.999966	174.89	144.496	111.498	91.8916	MASP2
ENSG00000009780	0.184218	0.521383	0.999966	208.96	283.043	242.081	229.213	FAM76A
ENSG00000009830	0.0992027	0.533674	0.999966	964.167	1060.77	1019.55	1064.5	POMT2
ENSG00000009844	-0.0406216	0.799081	0.999966	1846.57	1822.35	1698.59	1623.07	VTA1
ENSG00000009950	-0.545043	0.0348866	0.999966	723.409	413.94	512.288	432.613	MLXIPL
ENSG00000009954	0.0925099	0.492158	0.999966	5406.83	6174.24	5607.04	5568.22	BAZ1B
ENSG00000010017	-0.197145	0.180911	0.999966	2535.91	2044.2	2402.73	2264.25	RANBP9
ENSG00000010072	0.062491	0.775201	0.999966	363.408	402.04	378.691	372.729	SPRTN
ENSG00000010165	0.017036	0.917816	0.999966	1479.75	1551.21	1395.23	1356.69	METTL13
ENSG00000010219	0.366953	0.23023	0.999966	143.092	211.645	173.776	197.206	DYRK4
ENSG00000010244	0.0255343	0.835501	0.999966	7722.42	7709.3	7256.41	7536.14	ZNF207
ENSG00000010256	-0.0330516	0.790322	0.999966	4988.91	4727.58	4749.21	4789.72	UQCRC1
ENSG00000010270	0.0468583	0.789286	0.999966	945.997	1076.07	1087.86	1025.26	STARD3NL
ENSG00000010278	0.0288034	0.900403	0.999966	375.9	418.189	382.709	355.176	CD9
ENSG00000010292	0.0962924	0.468994	0.999966	5438.63	5872.5	5905.38	6255.86	NCAPD2
ENSG00000010295	0.0749083	0.760747	0.999966	390.664	464.088	393.759	361.371	IFFO1
ENSG00000010310	-0.152946	0.694225	0.999966	695.018	424.139	841.76	959.183	GIPR
ENSG00000010318	0.0674589	0.80382	0.999966	221.452	215.045	217.974	245.733	PHF7
ENSG00000010319	-0.118711	0.761345	0.999966	155.584	128.347	106.476	112.541	SEMA3G
ENSG00000010322	-0.0656808	0.682938	0.999966	8250.5	7133.87	8407.55	8784.42	NISCH
ENSG00000010361	0.255329	0.377249	0.999966	574.639	878.028	616.755	543.09	FUZ
ENSG00000010404	0.238764	0.144723	0.999966	825.618	974.925	856.827	1010.81	IDS
ENSG00000010539	-0.100633	0.676025	0.999966	409.97	422.439	405.813	337.624	ZNF200
ENSG00000010610	-0.154131	0.676246	0.999966	109.022	96.8975	122.547	111.509	CD4
ENSG00000010626	0.208553	0.598353	0.999966	85.1738	103.697	110.494	122.866	LRRC23
ENSG00000010671	-0.76912	0.15902	0.999966	84.0381	35.6991	97.4352	71.2418	BTK
ENSG00000010704	-0.175553	0.775765	0.999966	38.6121	28.8993	38.1705	39.2346	HFE
ENSG00000010803	0.288533	0.339477	0.999966	935.776	962.176	1197.35	1644.76	SCMH1
ENSG00000010810	0.0139239	0.926618	0.999966	2470.04	2554.19	2782.43	2750.55	FYN
ENSG00000010818	0.134724	0.61633	0.999966	374.765	446.239	334.494	331.429	HIVEP2
ENSG00000010932	0.978784	0.357343	0.999966	12.4922	9.34976	12.0538	39.2346	FMO1
ENSG00000011007	-0.0503259	0.774495	0.999966	1703.48	1793.45	1678.5	1471.3	ELOA
ENSG00000011009	-0.167778	0.31957	0.999966	5196.74	3998.3	4846.65	4943.56	LYPLA2
ENSG00000011021	0.00183904	0.990019	0.999966	1373	1347.22	1349.03	1378.37	CLCN6
ENSG00000011028	-0.181429	0.566242	0.999966	3696.54	2119	3534.79	4259.02	MRC2
ENSG00000011052	0.347378	0.618474	0.999966	23.8487	26.3493	29.1301	41.2996	NME1-NME2
ENSG00000011105	-0.158617	0.401426	0.999966	2003.29	1552.91	1958.75	1997.87	TSPAN9
ENSG00000011114	-0.102382	0.530346	0.999966	2206.57	1903.1	2258.09	2257.02	BTBD7
ENSG00000011132	0.061092	0.788366	0.999966	559.876	521.887	585.616	674.216	APBA3
ENSG00000011143	0.24681	0.140804	0.999966	829.025	935.826	802.585	1000.48	MKS1
ENSG00000011198	-0.364774	0.173654	0.999966	403.156	325.542	345.543	255.025	ABHD5
ENSG00000011201	1.32839	0.167207	0.999966	295.269	1233.32	307.373	279.805	ANOS1
ENSG00000011243	0.0588588	0.721288	0.999966	2657.42	2465.79	2561.44	2971.51	AKAP8L
ENSG00000011258	0.157791	0.241089	0.999966	2969.73	3505.31	3114.91	3282.29	MBTD1
ENSG00000011260	0.135374	0.529154	0.999966	1483.16	1909.9	1511.75	1378.37	UTP18
ENSG00000011275	-0.0115813	0.952479	0.999966	1851.11	1981.3	1699.59	1539.44	RNF216
ENSG00000011295	0.0190049	0.90557	0.999966	1873.82	1875.05	1668.45	1712.9	TTC19
ENSG00000011304	-0.144244	0.265996	0.999966	28157.3	24102	25103.1	24090.1	PTBP1
ENSG00000011332	0.202432	0.453978	0.999966	239.622	285.593	219.983	242.635	DPF1
ENSG00000011347	0.0473403	0.764326	0.999966	4607.33	4597.53	5073.66	5408.18	SYT7
ENSG00000011376	0.0914608	0.629494	0.999966	1592.18	1769.66	1415.32	1433.1	LARS2
ENSG00000011405	-0.276709	0.169805	0.999966	7200.02	4685.93	5828.03	6068.97	PIK3C2A
ENSG00000011422	0.312299	0.208492	0.999966	296.405	340.841	313.4	417.126	PLAUR
ENSG00000011426	-0.0434698	0.765138	0.999966	3100.33	3172.12	3521.73	3254.41	ANLN
ENSG00000011451	0.018068	0.889841	0.999966	3527.33	3487.46	3313.8	3439.22	WIZ
ENSG00000011454	0.0857825	0.614239	0.999966	1969.22	2176.79	2342.46	2400.54	RABGAP1
ENSG00000011465	1.8698	0.251777	0.999966	3.40695	51.8487	11.0494	1.03249	DCN
ENSG00000011478	-0.00613172	0.978246	0.999966	470.159	433.489	497.221	530.7	QPCTL
ENSG00000011485	0.00297227	0.982615	0.999966	3008.34	3123.67	2975.29	2871.35	PPP5C
ENSG00000011523	0.352986	0.0744909	0.999966	1412.75	2136	1552.94	1650.95	CEP68
ENSG00000011566	-0.161711	0.257945	0.999966	1720.51	1497.66	1699.59	1560.09	MAP4K3
ENSG00000011638	-0.0354197	0.896057	0.999966	675.712	582.235	811.625	870.389	TMEM159
ENSG00000011677	0.57574	0.247698	0.999966	57.9182	133.447	86.3858	81.5667	GABRA3
ENSG00000012048	0.309093	0.169351	0.999966	1350.29	2086.7	1538.87	1491.95	BRCA1
ENSG00000012061	-0.0161487	0.919372	0.999966	1328.71	1227.37	1208.4	1281.32	ERCC1
ENSG00000012171	0.322015	0.197479	0.999966	246.436	311.942	233.041	287.032	SEMA3B
ENSG00000012174	0.0702498	0.739699	0.999966	436.09	481.938	502.243	503.855	MBTPS2
ENSG00000012211	-0.207541	0.451861	0.999966	366.815	261.793	349.561	359.306	PRICKLE3
ENSG00000012232	0.161814	0.292647	0.999966	2391.68	2883.13	2411.77	2489.33	EXTL3
ENSG00000012660	-0.141744	0.334943	0.999966	3682.91	3348.92	4081.23	3690.12	ELOVL5
ENSG00000012779	-0.402188	0.302405	0.999966	163.534	93.4976	123.552	123.899	ALOX5
ENSG00000012822	-0.042288	0.865821	0.999966	1584.23	1235.87	1663.43	1919.4	CALCOCO1
ENSG00000012963	0.0962576	0.555595	0.999966	1202.65	1403.31	1350.03	1325.72	UBR7
ENSG00000012983	0.0683031	0.627787	0.999966	1735.27	1838.5	1703.61	1766.59	MAP4K5
ENSG00000013016	0.0207406	0.904413	0.999966	757.479	741.181	737.293	775.4	EHD3
ENSG00000013275	-0.119279	0.398109	0.999966	2639.25	2441.99	2486.1	2275.61	PSMC4
ENSG00000013288	-0.172429	0.408635	0.999966	986.88	774.33	1016.54	1004.61	MAN2B2
ENSG00000013293	-0.885332	0.155837	0.999966	54.5112	22.9494	41.1839	28.9097	SLC7A14
ENSG00000013297	0.0355571	0.963184	0.999966	27.2556	24.6494	18.0808	21.6823	CLDN11
ENSG00000013306	-0.0381277	0.764614	0.999966	4498.31	4190.39	4300.21	4378.79	SLC25A39
ENSG00000013364	0.517903	0.0846358	0.999966	170.348	214.195	141.633	232.31	MVP
ENSG00000013374	-0.0269623	0.845314	0.999966	2127.07	2055.25	2023.04	2017.49	NUB1
ENSG00000013375	-0.20464	0.209577	0.999966	2179.31	1686.36	2004.96	1945.21	PGM3
ENSG00000013392	-0.116527	0.642381	0.999966	370.222	308.542	388.736	392.346	RWDD2A
ENSG00000013441	0.0205275	0.956463	0.999966	1645.56	1370.17	2585.55	2922.98	CLK1
ENSG00000013503	-0.103632	0.632302	0.999966	642.778	696.982	709.167	560.642	POLR3B
ENSG00000013523	0.19481	0.327021	0.999966	1266.25	1497.66	1577.04	1758.33	ANGEL1
ENSG00000013561	-0.155333	0.449819	0.999966	481.516	418.189	494.207	458.425	RNF14
ENSG00000013563	0.139355	0.59625	0.999966	319.118	322.992	253.131	306.649	DNASE1L1
ENSG00000013573	0.12025	0.370539	0.999966	3043.54	3496.81	3184.22	3271.96	DDX11
ENSG00000013583	-0.215903	0.198932	0.999966	924.42	781.98	953.258	835.284	HEBP1
ENSG00000013588	-1.07794	0.0105295	0.637775	168.076	58.6485	161.722	98.0865	GPRC5A
ENSG00000013725	-0.789362	0.353331	0.999966	23.8487	10.1997	29.1301	20.6498	CD6
ENSG00000013810	0.00547648	0.965981	0.999966	4567.59	4754.78	4577.45	4424.22	TACC3
ENSG00000014123	-0.0499694	0.756146	0.999966	1039.12	1036.97	1122.01	1051.07	UFL1
ENSG00000014138	0.222928	0.183731	0.999966	1156.09	1440.71	1153.15	1253.44	POLA2
ENSG00000014164	-0.0373454	0.811814	0.999966	1338.93	1256.27	1224.47	1241.05	ZC3H3
ENSG00000014216	-0.202397	0.166379	0.999966	6492.51	5116.87	6218.78	5931.65	CAPN1
ENSG00000014257	-0.746107	0.086485	0.999966	764.293	265.193	866.872	708.288	ACPP
ENSG00000014641	-0.00471192	0.975128	0.999966	3662.47	3908.2	3618.16	3347.33	MDH1
ENSG00000014824	0.00444919	0.973479	0.999966	2956.1	3110.07	3052.63	2916.78	SLC30A9
ENSG00000014914	-0.0576005	0.87283	0.999966	107.887	112.197	119.534	106.346	MTMR11
ENSG00000014919	0.033789	0.826182	0.999966	1316.22	1291.97	1313.87	1401.09	COX15
ENSG00000015133	0.00478502	0.97616	0.999966	3216.16	3378.66	3002.41	2858.96	CCDC88C
ENSG00000015153	0.115282	0.662863	0.999966	227.13	277.093	262.171	252.96	YAF2
ENSG00000015171	-0.0419491	0.771365	0.999966	1896.54	1915.85	1898.48	1769.69	ZMYND11
ENSG00000015285	0.207466	0.789835	0.999966	21.5774	27.1993	19.0852	19.6173	WAS
ENSG00000015413	-0.164671	0.694121	0.999966	409.97	301.742	646.889	642.209	DPEP1
ENSG00000015475	-0.0988503	0.548923	0.999966	909.656	866.128	905.042	828.057	BID
ENSG00000015479	0.0119837	0.958226	0.999966	605.302	519.337	579.589	676.281	MATR3
ENSG00000015520	-0.550851	0.317345	0.999966	122.65	46.7488	111.498	113.574	NPC1L1
ENSG00000015532	-0.0195888	0.919707	0.999966	1040.26	918.827	1051.7	1146.06	XYLT2
ENSG00000015592	4.48505	0.00558459	0.454616	2.2713	93.4976	2.00897	2.06498	STMN4
ENSG00000015676	-0.0363909	0.78736	0.999966	2148.65	2060.35	2129.51	2111.44	NUDCD3
ENSG00000016082	-0.211134	0.767262	0.999966	3026.51	1642.16	4067.17	4486.17	ISL1
ENSG00000016391	-0.113695	0.577027	0.999966	690.476	561.836	608.719	639.111	CHDH
ENSG00000016490	0.228772	0.802235	0.999966	10.2209	30.5992	35.157	22.7148	CLCA1
ENSG00000016864	0.135888	0.443276	0.999966	1089.09	1123.67	1138.08	1324.68	GLT8D1
ENSG00000017260	-0.000351842	0.997892	0.999966	3527.33	3704.21	3830.11	3651.92	ATP2C1
ENSG00000017483	0.591202	0.284147	0.999966	121.515	188.695	65.2916	91.8916	SLC38A5
ENSG00000017797	0.0268113	0.838799	0.999966	2679	2753.93	2795.49	2823.86	RALBP1
ENSG00000018189	-0.00543385	0.977171	0.999966	2006.69	1700.81	1893.46	2185.78	RUFY3
ENSG00000018236	-0.238884	0.454891	0.999966	354.323	274.543	463.068	419.191	CNTN1
ENSG00000018280	-0.639678	0.482777	0.999966	18.1704	11.8997	18.0808	11.3574	SLC11A1
ENSG00000018408	-0.370243	0.0586669	0.999966	590.538	471.738	649.903	488.368	WWTR1
ENSG00000018510	0.0908157	0.595242	0.999966	2267.89	2650.23	2252.06	2162.03	AGPS
ENSG00000018610	0.0162966	0.937111	0.999966	645.05	665.533	578.584	570.967	CXorf56
ENSG00000018625	1.09519	0.268904	0.999966	926.691	2915.43	736.289	637.046	ATP1A2
ENSG00000018699	0.13519	0.580869	0.999966	624.608	786.23	604.701	562.707	TTC27
ENSG00000018869	-0.195488	0.518087	0.999966	219.181	203.145	200.897	163.133	ZNF582
ENSG00000019102	-0.791436	0.262746	0.999966	62.4608	22.0994	31.1391	32.0072	VSIG2
ENSG00000019144	0.203979	0.124995	0.999966	2733.51	3126.22	2842.7	3297.77	PHLDB1
ENSG00000019485	-0.0609934	0.745206	0.999966	584.86	583.935	599.678	551.35	PRDM11
ENSG00000019505	0.18159	0.419821	0.999966	446.311	523.587	405.813	441.906	SYT13
ENSG00000019549	-0.176048	0.770409	0.999966	36.3408	35.6991	40.1795	32.0072	SNAI2
ENSG00000019582	-0.0677704	0.836951	0.999966	470.159	355.291	552.468	621.559	CD74
ENSG00000019995	0.0520225	0.769025	0.999966	655.27	682.533	678.028	700.028	ZRANB1
ENSG00000020129	0.139051	0.606234	0.999966	1452.5	1813.85	1227.48	1135.74	NCDN
ENSG00000020181	-0.540046	0.145708	0.999966	177.161	94.3476	151.677	132.159	ADGRA2
ENSG00000020256	0.0362318	0.855865	0.999966	1236.72	1470.46	1310.85	1140.9	ZFP64
ENSG00000020426	0.0329647	0.875791	0.999966	415.648	458.138	448.001	425.386	MNAT1
ENSG00000020577	0.189168	0.73297	0.999966	70.4103	94.3476	56.2512	49.5595	SAMD4A
ENSG00000020633	-0.126971	0.875915	0.999966	18.1704	21.2495	23.1032	16.5198	RUNX3
ENSG00000020922	0.0823074	0.553634	0.999966	1745.49	1857.2	1794.01	1890.49	MRE11
ENSG00000021300	0.193871	0.26348	0.999966	992.559	1228.22	1159.18	1233.83	PLEKHB1
ENSG00000021355	-0.727253	0.0259358	0.91348	344.102	174.246	232.036	173.458	SERPINB1
ENSG00000021488	0.396889	0.661778	0.999966	15.8991	17.8495	11.0494	17.5523	SLC7A9
ENSG00000021574	0.117643	0.48028	0.999966	1173.13	1398.21	1263.64	1245.18	SPAST
ENSG00000021645	-0.390304	0.169269	0.999966	1165.18	645.984	1096.9	1081.02	NRXN3
ENSG00000021762	-0.147214	0.501502	0.999966	817.668	666.383	883.948	871.421	OSBPL5
ENSG00000021776	0.0262032	0.8416	0.999966	2619.95	2725.03	2637.78	2628.72	AQR
ENSG00000021826	0.253433	0.104361	0.999966	1508.14	1700.81	1528.83	1920.43	CPS1
ENSG00000022267	1.92447	0.0722861	0.999966	187.382	1053.12	142.637	199.271	FHL1
ENSG00000022277	-0.121434	0.387529	0.999966	1838.62	1668.51	1774.93	1653.02	RTF2
ENSG00000022567	-0.0637171	0.685781	0.999966	1031.17	1008.07	1064.76	997.385	SLC45A4
ENSG00000022840	-0.0507556	0.685004	0.999966	3952.06	3835.1	3876.31	3722.13	RNF10
ENSG00000022976	-0.0916078	0.664212	0.999966	487.194	421.589	473.113	480.108	ZNF839
ENSG00000023041	0.0604471	0.698084	0.999966	1336.66	1446.66	1478.6	1489.88	ZDHHC6
ENSG00000023171	0.178639	0.579169	0.999966	765.428	1065.87	690.082	580.259	GRAMD1B
ENSG00000023191	-0.0142694	0.927291	0.999966	1571.74	1664.26	1605.17	1480.59	RNH1
ENSG00000023228	0.00567969	0.975055	0.999966	2331.49	2469.19	2111.43	1989.61	NDUFS1
ENSG00000023287	0.143944	0.350121	0.999966	2214.52	2614.53	2204.85	2267.35	RB1CC1
ENSG00000023318	-0.187558	0.23884	0.999966	1547.89	1267.32	1521.8	1428.97	ERP44
ENSG00000023330	-0.0208975	0.901725	0.999966	906.249	917.977	994.442	956.086	ALAS1
ENSG00000023516	0.162575	0.281959	0.999966	1730.73	2030.6	1710.64	1820.28	AKAP11
ENSG00000023572	-0.101555	0.810627	0.999966	82.9025	90.0977	90.4038	71.2418	GLRX2
ENSG00000023608	-0.145214	0.535309	0.999966	363.408	322.992	401.795	369.631	SNAPC1
ENSG00000023697	-0.0567674	0.71309	0.999966	1561.52	1416.06	1416.33	1446.52	DERA
ENSG00000023734	0.0393527	0.777722	0.999966	6315.35	6760.73	6073.13	5968.82	STRAP
ENSG00000023839	-0.828626	0.381665	0.999966	76.0886	28.8993	14.0628	21.6823	ABCC2
ENSG00000023892	-0.38756	0.314553	0.999966	172.619	101.997	174.781	164.166	DEF6
ENSG00000023902	-0.0886358	0.686308	0.999966	2023.73	1716.11	2334.43	2384.02	PLEKHO1
ENSG00000023909	-0.469048	0.087692	0.999966	973.253	562.686	1048.68	899.299	GCLM
ENSG00000024048	-0.0120562	0.93203	0.999966	1680.76	1712.71	1722.69	1662.31	UBR2
ENSG00000024422	0.371879	0.284297	0.999966	238.487	403.74	259.158	239.538	EHD2
ENSG00000024526	0.081449	0.658036	0.999966	1141.33	1269.02	1374.14	1393.86	DEPDC1
ENSG00000024862	0.140566	0.541714	0.999966	294.133	327.242	302.35	330.397	CCDC28A
ENSG00000025039	0.938876	0.118162	0.999966	103.344	313.642	108.485	91.8916	RRAGD
ENSG00000025156	0.274605	0.14461	0.999966	663.22	881.428	778.477	863.161	HSF2
ENSG00000025293	0.0785189	0.563502	0.999966	2432.56	2668.08	2607.65	2654.53	PHF20
ENSG00000025423	0.705056	0.398136	0.999966	15.8991	39.949	20.0897	18.5848	HSD17B6
ENSG00000025434	-0.0475671	0.835981	0.999966	375.9	331.492	349.561	370.664	NR1H3
ENSG00000025708	-0.0678426	0.888269	0.999966	56.7825	62.8984	81.3634	69.1768	TYMP
ENSG00000025770	-0.0762218	0.639251	0.999966	1803.41	1875.9	1874.37	1611.72	NCAPH2
ENSG00000025772	-0.0674233	0.639123	0.999966	1670.54	1567.36	1596.13	1549.77	TOMM34
ENSG00000025796	0.0667691	0.613694	0.999966	3260.45	3466.21	3158.11	3255.44	SEC63
ENSG00000025800	0.0595869	0.679866	0.999966	2753.95	2885.68	2555.41	2646.27	KPNA6
ENSG00000026025	1.00493	0.228956	0.999966	1755.72	6043.35	2072.26	1638.56	VIM
ENSG00000026036	-0.0638763	0.815263	0.999966	249.843	214.195	217.974	233.343	RTEL1-TNFRSF6B
ENSG00000026103	0.637874	0.585826	0.999966	20.4417	56.0986	19.0852	5.16245	FAS
ENSG00000026297	-0.0569808	0.783913	0.999966	563.283	506.587	485.167	500.758	RNASET2
ENSG00000026508	0.86457	0.0993677	0.999966	70.4103	196.345	86.3858	88.7941	CD44
ENSG00000026559	0.341238	0.25565	0.999966	689.34	1070.97	650.907	625.689	KCNG1
ENSG00000026652	0.0702025	0.690532	0.999966	1977.17	1990.65	2205.85	2402.6	AGPAT4
ENSG00000026950	0.522618	0.324023	0.999966	61.3251	99.4475	49.2198	58.8519	BTN3A1
ENSG00000027001	0.00237348	0.989718	0.999966	665.491	657.033	619.768	629.819	MIPEP
ENSG00000027075	-0.469912	0.289197	0.999966	739.309	328.092	949.24	892.071	PRKCH
ENSG00000027644	-0.874016	0.337318	0.999966	52.2399	33.1492	26.1166	9.29241	INSRR
ENSG00000027697	-0.0555149	0.767472	0.999966	767.7	827.029	871.894	750.62	IFNGR1
ENSG00000027847	0.102243	0.708753	0.999966	881.265	696.982	791.535	1099.6	B4GALT7
ENSG00000027869	1.90081	0.0343884	0.999966	14.7635	50.1487	6.02692	26.8447	SH2D2A
ENSG00000028116	0.0835089	0.675128	0.999966	526.942	577.985	509.275	519.342	VRK2
ENSG00000028137	-1.01386	0.15812	0.999966	31.7982	16.1496	36.1615	17.5523	TNFRSF1B
ENSG00000028203	-0.00273564	0.990519	0.999966	3113.95	2444.54	3015.47	3674.63	VEZT
ENSG00000028277	0.42271	0.135902	0.999966	173.755	247.344	172.772	216.823	POU2F2
ENSG00000028310	0.0522904	0.716745	0.999966	1851.11	1934.55	1769.91	1819.25	BRD9
ENSG00000028528	-0.0396931	0.802851	0.999966	2713.07	2459.84	2802.52	2907.49	SNX1
ENSG00000028839	0.196014	0.423069	0.999966	666.627	963.876	785.508	698.996	TBPL1
ENSG00000029153	0.192852	0.464136	0.999966	378.172	543.136	455.032	408.866	ARNTL2
ENSG00000029363	0.0450709	0.748352	0.999966	7301.1	7686.36	6782.29	6842.31	BCLAF1
ENSG00000029364	0.029796	0.839206	0.999966	1354.83	1397.36	1401.26	1416.58	SLC39A9
ENSG00000029534	0.268277	0.685058	0.999966	59.0538	87.5478	43.1929	35.1047	ANK1
ENSG00000029639	-0.0767926	0.730491	0.999966	371.358	336.591	349.561	346.917	TFB1M
ENSG00000029725	-0.0266016	0.849135	0.999966	1941.96	1972.8	2060.2	1956.57	RABEP1
ENSG00000029993	0.171943	0.189551	0.999966	8852.4	10204	8434.67	9269.69	HMGB3
ENSG00000030066	0.0151889	0.905056	0.999966	5015.03	5261.37	5399.12	5263.63	NUP160
ENSG00000030110	-0.249162	0.178097	0.999966	1017.54	838.079	888.971	765.075	BAK1
ENSG00000030419	0.086382	0.64806	0.999966	681.39	703.782	733.275	799.147	IKZF2
ENSG00000030582	-0.054808	0.781683	0.999966	5360.27	4369.74	5425.23	6015.29	GRN
ENSG00000031003	0.0247007	0.890315	0.999966	1276.47	1410.96	1261.64	1169.81	FAM13B
ENSG00000031081	-0.293858	0.450561	0.999966	116.972	88.3978	137.615	119.769	ARHGAP31
ENSG00000031691	0.195172	0.413864	0.999966	412.241	546.536	439.965	428.483	CENPQ
ENSG00000031698	0.343133	0.222723	0.999966	2724.43	4319.59	2599.61	2432.55	SARS
ENSG00000031823	-0.029341	0.840828	0.999966	2868.65	2906.08	2743.25	2591.55	RANBP3
ENSG00000032219	-0.00251827	0.990733	0.999966	805.176	733.531	881.939	951.956	ARID4A
ENSG00000032389	-0.084691	0.63485	0.999966	701.832	657.883	675.015	640.144	EIPR1
ENSG00000032444	-0.0424164	0.755516	0.999966	1994.2	1954.1	1991.9	1916.3	PNPLA6
ENSG00000032742	0.16503	0.446969	0.999966	355.459	423.289	376.682	397.509	IFT88
ENSG00000033011	-0.00541378	0.979814	0.999966	730.223	798.13	702.136	627.754	ALG1
ENSG00000033030	0.16556	0.446074	0.999966	985.745	1283.47	1006.5	949.891	ZCCHC8
ENSG00000033050	0.0288492	0.860671	0.999966	2202.03	2466.64	2241.01	2064.98	ABCF2
ENSG00000033100	-0.350991	0.0471942	0.999966	2011.24	1388.01	1926.61	1700.51	CHPF2
ENSG00000033122	-0.261277	0.544196	0.999966	87.4451	82.4479	88.3948	64.0144	LRRC7
ENSG00000033170	-0.363842	0.0581296	0.999966	3202.53	2253.29	3497.62	2954.99	FUT8
ENSG00000033178	0.0846031	0.538182	0.999966	1813.63	1932	1802.05	1901.85	UBA6
ENSG00000033327	-0.0416997	0.841978	0.999966	1338.93	1254.57	1599.14	1601.39	GAB2
ENSG00000033627	-0.119938	0.502203	0.999966	2375.78	1863.15	2056.18	2215.72	ATP6V0A1
ENSG00000033800	-0.0783562	0.678089	0.999966	2217.93	1901.4	2372.6	2448.03	PIAS1
ENSG00000033867	0.195357	0.287379	0.999966	1475.21	1773.06	1805.06	1984.45	SLC4A7
ENSG00000034053	0.230099	0.153291	0.999966	1284.42	1584.36	1262.64	1402.12	APBA2
ENSG00000034152	-0.340157	0.0613018	0.999966	1181.08	827.879	1050.69	935.436	MAP2K3
ENSG00000034510	-0.171573	0.253813	0.999966	16143.3	13153.4	16432.4	15771.3	TMSB10
ENSG00000034533	-0.192338	0.519157	0.999966	215.774	192.095	191.857	164.166	ASTE1
ENSG00000034677	-0.161383	0.513575	0.999966	1111.8	819.379	1170.23	1222.47	RNF19A
ENSG00000034693	-0.115018	0.671609	0.999966	311.168	289.843	265.184	241.603	PEX3
ENSG00000034713	-0.0358646	0.828857	0.999966	945.997	913.727	993.437	978.8	GABARAPL2
ENSG00000035115	-0.200301	0.298495	0.999966	1555.84	1150.87	1427.38	1446.52	SH3YL1
ENSG00000035141	0.0431247	0.796563	0.999966	2903.86	3122.82	2658.88	2607.04	FAM136A
ENSG00000035403	0.0950799	0.673119	0.999966	5816.8	7390.56	5694.43	4903.29	VCL
ENSG00000035499	0.107309	0.546078	0.999966	1459.31	1787.5	1579.05	1484.72	DEPDC1B
ENSG00000035664	0.17044	0.669131	0.999966	98.8016	117.297	140.628	152.808	DAPK2
ENSG00000035681	-0.0265238	0.868332	0.999966	1262.84	1194.22	1300.81	1323.65	NSMAF
ENSG00000035687	0.135825	0.450533	0.999966	2606.32	3219.72	2626.73	2528.57	ADSS
ENSG00000035862	0.017855	0.926915	0.999966	2507.52	2387.59	2885.89	3074.75	TIMP2
ENSG00000035928	0.14965	0.248086	0.999966	2925.44	3269.87	2859.77	3147.03	RFC1
ENSG00000036054	-0.0946433	0.580562	0.999966	926.691	931.576	1034.62	905.494	TBC1D23
ENSG00000036257	-0.0183455	0.89767	0.999966	2954.96	3099.02	2991.36	2771.2	CUL3
ENSG00000036448	0.522822	0.388963	0.999966	28.3913	43.3489	43.1929	59.8844	MYOM2
ENSG00000036530	0.620388	0.274303	0.999966	57.9182	143.646	77.3455	64.0144	CYP46A1
ENSG00000036549	0.113836	0.411106	0.999966	1773.89	1962.6	1838.21	1946.24	AC118549.1
ENSG00000036672	0.284114	0.489153	0.999966	127.193	193.795	126.565	114.606	USP2
ENSG00000037042	0.00245114	0.991014	0.999966	834.703	716.532	822.674	944.728	TUBG2
ENSG00000037241	0.0468949	0.827208	0.999966	524.671	541.436	463.068	478.043	RPL26L1
ENSG00000037280	0.229215	0.446901	0.999966	302.083	409.69	284.27	276.707	FLT4
ENSG00000037474	-0.00274502	0.987699	0.999966	3200.26	3373.56	2897.94	2711.32	NSUN2
ENSG00000037637	0.0134923	0.937766	0.999966	1080	1069.27	964.307	993.255	FBXO42
ENSG00000037749	0.00127615	0.994533	0.999966	738.173	815.979	801.58	724.808	MFAP3
ENSG00000037757	-0.0188266	0.932046	0.999966	632.557	559.286	658.943	716.548	MRI1
ENSG00000037897	0.169788	0.606569	0.999966	327.067	436.039	297.328	265.35	METTL1
ENSG00000038002	-0.00210977	0.992383	0.999966	363.408	375.69	362.62	348.982	AGA
ENSG00000038210	0.058649	0.784266	0.999966	1024.36	1025.07	1216.43	1310.23	PI4K2B
ENSG00000038219	0.0816097	0.565278	0.999966	3200.26	3124.52	2963.24	3397.92	BOD1L1
ENSG00000038274	0.170631	0.346279	0.999966	1466.12	1809.6	1444.45	1465.1	MAT2B
ENSG00000038295	1.11144	0.312412	0.999966	3.40695	27.1993	19.0852	21.6823	TLL1
ENSG00000038358	-0.194271	0.159041	0.999966	2928.84	2416.49	2737.23	2535.79	EDC4
ENSG00000038382	-0.060841	0.654668	0.999966	3980.46	3790.9	3690.48	3562.09	TRIO
ENSG00000038427	-0.386291	0.235981	0.999966	22074.8	10852.5	22560.8	23299.2	VCAN
ENSG00000038532	-0.140232	0.451946	0.999966	818.804	705.482	717.203	687.638	CLEC16A
ENSG00000038945	0.0330237	0.973647	0.999966	19.3061	8.49978	16.0718	27.8772	MSR1
ENSG00000039068	-0.192485	0.440295	0.999966	17938.7	13135.6	21183.6	21102	CDH1
ENSG00000039123	0.12479	0.469114	0.999966	3127.58	3676.16	2962.23	2962.21	MTREX
ENSG00000039139	0.760676	0.199997	0.999966	27.2556	45.0489	29.1301	50.592	DNAH5
ENSG00000039319	-0.0880024	0.642067	0.999966	1840.89	1583.51	1983.86	2016.45	ZFYVE16
ENSG00000039523	0.0771621	0.789446	0.999966	316.847	285.593	341.525	409.898	RIPOR1
ENSG00000039560	0.129604	0.392366	0.999966	2543.86	3025.07	2629.75	2633.88	RAI14
ENSG00000039650	-0.0547543	0.724477	0.999966	1597.86	1542.71	1741.78	1673.67	PNKP
ENSG00000039987	0.176842	0.813571	0.999966	30.6626	36.5491	21.0942	21.6823	BEST2
ENSG00000040199	0.0604921	0.788096	0.999966	495.144	566.086	485.167	455.328	PHLPP2
ENSG00000040275	0.0551865	0.72108	0.999966	1525.18	1717.81	1670.46	1602.42	SPDL1
ENSG00000040341	0.021124	0.880156	0.999966	1940.83	2028.05	1942.68	1912.17	STAU2
ENSG00000040487	0.0066327	0.970776	0.999966	690.476	673.183	641.867	664.923	PQLC2
ENSG00000040531	-0.138701	0.453716	0.999966	869.908	716.532	771.446	774.367	CTNS
ENSG00000040608	0.340611	0.119819	0.999966	379.307	484.488	349.561	437.776	RTN4R
ENSG00000040633	-0.0269764	0.843609	0.999966	2014.64	2022.95	2091.34	2007.16	PHF23
ENSG00000040731	-0.807929	0.0244024	0.888658	146.499	99.4475	177.794	85.6967	CDH10
ENSG00000040933	-0.0320864	0.861741	0.999966	1295.78	1323.42	1186.3	1102.7	INPP4A
ENSG00000041353	0.280007	0.616088	0.999966	37.4765	62.8984	69.3096	67.1118	RAB27B
ENSG00000041357	0.0214439	0.867203	0.999966	3612.5	3811.3	3727.65	3638.49	PSMA4
ENSG00000041515	0.379236	0.600747	0.999966	29.5269	57.7985	34.1525	24.7798	MYO16
ENSG00000041802	0.073871	0.764715	0.999966	1377.54	1626.86	1208.4	1093.41	LSG1
ENSG00000041880	-0.141929	0.73063	0.999966	81.7668	75.6481	90.4038	80.5342	PARP3
ENSG00000041982	-0.155224	0.524822	0.999966	2267.89	2794.73	3126.97	2049.49	TNC
ENSG00000041988	-0.0687022	0.765694	0.999966	316.847	310.242	337.507	313.877	THAP3
ENSG00000042062	0.178869	0.765124	0.999966	51.1043	48.4488	31.1391	44.3971	RIPOR3
ENSG00000042088	0.181695	0.265207	0.999966	1268.52	1568.21	1338.98	1388.7	TDP1
ENSG00000042286	-0.265752	0.449968	0.999966	151.042	107.097	143.642	138.354	AIFM2
ENSG00000042317	-0.060879	0.820823	0.999966	424.733	332.342	406.817	465.653	SPATA7
ENSG00000042429	-0.128751	0.38456	0.999966	1454.77	1292.82	1439.43	1354.63	MED17
ENSG00000042445	0.085629	0.690579	0.999966	383.85	407.14	412.844	438.808	RETSAT
ENSG00000042493	-0.110801	0.571692	0.999966	549.655	506.587	587.625	547.22	CAPG
ENSG00000042753	-0.0757544	0.6464	0.999966	2123.67	1905.65	1801.04	1817.18	AP2S1
ENSG00000042980	0.0583489	0.852834	0.999966	799.498	744.581	1113.98	1249.31	ADAM28
ENSG00000043039	-1.01351	0.0108661	0.637775	206.688	89.2477	272.216	148.679	BARX2
ENSG00000043093	0.0999418	0.542718	0.999966	1165.18	1345.52	1208.4	1197.69	DCUN1D1
ENSG00000043143	0.468369	0.270506	0.999966	356.594	548.236	233.041	266.382	JADE2
ENSG00000043355	0.732491	0.469299	0.999966	2797.11	6357.84	1794.01	1269.96	ZIC2
ENSG00000043514	0.0870805	0.653359	0.999966	725.681	821.929	704.145	695.898	TRIT1
ENSG00000044090	-0.176545	0.429229	0.999966	3236.6	2320.44	3245.5	3416.51	CUL7
ENSG00000044115	-0.0959985	0.416086	0.999966	13534.7	12374	13655	13066.2	CTNNA1
ENSG00000044446	0.014775	0.926441	0.999966	1154.96	1142.37	1206.39	1244.15	PHKA2
ENSG00000044459	0.119102	0.670865	0.999966	352.052	466.638	378.691	326.267	CNTLN
ENSG00000044524	4.06741	0.018418	0.786818	4.5426	90.9477	1.00449	1.03249	EPHA3
ENSG00000044574	-0.251027	0.0544958	0.999966	20665.4	16759.9	21514.1	18685	HSPA5
ENSG00000046604	0.00521644	0.972935	0.999966	10854.5	10539.7	11995.6	12395	DSG2
ENSG00000046647	-0.115981	0.611599	0.999966	455.396	379.94	459.05	464.62	GEMIN8
ENSG00000046651	-0.0460588	0.780756	0.999966	1348.02	1315.77	1503.72	1447.55	OFD1
ENSG00000046653	0.235904	0.350341	0.999966	875.587	1334.47	1030.6	909.624	GPM6B
ENSG00000046889	0.773993	0.00539332	0.452754	528.078	1273.27	751.356	914.786	PREX2
ENSG00000047056	0.0542894	0.783057	0.999966	788.141	746.281	805.598	909.624	WDR37
ENSG00000047188	0.0668427	0.647388	0.999966	1653.51	1711.01	1555.95	1649.92	YTHDC2
ENSG00000047230	-0.00630276	0.966534	0.999966	3879.38	3908.2	3528.76	3466.07	CTPS2
ENSG00000047249	-0.0620328	0.704412	0.999966	1325.3	1173.82	1188.31	1233.83	ATP6V1H
ENSG00000047315	-0.0138633	0.915968	0.999966	4948.03	5198.47	5128.91	4781.46	POLR2B
ENSG00000047346	-0.0804534	0.725845	0.999966	616.658	493.837	582.602	641.176	FAM214A
ENSG00000047365	-0.0506251	0.885987	0.999966	112.429	110.497	119.534	113.574	ARAP2
ENSG00000047410	0.0514327	0.671399	0.999966	8214.16	8659.58	8043.93	8187.64	TPR
ENSG00000047457	1.37009	0.365248	NA	5.67825	28.0493	6.02692	2.06498	CP
ENSG00000047578	-0.0568101	0.772278	0.999966	1273.06	1036.12	1142.1	1286.48	KIAA0556
ENSG00000047579	-0.0136763	0.95363	0.999966	479.245	464.088	398.781	404.736	DTNBP1
ENSG00000047597	0.308716	0.568827	0.999966	39.7478	52.6987	41.1839	47.4945	XK
ENSG00000047617	0.163092	0.537169	0.999966	221.452	272.843	239.068	242.635	ANO2
ENSG00000047621	0.00476032	0.982734	0.999966	369.086	354.441	354.584	371.696	C12orf4
ENSG00000047634	-0.0945854	0.831496	0.999966	620.065	323.842	675.015	890.006	SCML1
ENSG00000047644	-0.157286	0.393529	0.999966	1566.06	1264.77	1601.15	1576.61	WWC3
ENSG00000047648	-0.171798	0.599142	0.999966	176.026	147.896	145.651	137.321	ARHGAP6
ENSG00000047662	0.259503	0.785165	0.999966	11.3565	20.3995	16.0718	12.3899	FAM184B
ENSG00000047849	0.0659789	0.643222	0.999966	6026.9	6187.84	5360.94	5731.35	MAP4
ENSG00000047932	-0.219239	0.22882	0.999966	1847.7	1659.16	2254.07	1865.71	GOPC
ENSG00000048028	-0.0406852	0.802612	0.999966	2875.47	2574.58	2955.2	3095.4	USP28
ENSG00000048052	1.05557	0.164875	0.999966	57.9182	266.893	95.4262	51.6245	HDAC9
ENSG00000048140	0.0112718	0.937002	0.999966	1828.4	1900.55	1824.15	1780.01	TSPAN17
ENSG00000048162	-0.0293927	0.902286	0.999966	465.617	471.738	408.826	384.086	NOP16
ENSG00000048342	0.0841151	0.704001	0.999966	573.504	606.035	488.18	518.31	CC2D2A
ENSG00000048392	0.164857	0.520941	0.999966	557.604	776.03	619.768	543.09	RRM2B
ENSG00000048405	-0.0887048	0.691481	0.999966	389.528	341.691	379.696	382.021	ZNF800
ENSG00000048471	-0.112606	0.646358	0.999966	626.879	537.186	737.293	725.84	SNX29
ENSG00000048540	0.587328	0.3154	0.999966	93.1233	351.891	377.687	356.209	LMO3
ENSG00000048544	-0.0490595	0.799824	0.999966	944.861	923.927	833.724	793.985	MRPS10
ENSG00000048545	0.283347	0.489893	0.999966	72.6816	106.247	93.4172	96.0216	GUCA1A
ENSG00000048649	0.0973777	0.437354	0.999966	3511.43	3760.3	3445.39	3681.86	RSF1
ENSG00000048707	-0.112842	0.492525	0.999966	1460.45	1229.92	1310.85	1332.94	VPS13D
ENSG00000048740	0.447065	0.0654335	0.999966	1081.14	1743.31	1056.72	1169.81	CELF2
ENSG00000048828	0.00793057	0.957628	0.999966	2257.67	2348.49	2165.67	2098.02	FAM120A
ENSG00000048991	0.137329	0.329085	0.999966	2048.71	2326.39	2030.07	2158.94	R3HDM1
ENSG00000049089	-0.841829	0.0123909	0.680695	4052	1342.97	3427.31	2831.09	COL9A2
ENSG00000049130	-1.22895	0.000472552	0.107707	2900.45	753.931	1484.63	1117.15	KITLG
ENSG00000049167	0.164478	0.475031	0.999966	364.544	453.888	448.001	457.393	ERCC8
ENSG00000049192	-0.127075	0.708077	0.999966	374.765	254.144	387.732	445.003	ADAMTS6
ENSG00000049239	-0.055672	0.800257	0.999966	1378.68	1086.27	1315.88	1507.44	H6PD
ENSG00000049245	0.0216522	0.883293	0.999966	1332.12	1359.97	1316.88	1328.81	VAMP3
ENSG00000049246	0.516767	0.231852	0.999966	121.515	220.144	116.52	119.769	PER3
ENSG00000049283	-0.154163	0.425145	0.999966	682.526	600.935	742.316	680.411	EPN3
ENSG00000049323	-0.160554	0.447771	0.999966	5327.34	4136	5861.18	5875.9	LTBP1
ENSG00000049449	0.0477825	0.697765	0.999966	7203.43	7803.65	7567.8	7464.9	RCN1
ENSG00000049540	-0.292685	0.546896	0.999966	89.7164	95.1976	94.4217	54.722	ELN
ENSG00000049541	0.127061	0.420088	0.999966	1688.71	1963.45	1681.51	1716	RFC2
ENSG00000049618	-0.0748581	0.546726	0.999966	4467.65	4138.55	4301.21	4186.75	ARID1B
ENSG00000049656	-0.0328203	0.806898	0.999966	2636.98	2679.98	2695.04	2531.66	CLPTM1L
ENSG00000049759	-0.294491	0.135818	0.999966	3751.05	2467.49	3035.56	3066.49	NEDD4L
ENSG00000049768	0.0151984	0.985759	0.999966	27.2556	28.0493	16.0718	15.4873	FOXP3
ENSG00000049769	-0.0709302	0.759906	0.999966	381.579	328.092	359.606	377.891	PPP1R3F
ENSG00000049860	-0.0156535	0.931006	0.999966	991.423	935.826	1057.72	1092.37	HEXB
ENSG00000049883	0.269097	0.165131	0.999966	461.074	576.285	478.136	555.48	PTCD2
ENSG00000050030	1.27892	0.251926	0.999966	10.2209	32.2992	7.03141	9.29241	NEXMIF
ENSG00000050130	-0.0578424	0.740758	0.999966	1379.82	1229.07	1424.36	1466.14	JKAMP
ENSG00000050165	-0.0380123	0.853384	0.999966	1319.63	1317.47	1119	1056.24	DKK3
ENSG00000050327	-0.186999	0.462852	0.999966	528.078	425.839	614.746	579.227	ARHGEF5
ENSG00000050344	0.103057	0.579988	0.999966	1292.37	1597.96	1409.29	1303	NFE2L3
ENSG00000050393	-0.132271	0.417246	0.999966	1428.65	1290.27	1294.78	1193.56	MCUR1
ENSG00000050405	-0.083638	0.689409	0.999966	1043.66	1079.47	982.388	831.154	LIMA1
ENSG00000050426	0.0261058	0.896544	0.999966	961.896	897.577	1028.59	1130.58	LETMD1
ENSG00000050438	0.233748	0.363634	0.999966	437.225	627.284	483.158	454.296	SLC4A8
ENSG00000050555	-0.189527	0.741757	0.999966	55.6469	39.949	75.3365	75.3718	LAMC3
ENSG00000050628	0.233496	0.772132	0.999966	21.5774	51.8487	40.1795	20.6498	PTGER3
ENSG00000050748	-0.163777	0.301487	0.999966	1711.43	1473.86	1805.06	1666.44	MAPK9
ENSG00000050767	0.118352	0.77867	0.999966	1183.35	708.882	1262.64	1947.28	COL23A1
ENSG00000050820	-0.206299	0.156227	0.999966	3240.01	2637.48	3252.53	2991.12	BCAR1
ENSG00000051009	-0.0352019	0.823535	0.999966	1487.7	1342.97	1408.29	1483.69	FAM160A2
ENSG00000051108	-0.239347	0.254684	0.999966	940.319	908.627	962.298	702.093	HERPUD1
ENSG00000051128	-0.0926561	0.700606	0.999966	2450.73	1943.05	2769.37	2953.95	HOMER3
ENSG00000051180	0.232182	0.288171	0.999966	713.189	1018.27	845.778	812.569	RAD51
ENSG00000051341	0.137878	0.425359	0.999966	783.599	924.777	849.796	872.454	POLQ
ENSG00000051382	0.123925	0.565184	0.999966	737.037	911.177	745.329	703.126	PIK3CB
ENSG00000051523	-0.199733	0.211267	0.999966	3129.85	2410.54	2833.66	2782.56	CYBA
ENSG00000051596	-0.0156656	0.927228	0.999966	1202.65	1178.92	1076.81	1074.82	THOC3
ENSG00000051620	-0.0894143	0.570456	0.999966	1436.6	1286.02	1456.51	1434.13	HEBP2
ENSG00000051825	0.374865	0.0471217	0.999966	634.829	917.977	735.284	859.032	MPHOSPH9
ENSG00000052126	0.197608	0.363942	0.999966	1747.77	2269.44	1643.34	1617.91	PLEKHA5
ENSG00000052344	-0.131592	0.428843	0.999966	5251.25	4148.74	4849.66	5072.62	PRSS8
ENSG00000052723	0.0137267	0.921428	0.999966	1918.11	1878.45	1887.43	1963.8	SIKE1
ENSG00000052749	0.385357	0.252531	0.999966	1115.21	1927.75	1084.85	944.728	RRP12
ENSG00000052795	-0.287496	0.0774023	0.999966	999.372	820.229	1034.62	846.642	FNIP2
ENSG00000052802	-0.345727	0.116216	0.999966	1796.6	1299.62	2108.42	1774.85	MSMO1
ENSG00000052841	0.0263658	0.906069	0.999966	4103.11	3450.06	4306.23	5115.99	TTC17
ENSG00000053108	0.367865	0.505452	0.999966	47.6973	90.0977	62.2782	51.6245	FSTL4
ENSG00000053254	-0.0838031	0.534029	0.999966	3173.01	2861.88	2946.16	2911.62	FOXN3
ENSG00000053328	-0.309733	0.672887	0.999966	23.8487	37.3991	63.2827	33.0397	METTL24
ENSG00000053371	-0.0848566	0.607069	0.999966	1234.45	1118.57	1286.75	1259.64	AKR7A2
ENSG00000053372	0.161844	0.474354	0.999966	1316.22	1689.76	1259.63	1190.46	MRTO4
ENSG00000053438	0.528554	0.0576967	0.999966	1388.9	2683.38	1570.01	1583.84	NNAT
ENSG00000053501	0.00730973	0.977472	0.999966	256.657	280.493	264.18	242.635	USE1
ENSG00000053524	-0.0825093	0.798264	0.999966	190.789	149.596	172.772	194.108	MCF2L2
ENSG00000053702	-0.173952	0.639266	0.999966	114.701	92.6477	108.485	105.314	NRIP2
ENSG00000053747	1.04883	0.240951	0.999966	26.12	121.547	43.1929	21.6823	LAMA3
ENSG00000053770	-0.0273549	0.850563	0.999966	1434.33	1433.91	1467.55	1413.48	AP5M1
ENSG00000053900	0.13985	0.36196	0.999966	1296.91	1504.46	1420.34	1489.88	ANAPC4
ENSG00000053918	-0.302385	0.513115	0.999966	106.751	95.1976	186.834	143.516	KCNQ1
ENSG00000054116	-0.0755319	0.663562	0.999966	927.827	901.827	883.948	816.699	TRAPPC3
ENSG00000054118	0.0121125	0.920204	0.999966	7757.63	7722.05	7382.98	7545.44	THRAP3
ENSG00000054148	0.0230982	0.907028	0.999966	2175.91	2193.79	1764.88	1808.92	PHPT1
ENSG00000054179	0.456966	0.368881	0.999966	51.1043	56.9486	45.2019	75.3718	ENTPD2
ENSG00000054219	0.696219	0.210386	0.999966	39.7478	55.2486	30.1346	57.8194	LY75
ENSG00000054267	-0.0130485	0.930368	0.999966	2200.89	2096.9	2287.22	2352.01	ARID4B
ENSG00000054277	-0.0943255	0.751219	0.999966	248.707	220.144	297.328	292.195	OPN3
ENSG00000054282	-0.154342	0.575863	0.999966	358.866	284.743	394.763	393.379	SDCCAG8
ENSG00000054356	1.71844	0.0510393	0.999966	12.4922	100.297	26.1166	26.8447	PTPRN
ENSG00000054392	0.0156444	0.96581	0.999966	224.859	195.495	289.292	325.234	HHAT
ENSG00000054523	0.159649	0.203948	0.999966	4249.6	4935.82	4392.62	4717.45	KIF1B
ENSG00000054598	0.300885	0.27054	0.999966	1173.13	1635.36	1855.29	2096.99	FOXC1
ENSG00000054611	-0.160064	0.3751	0.999966	846.06	720.782	870.89	816.699	TBC1D22A
ENSG00000054654	0.0252854	0.862745	0.999966	6113.21	6218.44	5482.49	5580.61	SYNE2
ENSG00000054690	-0.151679	0.42831	0.999966	2790.29	2070.55	2418.8	2619.43	PLEKHH1
ENSG00000054793	0.0210027	0.881469	0.999966	2273.57	2190.39	2221.92	2371.63	ATP9A
ENSG00000054938	0.314028	0.653373	0.999966	46.5617	72.2482	35.157	28.9097	CHRDL2
ENSG00000054965	0.0319074	0.836625	0.999966	2323.54	2522.74	2281.19	2183.72	FAM168A
ENSG00000054967	-0.0405095	0.848912	0.999966	438.361	469.188	490.189	433.646	RELT
ENSG00000054983	-0.154151	0.509055	0.999966	1521.77	1099.02	1488.65	1607.59	GALC
ENSG00000055044	0.209862	0.390031	0.999966	2915.21	3923.5	2655.86	2518.24	NOP58
ENSG00000055070	-0.0477884	0.711384	0.999966	3403.54	3293.67	3284.67	3175.94	SZRD1
ENSG00000055118	0.810614	0.00070361	0.139875	249.843	494.687	274.225	424.353	KCNH2
ENSG00000055130	0.0454489	0.756113	0.999966	3225.25	3541.86	3213.35	3101.6	CUL1
ENSG00000055147	0.011874	0.954312	0.999966	440.632	426.689	442.979	464.62	FAM114A2
ENSG00000055163	0.410874	0.0723204	0.999966	1921.52	3110.92	2005.96	2109.38	CYFIP2
ENSG00000055208	0.0500656	0.760577	0.999966	2849.35	3011.47	3330.88	3388.63	TAB2
ENSG00000055211	0.102308	0.667595	0.999966	639.371	672.333	793.544	867.291	GINM1
ENSG00000055332	0.0583118	0.709494	0.999966	1350.29	1448.36	1307.84	1318.49	EIF2AK2
ENSG00000055483	0.113363	0.433682	0.999966	2162.28	2385.04	2063.22	2184.75	USP36
ENSG00000055609	0.0437671	0.773059	0.999966	2241.77	2117.3	2006.96	2262.19	KMT2C
ENSG00000055732	-0.387434	0.102918	0.999966	877.858	573.735	923.123	804.31	MCOLN3
ENSG00000055813	0.0770765	0.894803	0.999966	61.3251	46.7488	80.3589	103.249	CCDC85A
ENSG00000055917	0.101075	0.465144	0.999966	4191.69	4753.93	4712.05	4796.95	PUM2
ENSG00000055950	-0.0802729	0.637295	0.999966	1185.62	1020.82	1106.94	1148.13	MRPL43
ENSG00000055955	-0.0856558	0.869718	0.999966	46.5617	48.4488	56.2512	48.527	ITIH4
ENSG00000056050	0.158902	0.478466	0.999966	637.1	822.779	662.961	627.754	HPF1
ENSG00000056097	0.137248	0.406363	0.999966	3952.06	4726.73	3844.17	3846.02	ZFR
ENSG00000056277	0.285508	0.141614	0.999966	482.651	596.685	468.091	561.674	ZNF280C
ENSG00000056291	-2.00373	0.0148278	0.725227	44.2904	6.79983	32.1436	12.3899	NPFFR2
ENSG00000056487	0.340968	0.228049	0.999966	692.747	957.926	559.499	626.721	PHF21B
ENSG00000056558	0.163909	0.583822	0.999966	250.979	243.094	271.211	342.787	TRAF1
ENSG00000056586	-0.0483972	0.77263	0.999966	1931.74	1938.8	2269.14	2124.86	RC3H2
ENSG00000056736	-0.0471369	0.866321	0.999966	342.966	300.892	396.772	416.093	IL17RB
ENSG00000056972	-0.251086	0.365042	0.999966	766.564	538.886	875.912	842.512	TRAF3IP2
ENSG00000056998	-0.13223	0.281999	0.999966	4300.71	3876.75	4265.05	3938.95	GYG2
ENSG00000057019	0.191106	0.199685	0.999966	3438.75	4152.99	3981.78	4319.94	DCBLD2
ENSG00000057252	0.160428	0.489468	0.999966	1125.43	1513.81	1174.24	1055.2	SOAT1
ENSG00000057294	-0.120124	0.632255	0.999966	4591.44	3524.86	5339.85	5614.68	PKP2
ENSG00000057468	-0.162707	0.8447	0.999966	27.2556	16.9996	16.0718	21.6823	MSH4
ENSG00000057593	-0.360153	0.359353	0.999966	387.257	185.295	325.454	370.664	F7
ENSG00000057608	-0.062084	0.585219	0.999966	12604.6	12045	12456.6	11960.4	GDI2
ENSG00000057657	0.238355	0.472848	0.999966	772.242	1007.22	568.539	573.032	PRDM1
ENSG00000057663	0.076585	0.680062	0.999966	626.879	697.832	702.136	704.158	ATG5
ENSG00000057704	-0.648148	0.0500705	0.999966	771.107	406.29	1004.49	727.905	TMCC3
ENSG00000057757	0.0144963	0.926884	0.999966	1597.86	1685.51	1548.92	1491.95	PITHD1
ENSG00000057935	0.093648	0.570077	0.999966	4447.21	5077.77	4202.77	4150.61	MTA3
ENSG00000058056	0.154883	0.542045	0.999966	866.501	1121.97	816.648	750.62	USP13
ENSG00000058063	0.0859435	0.633312	0.999966	892.621	1019.97	897.006	878.649	ATP11B
ENSG00000058085	0.00684847	0.975249	0.999966	370.222	402.89	400.79	371.696	LAMC2
ENSG00000058091	0.259545	0.331967	0.999966	1199.25	1464.51	1734.75	2049.49	CDK14
ENSG00000058262	-0.228988	0.0672637	0.999966	8266.4	6746.28	8176.52	7284.22	SEC61A1
ENSG00000058272	0.0320439	0.824438	0.999966	2830.04	2921.38	2635.77	2665.89	PPP1R12A
ENSG00000058335	-0.387349	0.0896173	0.999966	363.408	275.393	370.656	286	RASGRF1
ENSG00000058404	0.452476	0.668524	0.999966	15.8991	29.7492	12.0538	8.25992	CAMK2B
ENSG00000058453	0.199949	0.190028	0.999966	2422.34	2957.93	2386.66	2564.7	CROCC
ENSG00000058600	0.0579166	0.679434	0.999966	2136.16	2237.14	2044.13	2113.51	POLR3E
ENSG00000058668	-0.260531	0.345809	0.999966	6875.23	4348.49	7568.81	7710.63	ATP2B4
ENSG00000058673	-0.0242583	0.870689	0.999966	5838.38	5267.32	5819.99	6198.04	ZC3H11A
ENSG00000058729	0.0554285	0.793299	0.999966	897.164	1063.32	910.065	813.602	RIOK2
ENSG00000058799	-0.166064	0.365896	0.999966	884.672	732.681	890.98	850.772	YIPF1
ENSG00000058804	0.214291	0.212571	0.999966	2172.5	2924.78	2505.19	2501.72	NDC1
ENSG00000059122	0.0940452	0.566695	0.999966	832.432	900.977	859.84	905.494	FLYWCH1
ENSG00000059145	-0.0274397	0.90528	0.999966	1106.12	907.777	1131.05	1288.55	UNKL
ENSG00000059377	-0.136952	0.739281	0.999966	84.0381	79.048	102.458	90.8591	TBXAS1
ENSG00000059378	0.255682	0.613298	0.999966	101.073	115.597	60.2692	76.4042	PARP12
ENSG00000059573	-0.0624372	0.61086	0.999966	4676.61	4522.74	4626.66	4386.02	ALDH18A1
ENSG00000059588	0.182695	0.211687	0.999966	2431.43	2589.03	2416.79	2914.72	TARBP1
ENSG00000059691	-0.00606726	0.973379	0.999966	628.015	652.783	656.934	626.721	GATB
ENSG00000059728	0.245738	0.400873	0.999966	189.654	201.445	188.843	247.798	MXD1
ENSG00000059758	0.03128	0.845878	0.999966	936.912	956.226	965.312	988.093	CDK17
ENSG00000059769	0.0934662	0.707468	0.999966	275.963	282.193	249.113	277.74	DNAJC25
ENSG00000059804	-0.741059	0.0146258	0.723339	67731.3	25103.3	55280.9	48496	SLC2A3
ENSG00000059915	0.422468	0.303616	0.999966	162.398	288.993	167.749	152.808	PSD
ENSG00000060069	-0.124451	0.449116	0.999966	1882.91	1640.46	1617.22	1569.38	CTDP1
ENSG00000060138	0.19142	0.345784	0.999966	5396.61	6769.23	4841.62	4919.81	YBX3
ENSG00000060140	-0.0913773	0.86418	0.999966	47.6973	56.9486	59.2647	43.3646	STYK1
ENSG00000060237	0.0531283	0.67243	0.999966	7547.53	7609.01	6988.21	7471.1	WNK1
ENSG00000060339	-0.0299926	0.849537	0.999966	5077.49	5388.86	4981.25	4461.39	CCAR1
ENSG00000060491	-0.245314	0.121361	0.999966	1543.35	1239.27	1573.03	1390.76	OGFR
ENSG00000060566	-1.21686	0.00119488	0.201942	243.029	79.898	172.772	99.119	CREB3L3
ENSG00000060642	0.0867777	0.722395	0.999966	338.424	333.192	358.602	407.833	PIGV
ENSG00000060656	0.122795	0.389173	0.999966	2718.75	3195.92	2889.91	2910.59	PTPRU
ENSG00000060688	-0.0145051	0.921776	0.999966	2460.95	2552.49	2408.76	2267.35	SNRNP40
ENSG00000060709	-0.0530112	0.921372	0.999966	109.022	161.496	127.57	66.0793	RIMBP2
ENSG00000060718	-0.320532	0.373773	0.999966	366.815	363.791	682.046	477.01	COL11A1
ENSG00000060749	0.375944	0.0816161	0.999966	2962.91	4844.88	3437.35	3459.87	QSER1
ENSG00000060762	0.201387	0.514094	0.999966	151.042	186.995	153.686	163.133	MPC1
ENSG00000060971	-0.297191	0.13847	0.999966	850.602	661.283	941.204	798.115	ACAA1
ENSG00000060982	0.995497	0.311254	0.999966	2967.45	8190.39	2001.94	1717.03	BCAT1
ENSG00000061273	-0.140603	0.429715	0.999966	4782.22	3723.76	4586.49	4776.3	HDAC7
ENSG00000061337	0.3951	0.450892	0.999966	59.0538	116.447	78.3499	64.0144	LZTS1
ENSG00000061455	-0.033427	0.966318	0.999966	27.2556	21.2495	53.2378	57.8194	PRDM6
ENSG00000061656	-0.109081	0.831661	0.999966	99.9372	57.7985	83.3724	112.541	SPAG4
ENSG00000061676	0.084516	0.631389	0.999966	5434.09	6318.74	5184.15	4938.4	NCKAP1
ENSG00000061794	0.0755176	0.634163	0.999966	1044.8	1122.82	1026.59	1059.33	MRPS35
ENSG00000061918	0.250038	0.656139	0.999966	98.8016	198.045	130.583	74.3393	GUCY1B1
ENSG00000061936	-0.0496393	0.721469	0.999966	2133.89	2160.65	2224.94	2050.52	SFSWAP
ENSG00000061938	0.0328999	0.812184	0.999966	2308.78	2256.69	2257.08	2414.99	TNK2
ENSG00000061987	-0.0234601	0.881374	0.999966	1251.49	1187.42	1272.68	1296.81	MON2
ENSG00000062038	-0.292387	0.31851	0.999966	7910.94	5064.17	9674.21	9296.54	CDH3
ENSG00000062194	0.0939145	0.526593	0.999966	3195.72	3510.41	3623.18	3768.59	GPBP1
ENSG00000062282	-0.0365622	0.934674	0.999966	246.436	274.543	174.781	135.256	DGAT2
ENSG00000062370	0.254088	0.458612	0.999966	162.398	232.044	253.131	264.317	ZNF112
ENSG00000062485	0.0065301	0.959914	0.999966	4700.46	4532.09	4341.39	4550.18	CS
ENSG00000062524	-0.59624	0.184631	0.999966	277.099	105.397	234.045	233.343	LTK
ENSG00000062582	0.106689	0.686529	0.999966	433.819	471.738	349.561	370.664	MRPS24
ENSG00000062598	0.00746338	0.961454	0.999966	1543.35	1619.21	1518.78	1457.88	ELMO2
ENSG00000062650	0.014347	0.91264	0.999966	3188.91	3355.71	3377.08	3276.09	WAPL
ENSG00000062716	-0.00378711	0.978908	0.999966	2047.58	2011.05	1908.52	1933.85	VMP1
ENSG00000062725	0.0778603	0.718063	0.999966	872.18	1030.17	1161.19	1117.15	APPBP2
ENSG00000062822	0.0955741	0.447466	0.999966	4519.89	4962.17	4506.13	4681.31	POLD1
ENSG00000063015	1.13867	0.105711	0.999966	35.2052	109.647	32.1436	38.2021	SEZ6
ENSG00000063046	0.0538825	0.647115	0.999966	21995.3	22296.6	20693.4	22015.8	EIF4B
ENSG00000063127	-0.119822	0.656412	0.999966	282.777	235.444	294.315	296.325	SLC6A16
ENSG00000063169	-0.0248699	0.876777	0.999966	1995.34	1780.7	1734.75	1885.33	BICRA
ENSG00000063176	-0.216259	0.190019	0.999966	3915.72	3004.67	3848.19	3679.79	SPHK2
ENSG00000063177	0.00101123	0.993369	0.999966	18552	18317.9	17332.4	17590.5	RPL18
ENSG00000063180	0.282083	0.252545	0.999966	1266.25	1556.31	959.285	1148.13	CA11
ENSG00000063241	-0.105026	0.570686	0.999966	888.079	849.128	824.683	742.36	ISOC2
ENSG00000063244	-0.0305358	0.809342	0.999966	10582	10606	10210.6	9749.8	U2AF2
ENSG00000063245	-0.110406	0.363051	0.999966	6560.65	5903.95	6270	5981.21	EPN1
ENSG00000063322	-0.0449343	0.747231	0.999966	1931.74	1818.95	1908.52	1903.91	MED29
ENSG00000063438	-0.000118445	0.999836	0.999966	38.6121	36.5491	41.1839	43.3646	AHRR
ENSG00000063587	-0.0829337	0.682667	0.999966	707.51	586.485	631.822	678.346	ZNF275
ENSG00000063601	-0.078555	0.639537	0.999966	1017.54	991.925	1128.04	1040.75	MTMR1
ENSG00000063660	-0.0904211	0.597663	0.999966	3735.15	3263.92	4034.02	4034.97	GPC1
ENSG00000063761	0.221674	0.538456	0.999966	186.247	253.294	169.758	161.068	ADCK1
ENSG00000063854	0.0608404	0.791951	0.999966	637.1	643.434	764.414	819.797	HAGH
ENSG00000063978	-0.0473637	0.71761	0.999966	2765.31	2606.03	2691.02	2674.15	RNF4
ENSG00000064012	-0.388744	0.545521	0.999966	43.1547	32.2992	33.1481	25.8122	CASP8
ENSG00000064042	0.23873	0.546223	0.999966	386.121	589.035	347.552	275.675	LIMCH1
ENSG00000064102	0.0976001	0.698262	0.999966	928.962	1142.37	858.836	769.205	INTS13
ENSG00000064115	0.147484	0.372158	0.999966	1013	1200.17	1050.69	1085.15	TM7SF3
ENSG00000064195	0.469942	0.252446	0.999966	542.841	1087.12	562.512	442.938	DLX3
ENSG00000064199	0.286682	0.191583	0.999966	337.288	423.289	332.485	393.379	SPA17
ENSG00000064201	-1.02749	0.340866	0.999966	32.9339	10.1997	9.04038	10.3249	TSPAN32
ENSG00000064218	0.322037	0.664601	0.999966	36.3408	52.6987	25.1122	23.7473	DMRT3
ENSG00000064225	-0.202806	0.456255	0.999966	832.432	567.786	848.791	894.136	ST3GAL6
ENSG00000064270	-0.0733879	0.776689	0.999966	387.257	375.69	329.472	304.584	ATP2C2
ENSG00000064300	1.99705	0.129326	0.999966	121.515	776.03	94.4217	85.6967	NGFR
ENSG00000064309	0.0729897	0.691818	0.999966	1273.06	1363.37	1506.73	1562.16	CDON
ENSG00000064313	-0.0359879	0.829775	0.999966	1342.34	1359.97	1273.69	1190.46	TAF2
ENSG00000064393	-0.133858	0.305125	0.999966	4298.44	3757.75	3991.83	3797.5	HIPK2
ENSG00000064419	0.111324	0.491091	0.999966	3652.25	4317.04	3639.25	3557.96	TNPO3
ENSG00000064489	0.423772	0.550303	0.999966	30.6626	36.5491	19.0852	29.9422	BORCS8-MEF2B
ENSG00000064490	-0.131532	0.442478	0.999966	1369.59	1198.47	1466.55	1391.8	RFXANK
ENSG00000064545	0.0853301	0.617659	0.999966	1089.09	1087.97	1113.98	1250.35	TMEM161A
ENSG00000064547	-0.0721873	0.693899	0.999966	1956.73	1693.16	2063.22	2132.09	LPAR2
ENSG00000064601	-0.0707745	0.685899	0.999966	1581.96	1320.87	1402.26	1520.86	CTSA
ENSG00000064607	0.100031	0.551575	0.999966	4827.65	4778.58	5150	5917.2	SUGP2
ENSG00000064651	-0.203619	0.492521	0.999966	1341.2	1236.72	976.361	774.367	SLC12A2
ENSG00000064652	0.035298	0.850125	0.999966	775.649	720.782	728.253	820.829	SNX24
ENSG00000064655	-0.0600522	0.783562	0.999966	530.349	497.237	603.696	591.617	EYA2
ENSG00000064666	0.00855533	0.941403	0.999966	10437.8	10652.8	10373.3	10281.5	CNN2
ENSG00000064687	-0.0329034	0.832606	0.999966	1310.54	1240.97	1341.99	1352.56	ABCA7
ENSG00000064692	0.671787	0.0637385	0.999966	207.824	488.738	281.256	290.13	SNCAIP
ENSG00000064703	0.0397335	0.849264	0.999966	1175.4	1327.67	1098.91	1008.74	DDX20
ENSG00000064726	0.0515239	0.719902	0.999966	1445.68	1505.31	1448.47	1494.01	BTBD1
ENSG00000064763	-0.233275	0.353771	0.999966	815.397	606.035	571.553	573.032	FAR2
ENSG00000064932	-0.144096	0.357946	0.999966	2307.64	1900.55	2021.03	2016.45	SBNO2
ENSG00000064933	0.254214	0.128834	0.999966	1418.43	1906.5	1616.22	1712.9	PMS1
ENSG00000064961	-0.0101934	0.952792	0.999966	2978.81	2801.53	3283.67	3418.57	HMG20B
ENSG00000064989	-0.479707	0.513413	0.999966	29.5269	21.2495	26.1166	18.5848	CALCRL
ENSG00000064995	-0.0582497	0.706072	0.999966	1208.33	1117.72	1173.24	1169.81	TAF11
ENSG00000064999	-0.155662	0.312359	0.999966	2642.66	2330.64	2885.89	2633.88	ANKS1A
ENSG00000065000	-0.123882	0.317212	0.999966	8491.26	7611.56	7924.39	7452.51	AP3D1
ENSG00000065029	0.0371352	0.815675	0.999966	1342.34	1286.87	1309.85	1435.16	ZNF76
ENSG00000065054	0.0597679	0.843353	0.999966	580.317	488.738	666.979	812.569	SLC9A3R2
ENSG00000065057	0.35103	0.142637	0.999966	411.106	634.934	485.167	507.985	NTHL1
ENSG00000065060	0.175847	0.391686	0.999966	1952.18	2368.89	1726.71	1785.17	UHRF1BP1
ENSG00000065135	0.0208134	0.890307	0.999966	3567.08	3822.35	3446.39	3291.58	GNAI3
ENSG00000065150	0.305808	0.131356	0.999966	11412.2	16649.4	11568.7	11755.9	IPO5
ENSG00000065154	-0.237108	0.30198	0.999966	1694.39	1423.71	1294.78	1110.96	OAT
ENSG00000065183	0.238564	0.280723	0.999966	1192.43	1727.16	1338.98	1258.61	WDR3
ENSG00000065243	0.0922169	0.503077	0.999966	1838.62	1975.35	1820.13	1924.56	PKN2
ENSG00000065268	-0.0263573	0.876915	0.999966	2572.25	2486.19	2194.8	2193.01	WDR18
ENSG00000065308	-0.0471691	0.845218	0.999966	2615.4	2144.5	2978.3	3270.93	TRAM2
ENSG00000065320	1.14076	0.328153	0.999966	149.906	685.933	209.938	107.379	NTN1
ENSG00000065328	0.160232	0.45736	0.999966	1081.14	1427.11	1142.1	1056.24	MCM10
ENSG00000065357	0.0366763	0.900984	0.999966	211.231	206.545	176.79	191.011	DGKA
ENSG00000065361	-0.0830533	0.704028	0.999966	4204.18	3388.86	4588.49	4913.62	ERBB3
ENSG00000065413	-0.103331	0.915471	0.999966	12.4922	11.8997	32.1436	29.9422	ANKRD44
ENSG00000065427	0.147451	0.233981	0.999966	3908.91	4381.64	3883.34	4248.7	KARS
ENSG00000065457	0.174036	0.356542	0.999966	855.145	908.627	910.065	1084.11	ADAT1
ENSG00000065485	-0.260177	0.225743	0.999966	864.23	604.335	755.374	748.555	PDIA5
ENSG00000065491	0.128732	0.479483	0.999966	700.696	770.08	655.93	712.418	TBC1D22B
ENSG00000065518	-0.0892194	0.538421	0.999966	2378.05	2079.9	2232.97	2254.96	NDUFB4
ENSG00000065526	0.0468367	0.738725	0.999966	3528.47	3558.86	3193.26	3383.47	SPEN
ENSG00000065534	0.476804	0.0858895	0.999966	369.086	655.333	427.911	453.263	MYLK
ENSG00000065548	0.111925	0.548602	0.999966	2208.84	2651.93	2151.61	2058.78	ZC3H15
ENSG00000065559	-0.0424741	0.787186	0.999966	1721.65	1784.95	1730.73	1566.29	MAP2K4
ENSG00000065600	-0.0176	0.930724	0.999966	495.144	481.088	527.355	529.667	TMEM206
ENSG00000065609	0.735696	0.385044	0.999966	31.7982	71.3982	23.1032	19.6173	SNAP91
ENSG00000065613	-0.116399	0.384315	0.999966	2312.18	2153	2379.63	2175.46	SLK
ENSG00000065615	-0.0966866	0.662458	0.999966	372.493	362.941	414.853	373.761	CYB5R4
ENSG00000065618	0.358119	0.555826	0.999966	80.6312	169.996	97.4352	57.8194	COL17A1
ENSG00000065621	0.509474	0.14201	0.999966	139.685	215.045	123.552	159.003	GSTO2
ENSG00000065665	0.10908	0.543775	0.999966	657.542	713.982	633.831	678.346	SEC61A2
ENSG00000065675	0.258975	0.380253	0.999966	169.212	192.945	152.682	192.043	PRKCQ
ENSG00000065717	-0.481688	0.0851357	0.999966	1951.05	964.726	1632.29	1602.42	TLE2
ENSG00000065802	0.0364334	0.812901	0.999966	1345.75	1382.91	1438.42	1473.36	ASB1
ENSG00000065809	-0.37306	0.0100156	0.627517	2178.18	1593.71	2024.04	1650.95	FAM107B
ENSG00000065833	-0.335054	0.304814	0.999966	211.231	137.697	198.888	187.913	ME1
ENSG00000065882	-0.213465	0.285444	0.999966	4673.2	3745.86	5445.32	4982.8	TBC1D1
ENSG00000065883	-0.0899797	0.507666	0.999966	2514.33	2352.74	2402.73	2266.32	CDK13
ENSG00000065911	0.846577	0.231873	0.999966	2007.83	5037.82	1760.86	1738.71	MTHFD2
ENSG00000065923	-0.266092	0.176881	0.999966	731.359	576.285	632.827	557.544	SLC9A7
ENSG00000065970	-0.271	0.141989	0.999966	907.385	697.832	914.083	812.569	FOXJ2
ENSG00000065978	0.0436642	0.779865	0.999966	25838.3	27809.6	23600.4	23146.4	YBX1
ENSG00000065989	0.571187	0.176751	0.999966	115.836	198.895	98.4397	118.736	PDE4A
ENSG00000066027	0.035077	0.870875	0.999966	1053.88	910.327	1027.59	1223.5	PPP2R5A
ENSG00000066032	0.586811	0.0187556	0.788902	296.405	530.387	393.759	506.952	CTNNA2
ENSG00000066044	-0.0183469	0.880113	0.999966	4700.46	4572.88	4612.6	4622.46	ELAVL1
ENSG00000066056	0.258366	0.749455	0.999966	18.1704	17.8495	19.0852	26.8447	TIE1
ENSG00000066084	0.033461	0.81529	0.999966	1863.6	1914.15	1779.95	1814.08	DIP2B
ENSG00000066117	0.0172256	0.887133	0.999966	6805.95	6894.18	6568.34	6639.94	SMARCD1
ENSG00000066135	0.223256	0.211932	0.999966	2726.7	3414.36	2529.3	2719.58	KDM4A
ENSG00000066136	-0.0197089	0.888498	0.999966	1938.56	2000	2043.13	1927.66	NFYC
ENSG00000066230	-0.334553	0.345377	0.999966	916.47	457.288	852.809	946.793	SLC9A3
ENSG00000066248	-0.250347	0.671621	0.999966	121.515	97.7475	59.2647	53.6895	NGEF
ENSG00000066279	0.229368	0.105322	0.999966	2457.55	3087.97	2586.55	2824.89	ASPM
ENSG00000066322	-0.274075	0.185966	0.999966	1094.77	764.131	1010.51	977.768	ELOVL1
ENSG00000066379	-0.09826	0.698673	0.999966	262.335	237.144	249.113	240.57	ZNRD1
ENSG00000066382	0.601141	0.130121	0.999966	71.546	129.197	100.449	132.159	MPPED2
ENSG00000066405	-0.115248	0.907492	0.999966	30.6626	29.7492	13.0583	10.3249	CLDN18
ENSG00000066422	-0.0103172	0.955548	0.999966	637.1	645.984	696.109	678.346	ZBTB11
ENSG00000066427	0.135224	0.415375	0.999966	900.571	1020.82	984.397	1050.04	ATXN3
ENSG00000066455	-0.132516	0.447404	0.999966	1263.98	1031.87	1159.18	1179.1	GOLGA5
ENSG00000066468	-0.136955	0.532432	0.999966	6992.2	6039.1	5031.47	4894	FGFR2
ENSG00000066557	0.076812	0.604216	0.999966	1360.51	1448.36	1329.94	1388.7	LRRC40
ENSG00000066583	-0.181402	0.260904	0.999966	1118.62	1034.42	1222.46	1030.42	ISOC1
ENSG00000066629	0.447741	0.100098	0.999966	1166.31	2023.8	1215.43	1223.5	EML1
ENSG00000066651	0.115465	0.619793	0.999966	584.86	663.833	511.284	522.44	TRMT11
ENSG00000066654	0.0239925	0.88012	0.999966	2397.36	2410.54	2116.45	2177.52	THUMPD1
ENSG00000066697	-0.0479282	0.824117	0.999966	758.615	825.329	756.378	639.111	MSANTD3
ENSG00000066735	0.197533	0.23368	0.999966	2083.92	2729.28	2380.63	2390.21	KIF26A
ENSG00000066739	0.136035	0.413704	0.999966	780.192	850.828	779.482	863.161	ATG2B
ENSG00000066777	0.0638531	0.630979	0.999966	2782.34	2813.43	2767.36	2988.03	ARFGEF1
ENSG00000066827	-0.115051	0.616158	0.999966	330.474	316.192	337.507	300.455	ZFAT
ENSG00000066855	0.00556837	0.974454	0.999966	949.404	889.927	941.204	1008.74	MTFR1
ENSG00000066923	-0.368498	0.18976	0.999966	750.665	431.789	676.019	674.216	STAG3
ENSG00000066926	-0.0686271	0.70114	0.999966	706.375	679.133	683.051	645.306	FECH
ENSG00000066933	-0.33194	0.105518	0.999966	1357.1	958.776	1043.66	947.826	MYO9A
ENSG00000067057	-0.188105	0.178468	0.999966	2242.91	1953.25	2127.5	1882.23	PFKP
ENSG00000067064	-0.316115	0.0700455	0.999966	1387.76	1147.47	1610.19	1261.7	IDI1
ENSG00000067066	0.987444	0.403318	0.999966	3.40695	20.3995	13.0583	12.3899	SP100
ENSG00000067082	-0.447018	0.013052	0.702175	1936.28	1223.97	1700.6	1444.45	KLF6
ENSG00000067113	0.156912	0.602218	0.999966	286.184	372.291	277.238	255.025	PLPP1
ENSG00000067141	-0.074696	0.584167	0.999966	7933.65	7111.77	8034.89	8052.39	NEO1
ENSG00000067167	-0.110815	0.382428	0.999966	3521.65	3303.87	3652.31	3340.1	TRAM1
ENSG00000067177	0.0568187	0.817438	0.999966	348.645	413.09	368.647	332.462	PHKA1
ENSG00000067182	0.0890095	0.64503	0.999966	1192.43	1430.51	1217.44	1131.61	TNFRSF1A
ENSG00000067191	0.264935	0.238931	0.999966	348.645	426.689	327.463	385.119	CACNB1
ENSG00000067208	-0.142729	0.615924	0.999966	315.711	273.693	387.732	364.469	EVI5
ENSG00000067221	0.0539567	0.895867	0.999966	86.3094	107.947	97.4352	82.5992	STOML1
ENSG00000067225	-0.358108	0.0414917	0.999966	40168	26159.8	36369.4	33554.9	PKM
ENSG00000067248	-0.0491725	0.761478	0.999966	1403.66	1427.96	1378.16	1259.64	DHX29
ENSG00000067334	0.00844965	0.966158	0.999966	2282.66	2402.89	1964.78	1867.77	DNTTIP2
ENSG00000067365	0.121936	0.48535	0.999966	748.394	771.78	712.181	817.732	METTL22
ENSG00000067369	0.15006	0.264825	0.999966	3229.79	3722.06	3524.74	3773.75	TP53BP1
ENSG00000067445	-0.0942051	0.646876	0.999966	5894.03	4403.74	5357.93	6138.15	TRO
ENSG00000067533	0.341793	0.227654	0.999966	781.328	1241.82	792.54	751.653	RRP15
ENSG00000067560	-0.0405105	0.743833	0.999966	10851.1	10773.5	10518	10002.8	RHOA
ENSG00000067596	-0.0833179	0.551077	0.999966	1990.8	1906.5	1952.72	1815.12	DHX8
ENSG00000067601	0.31844	0.668477	0.999966	29.5269	22.9494	21.0942	40.2671	PMS2P4
ENSG00000067606	-0.134233	0.444715	0.999966	1292.37	1085.42	1311.86	1288.55	PRKCZ
ENSG00000067704	0.10748	0.386361	0.999966	3570.49	3843.6	3607.11	3889.39	IARS2
ENSG00000067715	1.64707	0.0325465	0.999966	69.2747	436.889	91.4083	66.0793	SYT1
ENSG00000067798	2.16258	0.0107619	0.637775	15.8991	113.897	16.0718	28.9097	NAV3
ENSG00000067829	-0.134674	0.434416	0.999966	1150.41	963.026	1014.53	1008.74	IDH3G
ENSG00000067836	-0.0643199	0.697438	0.999966	860.823	813.429	862.854	835.284	ROGDI
ENSG00000067840	1.04875	0.0472045	0.999966	109.022	303.442	94.4217	116.671	PDZD4
ENSG00000067900	0.0268887	0.841587	0.999966	2633.57	2787.08	2816.58	2766.04	ROCK1
ENSG00000067955	-0.198507	0.213444	0.999966	2081.65	1711.01	2158.64	1985.48	CBFB
ENSG00000067992	-0.260901	0.301081	0.999966	305.49	233.744	281.256	256.057	PDK3
ENSG00000068001	-0.10572	0.572841	0.999966	2668.78	2156.4	2671.93	2808.37	HYAL2
ENSG00000068024	0.131161	0.437128	0.999966	878.994	955.376	822.674	907.559	HDAC4
ENSG00000068028	-0.0322731	0.884754	0.999966	399.749	427.539	474.118	427.451	RASSF1
ENSG00000068078	-0.340126	0.102233	0.999966	12840.8	9116.87	9076.54	8195.9	FGFR3
ENSG00000068079	0.71286	0.509665	0.999966	11.3565	36.5491	16.0718	8.25992	IFI35
ENSG00000068097	0.0380641	0.859391	0.999966	1005.05	1100.72	894.997	848.707	HEATR6
ENSG00000068120	-0.0807468	0.628997	0.999966	1911.3	1599.66	1711.65	1826.47	COASY
ENSG00000068137	-0.102193	0.578283	0.999966	911.927	769.231	801.58	827.024	PLEKHH3
ENSG00000068305	0.0801044	0.680975	0.999966	914.199	869.528	923.123	1073.79	MEF2A
ENSG00000068308	-0.156301	0.340259	0.999966	2699.44	2130.05	2391.68	2438.74	OTUD5
ENSG00000068323	-0.0441319	0.775348	0.999966	1387.76	1386.31	1355.05	1273.06	TFE3
ENSG00000068354	-0.0937234	0.718751	0.999966	380.443	298.342	351.57	388.216	TBC1D25
ENSG00000068366	0.236137	0.308185	0.999966	710.917	1055.67	885.957	824.959	ACSL4
ENSG00000068383	-0.0817832	0.626268	0.999966	863.094	832.979	854.818	789.855	INPP5A
ENSG00000068394	-0.222419	0.275586	0.999966	631.422	493.837	548.45	517.277	GPKOW
ENSG00000068400	0.0175149	0.897334	0.999966	2321.27	2265.19	2227.95	2339.62	GRIPAP1
ENSG00000068438	-0.0846595	0.613262	0.999966	897.164	893.327	950.244	848.707	FTSJ1
ENSG00000068489	0.0913469	0.546721	0.999966	1467.26	1659.16	1613.21	1623.07	PRR11
ENSG00000068615	0.738992	0.215803	0.999966	79.4955	179.345	67.3006	65.0469	REEP1
ENSG00000068650	-0.319635	0.07353	0.999966	6060.97	4097.75	4842.63	4638.98	ATP11A
ENSG00000068654	0.0583395	0.765393	0.999966	2828.91	3296.22	2706.09	2465.59	POLR1A
ENSG00000068697	-0.0161305	0.921858	0.999966	7776.94	7240.97	8502.98	8859.79	LAPTM4A
ENSG00000068724	-0.198293	0.38345	0.999966	970.981	756.481	1078.82	1031.46	TTC7A
ENSG00000068745	-0.138886	0.348533	0.999966	4296.17	3560.56	4155.56	4116.54	IP6K2
ENSG00000068784	0.174113	0.335014	0.999966	667.763	787.93	667.984	718.613	SRBD1
ENSG00000068796	0.147406	0.340504	0.999966	1978.3	2393.54	2082.3	2103.18	KIF2A
ENSG00000068831	0.894982	0.235909	0.999966	31.7982	75.6481	24.1077	27.8772	RASGRP2
ENSG00000068878	-0.0523847	0.685444	0.999966	3820.33	3684.66	4002.88	3860.48	PSME4
ENSG00000068885	0.0637159	0.72671	0.999966	750.665	781.13	821.67	863.161	IFT80
ENSG00000068903	-0.243171	0.230523	0.999966	474.702	409.69	495.212	409.898	SIRT2
ENSG00000068912	-0.05576	0.746467	0.999966	1122.02	1059.07	1222.46	1197.69	ERLEC1
ENSG00000068971	0.0850086	0.799282	0.999966	193.061	277.093	258.153	201.336	PPP2R5B
ENSG00000068976	0.277692	0.667405	0.999966	60.1895	90.0977	45.2019	37.1696	PYGM
ENSG00000069011	-0.496091	0.107551	0.999966	349.78	199.745	248.108	224.05	PITX1
ENSG00000069020	-0.389866	0.152023	0.999966	486.058	384.19	398.781	290.13	MAST4
ENSG00000069188	0.567793	0.392275	0.999966	1976.03	3671.91	1472.58	1439.29	SDK2
ENSG00000069248	0.0226073	0.871451	0.999966	2731.24	2882.28	2693.03	2626.65	NUP133
ENSG00000069275	0.131262	0.362496	0.999966	17924	21442.4	18304.8	18235.8	NUCKS1
ENSG00000069329	-0.0432974	0.736964	0.999966	3553.45	3584.36	3746.73	3500.14	VPS35
ENSG00000069345	-0.01174	0.935325	0.999966	2756.22	2925.63	2824.62	2609.1	DNAJA2
ENSG00000069399	-0.45369	0.289943	0.999966	124.922	69.6982	93.4172	89.8266	BCL3
ENSG00000069424	0.178606	0.518323	0.999966	257.793	249.044	214.96	286	KCNAB2
ENSG00000069482	0.283437	0.55792	0.999966	109.022	141.096	75.3365	82.5992	GAL
ENSG00000069493	0.161585	0.55675	0.999966	313.44	285.593	270.207	367.566	CLEC2D
ENSG00000069509	-0.176717	0.445714	0.999966	337.288	292.393	322.44	291.162	FUNDC1
ENSG00000069667	-0.403383	0.122145	0.999966	1081.14	607.735	795.553	811.537	RORA
ENSG00000069696	0.455004	0.459134	0.999966	95.3946	175.946	76.341	58.8519	DRD4
ENSG00000069702	-0.405106	0.0877058	0.999966	592.81	434.339	481.149	375.826	TGFBR3
ENSG00000069812	2.47479	0.173083	NA	5.67825	35.6991	1.00449	1.03249	HES2
ENSG00000069849	-0.141718	0.3574	0.999966	2827.77	2760.73	2835.67	2371.63	ATP1B3
ENSG00000069869	-0.180889	0.454653	0.999966	314.575	280.493	351.57	307.682	NEDD4
ENSG00000069943	0.303871	0.350215	0.999966	134.007	151.296	121.543	164.166	PIGB
ENSG00000069956	0.0027018	0.987589	0.999966	4096.29	4623.03	4165.61	3652.95	MAPK6
ENSG00000069966	0.128195	0.548503	0.999966	537.163	657.883	559.499	539.992	GNB5
ENSG00000069974	-0.26865	0.398515	0.999966	279.37	189.545	291.301	284.967	RAB27A
ENSG00000069998	0.186144	0.228521	0.999966	1780.7	1958.35	1585.08	1869.84	HDHD5
ENSG00000070010	-0.11774	0.421433	0.999966	1738.68	1574.16	1630.28	1530.15	UFD1
ENSG00000070018	0.0546428	0.698735	0.999966	3111.68	3094.77	3188.24	3449.55	LRP6
ENSG00000070031	-0.707564	0.107625	0.999966	94.259	51.8487	86.3858	58.8519	SCT
ENSG00000070047	-0.0848593	0.512793	0.999966	3120.77	2927.33	3014.46	2856.9	PHRF1
ENSG00000070061	0.0337612	0.811138	0.999966	1962.4	2114.75	2086.32	2029.87	ELP1
ENSG00000070081	-0.135391	0.498693	0.999966	1080	906.927	1171.23	1144	NUCB2
ENSG00000070087	0.0860431	0.505697	0.999966	4599.38	5057.37	4982.25	5113.92	PFN2
ENSG00000070159	0.224275	0.504314	0.999966	213.502	230.344	276.234	342.787	PTPN3
ENSG00000070182	-0.954228	0.132805	0.999966	123.786	62.0484	59.2647	32.0072	SPTB
ENSG00000070193	0.264881	0.679898	0.999966	67.0034	61.1984	128.574	174.491	FGF10
ENSG00000070214	-0.0966416	0.624123	0.999966	5449.99	4647.68	6181.61	6232.11	SLC44A1
ENSG00000070269	0.0791731	0.679308	0.999966	789.277	909.477	956.271	935.436	TMEM260
ENSG00000070366	-0.0578845	0.693114	0.999966	1736.41	1637.91	1622.25	1587.97	SMG6
ENSG00000070367	0.0649653	0.652875	0.999966	3321.78	3809.6	3658.34	3491.88	EXOC5
ENSG00000070371	0.0990659	0.64939	0.999966	415.648	407.14	382.709	448.101	CLTCL1
ENSG00000070388	-0.038848	0.937164	0.999966	55.6469	55.2486	55.2468	52.657	FGF22
ENSG00000070404	0.136114	0.528137	0.999966	379.307	398.64	355.588	408.866	FSTL3
ENSG00000070413	-0.0411136	0.739364	0.999966	5127.46	4901.83	4896.87	4840.31	DGCR2
ENSG00000070423	-0.147621	0.402361	0.999966	1938.56	1601.36	1585.08	1578.68	RNF126
ENSG00000070444	-0.0283001	0.874472	0.999966	1111.8	1147.47	1056.72	977.768	MNT
ENSG00000070476	-0.0854982	0.643741	0.999966	1250.35	1108.37	1037.63	1046.94	ZXDC
ENSG00000070495	0.000463849	0.998533	0.999966	317.982	368.891	353.579	302.52	JMJD6
ENSG00000070501	0.00862179	0.962147	0.999966	750.665	815.979	785.508	728.938	POLB
ENSG00000070526	-1.19408	0.151163	0.999966	35.2052	13.5997	22.0987	11.3574	ST6GALNAC1
ENSG00000070540	-0.38438	0.175413	0.999966	740.444	414.789	636.844	641.176	WIPI1
ENSG00000070610	-0.232769	0.150483	0.999966	3726.07	2780.28	3219.38	3130.51	GBA2
ENSG00000070614	-0.0975576	0.432397	0.999966	6827.53	6536.33	6717	6121.63	NDST1
ENSG00000070669	1.2378	0.215697	0.999966	1871.55	6219.29	1289.76	1235.89	ASNS
ENSG00000070718	0.369024	0.0967708	0.999966	637.1	1004.67	761.401	801.212	AP3M2
ENSG00000070729	0.513714	0.621078	0.999966	7.94955	12.7497	11.0494	14.4549	CNGB1
ENSG00000070731	-0.223754	0.69679	0.999966	64.7321	50.1487	41.1839	40.2671	ST6GALNAC2
ENSG00000070756	0.00688366	0.951007	0.999966	61249	59977.9	59407.3	61255.6	PABPC1
ENSG00000070759	-0.280481	0.221112	0.999966	578.046	407.99	542.423	515.212	TESK2
ENSG00000070761	0.0106361	0.948323	0.999966	1277.61	1276.67	1163.2	1181.17	CFAP20
ENSG00000070770	-0.0125059	0.921533	0.999966	4013.39	3854.65	3816.04	3906.94	CSNK2A2
ENSG00000070778	-0.0062141	0.967738	0.999966	1294.64	1241.82	1294.78	1337.07	PTPN21
ENSG00000070785	0.329037	0.203189	0.999966	340.695	474.288	324.449	360.339	EIF2B3
ENSG00000070814	0.166494	0.392353	0.999966	5260.33	6543.13	4885.82	4842.38	TCOF1
ENSG00000070831	-0.212725	0.0726608	0.999966	8054.03	6781.98	7916.36	6999.25	CDC42
ENSG00000070882	0.0754457	0.775725	0.999966	450.853	583.085	494.207	411.963	OSBPL3
ENSG00000070886	-0.175315	0.715983	0.999966	76.0886	73.0981	66.2961	52.657	EPHA8
ENSG00000070950	0.175998	0.465484	0.999966	641.643	835.529	630.818	600.909	RAD18
ENSG00000070961	-0.237616	0.291693	0.999966	10985.1	8060.35	12631.4	11971.7	ATP2B1
ENSG00000070985	0.74874	0.466558	0.999966	6.8139	13.5997	17.0763	26.8447	TRPM5
ENSG00000071051	-0.299385	0.0678881	0.999966	3276.35	2346.79	3062.68	2805.27	NCK2
ENSG00000071054	-0.041806	0.732387	0.999966	11252	10632.4	11450.1	11422.4	MAP4K4
ENSG00000071073	-0.02116	0.930171	0.999966	489.465	450.489	558.495	583.357	MGAT4A
ENSG00000071082	-0.00208739	0.985763	0.999966	17037	16393.5	16278.7	16874	RPL31
ENSG00000071127	-0.216203	0.0782329	0.999966	10906.8	9415.21	10386.4	8913.48	WDR1
ENSG00000071189	0.030423	0.839423	0.999966	1282.15	1272.42	1239.54	1303	SNX13
ENSG00000071205	-0.257204	0.248373	0.999966	1114.07	805.78	1170.23	1106.83	ARHGAP10
ENSG00000071242	0.156357	0.468791	0.999966	1128.84	1393.11	1051.7	1035.59	RPS6KA2
ENSG00000071243	0.171326	0.527645	0.999966	455.396	600.935	444.988	411.963	ING3
ENSG00000071246	0.359483	0.122156	0.999966	606.437	926.477	844.773	936.468	VASH1
ENSG00000071282	0.242292	0.361493	0.999966	213.502	283.893	248.108	262.252	LMCD1
ENSG00000071462	0.0246624	0.863345	0.999966	1579.69	1569.91	1569.01	1633.4	BUD23
ENSG00000071537	-0.0182774	0.92256	0.999966	1990.8	1865.7	2258.09	2331.36	SEL1L
ENSG00000071539	0.169754	0.420061	0.999966	766.564	1011.47	842.764	798.115	TRIP13
ENSG00000071553	-0.105849	0.546745	0.999966	3475.09	2824.48	3406.21	3571.38	ATP6AP1
ENSG00000071564	-0.00655047	0.954512	0.999966	13066.8	12738.6	12895.6	13106.4	TCF3
ENSG00000071575	0.208532	0.21696	0.999966	1452.5	1671.91	1636.31	1898.75	TRIB2
ENSG00000071626	-0.00242761	0.984447	0.999966	6822.99	6719.93	6419.67	6499.52	DAZAP1
ENSG00000071655	-0.125656	0.32228	0.999966	4013.39	3757.75	3986.81	3574.48	MBD3
ENSG00000071794	0.246238	0.11117	0.999966	1371.87	1542.71	1244.56	1560.09	HLTF
ENSG00000071859	-0.124758	0.394426	0.999966	1824.99	1608.16	1689.55	1614.81	FAM50A
ENSG00000071889	-0.191964	0.280861	0.999966	721.138	622.184	695.105	617.429	FAM3A
ENSG00000071894	-0.140675	0.344807	0.999966	11213.4	9007.22	10167.4	10387.9	CPSF1
ENSG00000071909	0.357303	0.439984	0.999966	87.4451	181.895	141.633	111.509	MYO3B
ENSG00000071967	0.45071	0.0824695	0.999966	199.874	277.943	219.983	296.325	CYBRD1
ENSG00000071994	-0.0498789	0.717945	0.999966	2256.54	2270.29	2302.28	2133.12	PDCD2
ENSG00000072041	1.90127	0.0290006	0.969471	26.12	173.396	28.1256	28.9097	SLC6A15
ENSG00000072042	-0.133705	0.312879	0.999966	2450.73	2275.39	2508.2	2244.63	RDH11
ENSG00000072062	-0.102918	0.498633	0.999966	1873.82	1807.05	1811.09	1623.07	PRKACA
ENSG00000072071	0.280333	0.161406	0.999966	5062.73	6662.98	4477	4920.85	ADGRL1
ENSG00000072110	-0.0909995	0.461109	0.999966	7658.83	7530.81	7912.34	7088.04	ACTN1
ENSG00000072121	0.023514	0.867396	0.999966	1733	1785.8	1714.66	1718.06	ZFYVE26
ENSG00000072133	-0.186717	0.326938	0.999966	910.792	770.93	999.464	908.591	RPS6KA6
ENSG00000072134	0.0132272	0.929165	0.999966	1261.71	1293.67	1294.78	1286.48	EPN2
ENSG00000072135	0.210485	0.346226	0.999966	411.106	436.039	351.57	446.036	PTPN18
ENSG00000072163	-0.519674	0.210118	0.999966	109.022	64.5984	107.48	86.7291	LIMS2
ENSG00000072182	1.02418	0.169586	0.999966	15.8991	39.099	17.0763	27.8772	ASIC4
ENSG00000072195	0.331025	0.327178	0.999966	1796.6	1653.21	2225.94	3408.25	SPEG
ENSG00000072201	-0.410616	0.177544	0.999966	603.03	343.391	613.741	573.032	LNX1
ENSG00000072210	0.531325	0.0470236	0.999966	1207.2	2437.74	1587.09	1600.36	ALDH3A2
ENSG00000072274	0.179348	0.23561	0.999966	2815.28	3484.06	3270.61	3408.25	TFRC
ENSG00000072310	-0.0760391	0.585642	0.999966	1940.83	1892.05	2047.14	1891.52	SREBF1
ENSG00000072315	-1.50215	0.057686	0.999966	73.8173	16.9996	27.1211	18.5848	TRPC5
ENSG00000072364	-0.0949789	0.480172	0.999966	4628.91	4042.5	4347.42	4362.27	AFF4
ENSG00000072401	0.0151217	0.924091	0.999966	1447.95	1592.86	1549.92	1436.19	UBE2D1
ENSG00000072415	0.0107793	0.951066	0.999966	1525.18	1554.61	1772.92	1769.69	MPP5
ENSG00000072422	0.272579	0.219787	0.999966	432.683	609.435	526.351	549.285	RHOBTB1
ENSG00000072501	0.297087	0.0108665	0.637775	9253.28	11392.3	9035.36	11077.6	SMC1A
ENSG00000072506	-0.199444	0.209544	0.999966	1911.3	1581.81	1672.47	1538.41	HSD17B10
ENSG00000072518	0.0012876	0.992186	0.999966	2605.18	2680.83	2672.94	2601.87	MARK2
ENSG00000072571	0.159575	0.384344	0.999966	1150.41	1461.11	1243.55	1212.14	HMMR
ENSG00000072609	-0.1767	0.267291	0.999966	1880.64	1592.01	1649.37	1530.15	CHFR
ENSG00000072657	1.39514	0.24645	0.999966	12.4922	50.1487	9.04038	6.19494	TRHDE
ENSG00000072682	-0.257316	0.378929	0.999966	503.093	328.092	501.239	513.147	P4HA2
ENSG00000072736	-0.0141876	0.936025	0.999966	775.649	803.23	863.858	820.829	NFATC3
ENSG00000072756	0.02536	0.880335	0.999966	927.827	1011.47	979.374	929.241	TRNT1
ENSG00000072778	-0.128747	0.427983	0.999966	7058.07	5889.5	7309.65	7253.24	ACADVL
ENSG00000072786	-0.234723	0.198223	0.999966	712.053	583.935	719.212	632.916	STK10
ENSG00000072803	0.0852445	0.561659	0.999966	2106.63	2288.99	2326.39	2414.99	FBXW11
ENSG00000072818	0.313027	0.421876	0.999966	141.956	175.096	103.462	129.061	ACAP1
ENSG00000072832	0.405311	0.0637082	0.999966	2727.83	4328.94	2796.49	2985.96	CRMP1
ENSG00000072840	-0.432048	0.029393	0.969471	1767.07	1095.62	1611.2	1409.35	EVC
ENSG00000072849	0.0176331	0.918512	0.999966	1072.05	1179.77	1108.95	1027.33	DERL2
ENSG00000072864	-0.0301754	0.858328	0.999966	807.448	774.33	782.495	782.627	NDE1
ENSG00000072952	0.142032	0.547443	0.999966	282.777	305.142	277.238	312.844	MRVI1
ENSG00000072954	-0.280036	0.407074	0.999966	232.808	169.996	164.736	156.938	TMEM38A
ENSG00000072958	0.114533	0.569667	0.999966	961.896	1131.32	912.074	896.201	AP1M1
ENSG00000073008	-0.191529	0.336091	0.999966	824.482	651.084	687.069	672.151	PVR
ENSG00000073050	0.0316229	0.838321	0.999966	1829.53	1794.3	1910.53	2029.87	XRCC1
ENSG00000073060	-0.215776	0.279004	0.999966	710.917	560.986	714.19	666.988	SCARB1
ENSG00000073111	0.197592	0.233578	0.999966	5976.93	7768.8	6251.92	6253.79	MCM2
ENSG00000073150	-0.0704869	0.806273	0.999966	472.431	336.591	385.723	481.14	PANX2
ENSG00000073169	-0.126837	0.461021	0.999966	1083.41	914.577	968.325	964.345	SELENOO
ENSG00000073282	0.351804	0.501614	0.999966	98.8016	79.048	107.48	184.816	TP63
ENSG00000073350	-0.282106	0.142607	0.999966	4768.6	3205.27	4249.98	4212.56	LLGL2
ENSG00000073417	-0.163902	0.498562	0.999966	314.575	303.442	369.651	307.682	PDE8A
ENSG00000073464	0.573693	0.059645	0.999966	243.029	369.741	337.507	495.595	CLCN4
ENSG00000073536	0.161622	0.378757	0.999966	1001.64	1256.27	1062.75	1052.11	NLE1
ENSG00000073578	-0.0156454	0.909073	0.999966	1987.39	1971.95	2046.14	2018.52	SDHA
ENSG00000073584	0.0171425	0.890503	0.999966	3789.67	3909.9	3840.15	3810.92	SMARCE1
ENSG00000073605	-0.0458046	0.843988	0.999966	919.877	719.932	850.8	996.353	GSDMB
ENSG00000073614	-0.088375	0.562878	0.999966	2202.03	1906.5	2120.47	2159.97	KDM5A
ENSG00000073670	0.232546	0.413004	0.999966	579.182	713.132	449.005	493.53	ADAM11
ENSG00000073711	0.183387	0.324589	0.999966	1020.95	1265.62	1254.6	1319.52	PPP2R3A
ENSG00000073712	0.378377	0.259071	0.999966	5745.26	9317.46	4781.36	4364.33	FERMT2
ENSG00000073756	-0.575794	0.588308	0.999966	22.713	11.8997	9.04038	9.29241	PTGS2
ENSG00000073792	0.0232677	0.866882	0.999966	6272.2	6372.29	6872.7	6987.89	IGF2BP2
ENSG00000073803	0.0430778	0.828042	0.999966	554.197	624.734	590.638	554.447	MAP3K13
ENSG00000073849	0.0938469	0.577139	0.999966	2942.47	2997.02	3244.49	3607.52	ST6GAL1
ENSG00000073910	-0.108244	0.647363	0.999966	1162.91	854.228	1077.81	1225.57	FRY
ENSG00000073921	-0.140968	0.305171	0.999966	3347.9	2880.58	3058.66	2929.17	PICALM
ENSG00000073969	-0.100305	0.600279	0.999966	1062.97	1092.22	1058.73	885.876	NSF
ENSG00000074047	0.406282	0.244464	0.999966	1147.01	1945.6	1018.55	923.046	GLI2
ENSG00000074054	0.0731672	0.59705	0.999966	3557.99	3830	3396.17	3484.65	CLASP1
ENSG00000074071	-0.0416846	0.823972	0.999966	2152.06	2221.84	1950.71	1762.46	MRPS34
ENSG00000074181	-0.00702106	0.952178	0.999966	14997.4	14428.4	14301.9	14728.5	NOTCH3
ENSG00000074201	0.153843	0.238692	0.999966	2859.57	3210.37	2790.46	3074.75	CLNS1A
ENSG00000074211	1.19058	0.0835095	0.999966	56.7825	207.395	58.2602	54.722	PPP2R2C
ENSG00000074219	-0.0758142	0.558599	0.999966	8462.87	7735.65	8669.72	8521.14	TEAD2
ENSG00000074266	0.104938	0.608832	0.999966	849.467	1057.37	913.078	837.349	EED
ENSG00000074276	0.30552	0.680589	0.999966	19.3061	34.8491	28.1256	23.7473	CDHR2
ENSG00000074317	0.954252	0.277176	0.999966	37.4765	82.4479	17.0763	22.7148	SNCB
ENSG00000074319	-0.104036	0.544992	0.999966	1244.67	1154.27	1119	1043.85	TSG101
ENSG00000074356	-0.0416753	0.789697	0.999966	4458.56	3898	4345.41	4656.53	NCBP3
ENSG00000074370	0.484027	0.081671	0.999966	328.203	574.585	371.66	403.704	ATP2A3
ENSG00000074410	-0.390354	0.196845	0.999966	574.639	334.892	585.616	551.35	CA12
ENSG00000074416	2.49493	0.0380648	0.999966	9.0852	76.4981	6.02692	8.25992	MGLL
ENSG00000074527	-0.187246	0.500426	0.999966	222.588	219.294	247.104	193.076	NTN4
ENSG00000074582	0.0952778	0.640568	0.999966	630.286	717.382	603.696	599.877	BCS1L
ENSG00000074590	-0.18695	0.503011	0.999966	2146.38	1359.12	2080.29	2355.11	NUAK1
ENSG00000074603	0.0450379	0.777172	0.999966	1140.19	1116.02	1111.97	1208.01	DPP8
ENSG00000074621	-0.10375	0.726381	0.999966	430.412	339.141	494.207	522.44	SLC24A1
ENSG00000074657	0.154065	0.312456	0.999966	5493.14	6391.84	5142.97	5441.22	ZNF532
ENSG00000074660	-0.162345	0.825484	0.999966	42.0191	26.3493	21.0942	29.9422	SCARF1
ENSG00000074695	0.136373	0.343032	0.999966	3855.53	4351.04	4336.37	4654.46	LMAN1
ENSG00000074696	0.0449662	0.72421	0.999966	6242.67	6785.38	6768.23	6637.88	HACD3
ENSG00000074755	-0.186117	0.31957	0.999966	1464.99	1268.17	1238.53	1106.83	ZZEF1
ENSG00000074800	-0.105629	0.479191	0.999966	35664	33063.3	31247.6	29122.4	ENO1
ENSG00000074842	-0.124185	0.423955	0.999966	1312.81	1150.87	1295.79	1243.12	MYDGF
ENSG00000074855	0.138916	0.425433	0.999966	3019.69	2956.23	3039.58	3716.96	ANO8
ENSG00000074935	0.359531	0.112374	0.999966	370.222	536.336	399.786	451.198	TUBE1
ENSG00000074964	0.016444	0.913087	0.999966	1233.32	1221.42	1222.46	1262.74	ARHGEF10L
ENSG00000074966	0.475569	0.510747	0.999966	22.713	24.6494	23.1032	39.2346	TXK
ENSG00000075035	-0.129265	0.62482	0.999966	358.866	302.592	405.813	397.509	WSCD2
ENSG00000075043	0.161496	0.253467	0.999966	1636.47	1868.25	1632.29	1787.24	KCNQ2
ENSG00000075089	0.196835	0.321675	0.999966	507.636	624.734	584.611	627.754	ACTR6
ENSG00000075131	0.422502	0.155697	0.999966	358.866	586.485	360.611	376.859	TIPIN
ENSG00000075142	0.0899927	0.649198	0.999966	1194.7	1451.76	1232.5	1130.58	SRI
ENSG00000075151	-0.00604414	0.961163	0.999966	4510.8	4427.54	4573.43	4619.36	EIF4G3
ENSG00000075188	0.137483	0.483563	0.999966	685.933	827.879	699.123	694.866	NUP37
ENSG00000075213	0.504636	0.19093	0.999966	513.314	956.226	467.086	433.646	SEMA3A
ENSG00000075218	-0.0549592	0.73288	0.999966	1491.11	1456.01	1663.43	1581.77	GTSE1
ENSG00000075223	1.2681	0.106144	0.999966	61.3251	224.394	49.2198	41.2996	SEMA3C
ENSG00000075234	-0.18658	0.24996	0.999966	1217.42	1014.02	1111.97	1032.49	TTC38
ENSG00000075239	0.384255	0.350814	0.999966	438.361	725.032	361.615	318.007	ACAT1
ENSG00000075240	-0.0213238	0.899488	0.999966	1789.79	1570.76	1686.53	1855.38	GRAMD4
ENSG00000075275	0.149204	0.366821	0.999966	2467.77	2934.13	2377.62	2437.71	CELSR1
ENSG00000075290	0.597339	0.485887	0.999966	22.713	50.9987	22.0987	16.5198	WNT8B
ENSG00000075292	0.0701538	0.647004	0.999966	5741.85	6460.69	5580.93	5424.7	ZNF638
ENSG00000075303	0.190953	0.443526	0.999966	592.81	649.384	737.293	870.389	SLC25A40
ENSG00000075336	0.112184	0.535259	0.999966	640.507	726.732	701.132	723.775	TIMM21
ENSG00000075340	1.05585	0.294429	0.999966	548.519	1756.06	473.113	367.566	ADD2
ENSG00000075388	0.481308	0.678006	0.999966	14.7635	22.9494	7.03141	7.22743	FGF4
ENSG00000075391	-0.0285553	0.868776	0.999966	1126.57	1167.02	1096.9	1011.84	RASAL2
ENSG00000075399	-0.23321	0.274388	0.999966	571.232	436.889	492.198	467.718	VPS9D1
ENSG00000075407	-0.400577	0.0363476	0.999966	598.488	447.089	592.647	455.328	ZNF37A
ENSG00000075413	0.0002225	0.998882	0.999966	2539.31	2730.13	2506.19	2314.84	MARK3
ENSG00000075415	-0.0716059	0.577041	0.999966	11781.2	10757.3	12008.6	11881.9	SLC25A3
ENSG00000075420	-0.449631	0.0654274	0.999966	2931.11	1727.16	3105.87	2694.8	FNDC3B
ENSG00000075426	-1.05672	0.296919	0.999966	1030.04	557.586	443.983	150.744	FOSL2
ENSG00000075461	0.571145	0.345524	0.999966	191.925	513.387	238.063	124.931	CACNG4
ENSG00000075539	-0.0233904	0.896341	0.999966	1709.15	1456.01	1555.95	1757.3	FRYL
ENSG00000075568	0.126604	0.381556	0.999966	2106.63	2423.29	2124.49	2195.07	TMEM131
ENSG00000075618	-0.512958	0.0237297	0.88658	28275.4	14580.5	21926.9	20601.3	FSCN1
ENSG00000075624	-0.157239	0.206371	0.999966	115079	100886	105134	96586.3	ACTB
ENSG00000075643	0.779859	0.100951	0.999966	72.6816	149.596	65.2916	86.7291	MOCOS
ENSG00000075651	-0.860187	0.0104352	0.636718	491.737	186.995	419.875	315.942	PLD1
ENSG00000075673	-0.138968	0.791875	0.999966	52.2399	44.1989	64.2871	61.9494	ATP12A
ENSG00000075702	0.142388	0.512662	0.999966	1024.36	1298.77	1021.56	958.151	WDR62
ENSG00000075711	0.0781695	0.666905	0.999966	2598.37	2988.52	2463	2353.04	DLG1
ENSG00000075785	-0.0204519	0.876213	0.999966	3857.8	3756.05	3619.16	3614.75	RAB7A
ENSG00000075790	0.06312	0.721219	0.999966	695.018	766.681	747.338	740.295	BCAP29
ENSG00000075826	0.085252	0.696542	0.999966	606.437	569.486	610.728	722.743	SEC31B
ENSG00000075856	0.0508774	0.722636	0.999966	3387.65	3586.06	3188.24	3224.47	SART3
ENSG00000075891	-0.664031	0.150141	0.999966	419.055	285.593	249.113	135.256	PAX2
ENSG00000075914	0.0895049	0.596555	0.999966	935.776	1060.77	960.289	956.086	EXOSC7
ENSG00000075945	-0.135333	0.524579	0.999966	412.241	365.491	410.835	384.086	KIFAP3
ENSG00000075975	0.00580727	0.973386	0.999966	754.072	787.08	762.405	735.133	MKRN2
ENSG00000076003	0.260504	0.140102	0.999966	3804.43	5343.81	4223.87	4272.44	MCM6
ENSG00000076043	-0.193192	0.200369	0.999966	1625.12	1361.67	1499.7	1371.15	REXO2
ENSG00000076053	-0.120937	0.466832	0.999966	967.574	868.678	906.047	853.869	RBM7
ENSG00000076067	0.113726	0.592264	0.999966	700.696	651.933	655.93	816.699	RBMS2
ENSG00000076108	-0.0503737	0.722241	0.999966	9197.63	8170.84	9048.41	9450.38	BAZ2A
ENSG00000076201	0.0151956	0.916115	0.999966	2855.03	2796.43	2566.46	2681.38	PTPN23
ENSG00000076242	0.104838	0.516447	0.999966	1274.2	1487.46	1348.02	1331.91	MLH1
ENSG00000076248	0.205701	0.246482	0.999966	4106.51	5318.32	4098.3	4142.35	UNG
ENSG00000076258	0.279169	0.629309	0.999966	105.616	76.4981	140.628	223.018	FMO4
ENSG00000076321	-0.0568564	0.776202	0.999966	467.888	464.088	483.158	450.166	KLHL20
ENSG00000076344	0.320921	0.579082	0.999966	46.5617	65.4483	39.175	41.2996	RGS11
ENSG00000076351	0.0464444	0.876756	0.999966	180.568	177.645	197.884	213.725	SLC46A1
ENSG00000076356	-0.161598	0.507975	0.999966	2417.8	2113.05	3252.53	2958.08	PLXNA2
ENSG00000076382	0.0690701	0.614283	0.999966	3001.52	3242.67	2928.08	2976.67	SPAG5
ENSG00000076513	0.00926423	0.954839	0.999966	965.303	933.276	911.069	955.053	ANKRD13A
ENSG00000076554	-0.0157471	0.923644	0.999966	1217.42	1144.92	1087.86	1134.71	TPD52
ENSG00000076555	0.156155	0.386341	0.999966	612.116	704.632	621.777	670.086	ACACB
ENSG00000076604	-0.141151	0.250629	0.999966	5368.22	4745.43	5144.98	4787.66	TRAF4
ENSG00000076641	-0.953681	0.242786	0.999966	93.1233	41.6489	28.1256	20.6498	PAG1
ENSG00000076650	0.0970027	0.63985	0.999966	539.434	587.335	493.203	516.245	GPATCH1
ENSG00000076685	0.108695	0.705798	0.999966	1777.29	1664.26	2341.46	2778.43	NT5C2
ENSG00000076706	0.145803	0.550452	0.999966	430.412	526.137	411.839	404.736	MCAM
ENSG00000076716	0.224849	0.348357	0.999966	2463.23	3444.96	2397.71	2234.31	GPC4
ENSG00000076770	-0.704062	0.0100807	0.627517	1711.43	745.431	1467.55	1206.98	MBNL3
ENSG00000076826	-0.274372	0.0986565	0.999966	3763.55	2718.23	3502.64	3290.54	CAMSAP3
ENSG00000076864	0.177123	0.589182	0.999966	313.44	338.291	214.96	258.122	RAP1GAP
ENSG00000076924	0.0026621	0.985175	0.999966	2518.87	2374.84	2285.21	2437.71	XAB2
ENSG00000076928	-0.153842	0.38154	0.999966	2248.59	1782.4	2187.77	2206.43	ARHGEF1
ENSG00000076944	-0.306195	0.102182	0.999966	1687.58	1176.37	1581.06	1468.2	STXBP2
ENSG00000076984	-0.0362061	0.793137	0.999966	2312.18	2299.19	2261.1	2159.97	MAP2K7
ENSG00000077009	0.39754	0.432084	0.999966	140.821	209.945	94.4217	99.119	NMRK2
ENSG00000077044	-0.0866752	0.58967	0.999966	1449.09	1264.77	1406.28	1424.84	DGKD
ENSG00000077063	-0.245185	0.189605	0.999966	1859.06	1505.31	2117.46	1851.25	CTTNBP2
ENSG00000077092	0.79523	0.0622235	0.999966	216.909	491.288	490.189	737.198	RARB
ENSG00000077097	0.0216288	0.852674	0.999966	9056.81	9033.57	8999.19	9295.51	TOP2B
ENSG00000077147	-0.0418119	0.726698	0.999966	6566.33	6387.59	6750.15	6549.08	TM9SF3
ENSG00000077150	0.139355	0.46283	0.999966	591.674	689.333	672.001	703.126	NFKB2
ENSG00000077152	0.231922	0.26971	0.999966	549.655	740.331	607.714	618.461	UBE2T
ENSG00000077157	-0.201878	0.336925	0.999966	836.974	673.183	670.997	637.046	PPP1R12B
ENSG00000077232	0.117289	0.335951	0.999966	4893.52	5421.16	4925	5228.53	DNAJC10
ENSG00000077235	-0.10271	0.480932	0.999966	6272.2	5813	5609.05	5250.21	GTF3C1
ENSG00000077238	-0.292518	0.171702	0.999966	1110.67	823.629	1225.47	1085.15	IL4R
ENSG00000077254	0.0527689	0.713781	0.999966	2544.99	2832.13	2840.69	2754.68	USP33
ENSG00000077264	0.566948	0.213298	0.999966	165.805	345.091	170.763	152.808	PAK3
ENSG00000077274	0.251449	0.418441	0.999966	302.083	476.838	500.234	479.075	CAPN6
ENSG00000077279	1.21322	0.00378405	0.388664	229.401	960.476	388.736	472.88	DCX
ENSG00000077312	0.0865479	0.515786	0.999966	3844.18	4114.75	3649.3	3840.86	SNRPA
ENSG00000077327	0.213674	0.787852	0.999966	15.8991	22.9494	32.1436	33.0397	SPAG6
ENSG00000077348	0.166806	0.472004	0.999966	503.093	628.984	492.198	487.335	EXOSC5
ENSG00000077380	-0.0633367	0.637264	0.999966	3201.4	3171.27	3180.2	2935.37	DYNC1I2
ENSG00000077454	-0.143713	0.573422	0.999966	882.4	668.933	959.285	999.45	LRCH4
ENSG00000077458	0.00867951	0.960428	0.999966	1006.19	1015.72	1122.01	1126.45	FAM76B
ENSG00000077463	-0.21464	0.273911	0.999966	861.959	660.433	731.266	712.418	SIRT6
ENSG00000077514	0.289425	0.218531	0.999966	1185.62	1661.71	1112.97	1146.06	POLD3
ENSG00000077522	1.24204	0.118014	0.999966	11.3565	32.2992	14.0628	27.8772	ACTN2
ENSG00000077549	-0.105622	0.375408	0.999966	6001.91	5585.21	6097.23	5660.11	CAPZB
ENSG00000077585	0.134032	0.659655	0.999966	222.588	216.745	246.099	298.39	GPR137B
ENSG00000077616	0.178512	0.300147	0.999966	1085.68	1371.87	1247.57	1268.93	NAALAD2
ENSG00000077684	-0.174979	0.299012	0.999966	3478.5	2853.38	2837.67	2740.23	JADE1
ENSG00000077713	-0.307181	0.380325	0.999966	140.821	124.947	140.628	102.216	SLC25A43
ENSG00000077721	-0.0207627	0.882522	0.999966	1658.05	1626.86	1646.35	1630.3	UBE2A
ENSG00000077782	-0.229893	0.443443	0.999966	31526.8	25871.6	18700.5	16955.5	FGFR1
ENSG00000077942	-0.0870001	0.667875	0.999966	12145.8	9875.05	13080.4	13876.7	FBLN1
ENSG00000077943	-0.607341	0.503195	0.999966	19.3061	10.1997	35.157	25.8122	ITGA8
ENSG00000078018	1.19264	0.194944	0.999966	332.746	1223.12	333.49	299.422	MAP2
ENSG00000078043	0.135065	0.458459	0.999966	793.82	848.279	707.159	799.147	PIAS2
ENSG00000078053	0.962814	0.0611958	0.999966	111.294	417.339	191.857	173.458	AMPH
ENSG00000078061	-0.122159	0.388325	0.999966	1750.04	1569.06	1721.69	1621.01	ARAF
ENSG00000078070	0.0589232	0.736124	0.999966	1010.73	1085.42	1156.16	1172.91	MCCC1
ENSG00000078081	1.74966	0.232108	0.999966	2.2713	33.9991	9.04038	4.12996	LAMP3
ENSG00000078114	0.61015	0.0888322	0.999966	952.811	2068	1021.56	944.728	NEBL
ENSG00000078124	-0.0547885	0.764965	0.999966	799.498	812.579	923.123	846.642	ACER3
ENSG00000078140	0.0492805	0.712814	0.999966	5292.13	5587.76	5038.5	5100.5	UBE2K
ENSG00000078142	-0.00642282	0.965811	0.999966	1504.74	1501.91	1600.15	1590.03	PIK3C3
ENSG00000078177	0.0231913	0.898412	0.999966	1800.01	1982.15	1718.68	1592.1	N4BP2
ENSG00000078237	0.115131	0.647838	0.999966	467.888	558.436	431.929	415.061	TIGAR
ENSG00000078246	-0.0819269	0.606721	0.999966	1103.85	1032.72	1048.68	1000.48	TULP3
ENSG00000078269	-0.414938	0.0172257	0.771109	1500.19	1001.27	1327.93	1120.25	SYNJ2
ENSG00000078295	-0.0434188	0.97266	0.999966	47.6973	53.5486	12.0538	4.12996	ADCY2
ENSG00000078304	0.0143519	0.910406	0.999966	3160.52	3149.17	3175.18	3250.28	PPP2R5C
ENSG00000078319	-0.183529	0.537527	0.999966	185.111	154.696	175.785	163.133	PMS2P1
ENSG00000078328	0.714831	0.168471	0.999966	48.833	138.546	109.489	121.834	RBFOX1
ENSG00000078369	-0.0393034	0.734357	0.999966	10771.6	10402.9	10471.8	10269.1	GNB1
ENSG00000078401	0.357196	0.419662	0.999966	79.4955	146.196	110.494	97.054	EDN1
ENSG00000078403	0.150144	0.359144	0.999966	1711.43	2034.85	1686.53	1734.58	MLLT10
ENSG00000078487	0.32486	0.495213	0.999966	67.0034	104.547	70.3141	67.1118	ZCWPW1
ENSG00000078549	0.551694	0.364368	0.999966	87.4451	220.994	111.498	70.2093	ADCYAP1R1
ENSG00000078596	0.0299183	0.940095	0.999966	87.4451	107.097	106.476	90.8591	ITM2A
ENSG00000078618	0.0366903	0.774782	0.999966	4800.39	5190.82	5024.44	4886.77	NRDC
ENSG00000078668	0.0368846	0.790865	0.999966	2295.15	2450.49	2308.31	2271.48	VDAC3
ENSG00000078674	0.147437	0.324335	0.999966	5200.14	6267.74	6138.42	6291.99	PCM1
ENSG00000078687	0.1189	0.415411	0.999966	1413.88	1535.06	1373.13	1490.92	TNRC6C
ENSG00000078699	-0.0839692	0.618502	0.999966	1318.49	1162.77	1340.99	1347.4	CBFA2T2
ENSG00000078725	-0.793083	0.0262061	0.918328	299.812	131.747	196.879	154.873	BRINP1
ENSG00000078747	0.00125065	0.994115	0.999966	877.858	867.828	924.128	936.468	ITCH
ENSG00000078804	-0.652616	0.00133223	0.212461	543.977	359.541	563.517	344.852	TP53INP2
ENSG00000078808	-0.119372	0.421531	0.999966	3669.29	3147.47	3699.52	3637.46	SDF4
ENSG00000078814	0.373277	0.500734	0.999966	38.6121	49.2988	36.1615	47.4945	MYH7B
ENSG00000078900	0.101606	0.71057	0.999966	445.175	389.29	316.413	427.451	TP73
ENSG00000078902	-0.179508	0.27825	0.999966	1319.63	1147.47	1192.33	1069.66	TOLLIP
ENSG00000078967	0.107379	0.726185	0.999966	218.045	237.994	181.812	192.043	UBE2D4
ENSG00000079101	0.447444	0.695549	NA	13.6278	11.8997	5.02243	13.4224	CLUL1
ENSG00000079102	-0.55017	0.11253	0.999966	726.816	372.291	871.894	720.678	RUNX1T1
ENSG00000079134	0.101484	0.47087	0.999966	1797.73	2003.4	1905.51	1969.99	THOC1
ENSG00000079150	0.0494155	0.903121	0.999966	246.436	209.945	347.552	405.768	FKBP7
ENSG00000079156	0.554765	0.153381	0.999966	146.499	289.843	165.74	168.296	OSBPL6
ENSG00000079215	0.242866	0.385572	0.999966	337.288	372.291	410.835	514.18	SLC1A3
ENSG00000079246	0.0289248	0.847513	0.999966	18604.2	20895	18927.5	17395.4	XRCC5
ENSG00000079257	0.0111572	0.973914	0.999966	152.177	194.645	224	184.816	LXN
ENSG00000079277	-0.117304	0.583451	0.999966	470.159	397.79	446.996	448.101	MKNK1
ENSG00000079308	0.0152181	0.963393	0.999966	196.468	207.395	164.736	156.938	TNS1
ENSG00000079313	-0.0864375	0.570685	0.999966	2358.75	2041.65	2088.33	2146.55	REXO1
ENSG00000079332	-0.131871	0.315813	0.999966	3240.01	2945.18	3097.84	2838.31	SAR1A
ENSG00000079335	0.0878432	0.722399	0.999966	388.392	418.189	479.14	504.888	CDC14A
ENSG00000079337	0.0380887	0.928461	0.999966	91.9877	82.4479	105.471	120.801	RAPGEF3
ENSG00000079387	0.0343981	0.83404	0.999966	1144.74	1223.12	1287.75	1268.93	SENP1
ENSG00000079432	-0.0108673	0.933282	0.999966	3754.46	3909.9	3973.75	3760.33	CIC
ENSG00000079435	0.165972	0.495633	0.999966	298.676	362.941	301.346	309.747	LIPE
ENSG00000079459	-0.334019	0.074521	0.999966	4678.88	3529.11	5426.24	4489.27	FDFT1
ENSG00000079462	-0.0241365	0.865404	0.999966	1727.32	1666.81	1750.82	1754.2	PAFAH1B3
ENSG00000079482	-0.207383	0.386765	0.999966	583.724	511.687	735.284	631.884	OPHN1
ENSG00000079616	0.0779943	0.537819	0.999966	3885.06	4242.24	4091.27	4177.45	KIF22
ENSG00000079689	7.32914	0.0019803	0.281629	0	62.0484	0	1.03249	SCGN
ENSG00000079691	-0.113084	0.61082	0.999966	1930.61	1434.76	1834.19	2047.43	CARMIL1
ENSG00000079739	-1.12453	0.00120352	0.201942	2512.06	774.33	1211.41	933.371	PGM1
ENSG00000079785	0.0165905	0.92206	0.999966	4366.58	4770.08	4144.51	3837.76	DDX1
ENSG00000079805	-0.125542	0.382307	0.999966	5664.62	4805.78	4929.02	4904.33	DNM2
ENSG00000079819	0.0947284	0.517218	0.999966	3431.94	3465.36	3523.74	3963.73	EPB41L2
ENSG00000079841	0.163191	0.858554	0.999966	392.935	205.695	514.297	810.504	RIMS1
ENSG00000079931	1.25324	0.0197523	0.796582	189.654	753.931	219.983	221.985	MOXD1
ENSG00000079950	0.0487774	0.739119	0.999966	1370.73	1456.01	1415.32	1425.87	STX7
ENSG00000079974	-0.000620988	0.997043	0.999966	1035.71	1115.17	1167.21	1087.21	RABL2B
ENSG00000079999	-0.000731514	0.99602	0.999966	1870.42	1925.2	1823.14	1765.56	KEAP1
ENSG00000080189	-0.11592	0.435758	0.999966	1762.53	1536.76	1713.65	1671.6	SLC35C2
ENSG00000080200	0.220569	0.314846	0.999966	484.923	611.135	470.1	500.758	CRYBG3
ENSG00000080224	-0.378257	0.467755	0.999966	346.373	122.397	308.377	382.021	EPHA6
ENSG00000080293	-0.435873	0.527926	0.999966	82.9025	28.8993	41.1839	62.9819	SCTR
ENSG00000080298	0.329496	0.0543272	0.999966	839.246	1131.32	951.249	1119.22	RFX3
ENSG00000080345	0.220604	0.199475	0.999966	3309.29	4289.84	3311.79	3423.74	RIF1
ENSG00000080371	-0.0032406	0.985022	0.999966	1421.83	1573.31	1485.64	1326.75	RAB21
ENSG00000080493	-0.895634	0.0146327	0.723339	892.621	335.741	444.988	383.054	SLC4A4
ENSG00000080503	-0.666379	0.0117111	0.660109	2359.88	1208.67	2680.97	1968.96	SMARCA2
ENSG00000080546	-0.0767987	0.716511	0.999966	881.265	906.077	822.674	708.288	SESN1
ENSG00000080561	-0.968303	0.138583	0.999966	170.348	75.6481	61.2737	42.3321	MID2
ENSG00000080603	-0.0750455	0.741139	0.999966	558.74	531.237	476.127	450.166	SRCAP
ENSG00000080608	0.18364	0.434054	0.999966	959.625	1269.87	943.213	890.006	PUM3
ENSG00000080644	0.760957	0.16538	0.999966	65.8677	164.896	74.332	72.2743	CHRNA3
ENSG00000080709	0.306821	0.262102	0.999966	367.951	441.989	469.095	594.714	KCNN2
ENSG00000080802	0.00986372	0.953486	0.999966	910.792	985.125	979.374	917.883	CNOT4
ENSG00000080815	0.113306	0.461075	0.999966	2345.12	2642.58	2690.01	2805.27	PSEN1
ENSG00000080819	0.0011467	0.995281	0.999966	919.877	1069.27	1055.72	907.559	CPOX
ENSG00000080822	0.116389	0.476927	0.999966	1538.81	1777.3	1797.03	1839.9	CLDND1
ENSG00000080823	-0.498802	0.033982	0.999966	961.896	575.435	990.424	807.407	MOK
ENSG00000080824	0.0141312	0.935076	0.999966	42443.8	49807.9	45111.5	38607.9	HSP90AA1
ENSG00000080839	0.160322	0.461126	0.999966	697.289	945.176	839.751	772.302	RBL1
ENSG00000080845	-0.281884	0.0734189	0.999966	6708.29	4952.82	6608.52	6001.86	DLGAP4
ENSG00000080854	0.48967	0.149756	0.999966	160.127	252.444	146.655	177.588	IGSF9B
ENSG00000080947	0.0970601	0.666248	0.999966	387.257	385.89	394.763	451.198	CROCCP3
ENSG00000080986	0.259634	0.153442	0.999966	811.99	1090.52	919.105	981.898	NDC80
ENSG00000081014	0.0457024	0.814478	0.999966	528.078	583.935	584.611	564.772	AP4E1
ENSG00000081019	0.230684	0.285803	0.999966	637.1	844.879	831.715	879.681	RSBN1
ENSG00000081026	-0.316682	0.0544027	0.999966	1843.16	1388.01	1905.51	1623.07	MAGI3
ENSG00000081051	-1.41045	0.249205	0.999966	146.499	58.6485	21.0942	4.12996	AFP
ENSG00000081052	0.0668767	0.928892	0.999966	19.3061	28.0493	29.1301	22.7148	COL4A4
ENSG00000081059	-0.263586	0.227093	0.999966	521.264	392.69	451.014	417.126	TCF7
ENSG00000081087	-0.0711166	0.758821	0.999966	442.904	497.237	524.342	423.321	OSTM1
ENSG00000081138	-0.273848	0.301864	0.999966	328.203	311.092	437.956	323.169	CDH7
ENSG00000081148	0.614011	0.530872	0.999966	6.8139	21.2495	21.0942	21.6823	IMPG2
ENSG00000081154	0.070814	0.639449	0.999966	4198.5	4832.98	4328.33	4121.7	PCNP
ENSG00000081177	0.0925464	0.554073	0.999966	1015.27	1112.62	1051.7	1091.34	EXD2
ENSG00000081181	0.216489	0.419092	0.999966	524.671	813.429	683.051	589.552	ARG2
ENSG00000081189	-1.3068	0.0226577	0.863703	60.1895	28.8993	65.2916	21.6823	MEF2C
ENSG00000081277	0.167663	0.721953	0.999966	76.0886	66.2983	76.341	105.314	PKP1
ENSG00000081307	-0.0294522	0.843201	0.999966	1320.76	1267.32	1285.74	1286.48	UBA5
ENSG00000081320	-0.438707	0.0852058	0.999966	419.055	262.643	349.561	304.584	STK17B
ENSG00000081377	-0.106244	0.475104	0.999966	1914.71	1775.61	2058.19	1916.3	CDC14B
ENSG00000081386	0.185896	0.35937	0.999966	528.078	676.583	606.71	614.331	ZNF510
ENSG00000081479	-0.729395	0.00282989	0.337542	3364.93	1884.4	2286.21	1522.92	LRP2
ENSG00000081665	0.100207	0.6825	0.999966	524.671	520.187	606.71	693.833	ZNF506
ENSG00000081692	-0.178073	0.425085	0.999966	388.392	339.141	363.624	325.234	JMJD4
ENSG00000081721	0.146618	0.393917	0.999966	698.425	793.88	719.212	775.4	DUSP12
ENSG00000081760	-0.0986502	0.517117	0.999966	1316.22	1226.52	1376.15	1288.55	AACS
ENSG00000081791	-0.0650152	0.6637	0.999966	1974.9	1751.81	1837.21	1892.55	KIAA0141
ENSG00000081803	-0.0265534	0.940295	0.999966	813.126	626.434	1090.87	1244.15	CADPS2
ENSG00000081818	0.292146	0.630751	0.999966	28.3913	45.8988	45.2019	44.3971	PCDHB4
ENSG00000081842	0.0271049	0.970543	0.999966	20.4417	23.7994	29.1301	26.8447	PCDHA6
ENSG00000081870	0.0453499	0.82149	0.999966	480.38	529.537	504.252	486.303	HSPB11
ENSG00000081913	0.147299	0.382574	0.999966	1024.36	1208.67	1032.61	1068.63	PHLPP1
ENSG00000081923	-0.122812	0.647669	0.999966	672.305	553.336	814.639	813.602	ATP8B1
ENSG00000081985	0.778413	0.334716	0.999966	14.7635	24.6494	14.0628	24.7798	IL12RB2
ENSG00000082014	-0.382891	0.0763317	0.999966	1202.65	750.531	1020.56	955.053	SMARCD3
ENSG00000082068	0.0762364	0.632026	0.999966	1035.71	1117.72	1111.97	1147.1	WDR70
ENSG00000082146	-0.195187	0.294878	0.999966	1608.08	1414.36	1385.19	1198.72	STRADB
ENSG00000082153	-0.0274299	0.838071	0.999966	6509.55	6836.38	6716	6139.18	BZW1
ENSG00000082196	-0.193351	0.642266	0.999966	85.1738	70.5482	87.3903	80.5342	C1QTNF3
ENSG00000082212	0.331424	0.105723	0.999966	931.233	1396.51	1058.73	1106.83	ME2
ENSG00000082213	0.0106644	0.946921	0.999966	1028.9	1002.97	974.352	1014.94	C5orf22
ENSG00000082258	0.0736221	0.572041	0.999966	2508.65	2621.33	2518.25	2668.99	CCNT2
ENSG00000082269	0.228446	0.253049	0.999966	925.555	1243.52	977.365	984.995	FAM135A
ENSG00000082293	-1.37288	0.0033304	0.364313	461.074	108.797	202.906	147.646	COL19A1
ENSG00000082397	-0.5892	0.0201399	0.80247	1725.05	838.929	1323.91	1188.4	EPB41L3
ENSG00000082438	-0.3443	0.173332	0.999966	883.536	555.886	862.854	820.829	COBLL1
ENSG00000082458	0.126824	0.358944	0.999966	2074.83	2305.14	2204.85	2368.53	DLG3
ENSG00000082482	0.453399	0.640508	0.999966	14.7635	47.5988	29.1301	12.3899	KCNK2
ENSG00000082497	-0.0562192	0.872367	0.999966	202.146	279.643	303.355	206.498	SERTAD4
ENSG00000082512	0.172348	0.373465	0.999966	952.811	1240.12	1050.69	1017	TRAF5
ENSG00000082515	-0.0659472	0.711527	0.999966	759.75	775.18	794.549	709.32	MRPL22
ENSG00000082516	0.266552	0.198989	0.999966	1145.87	1610.71	1203.37	1214.21	GEMIN5
ENSG00000082556	-0.798175	0.202743	0.999966	45.426	33.1492	50.2243	21.6823	OPRK1
ENSG00000082641	0.166297	0.447392	0.999966	5335.29	7131.32	5328.8	4834.12	NFE2L1
ENSG00000082684	0.822007	0.0542844	0.999966	1030.04	2513.39	901.024	899.299	SEMA5B
ENSG00000082701	0.00857109	0.950327	0.999966	2622.22	2540.59	2638.79	2752.62	GSK3B
ENSG00000082781	-0.102902	0.467527	0.999966	3253.64	3196.77	3650.3	3232.73	ITGB5
ENSG00000082805	-0.15052	0.347243	0.999966	1981.71	1612.41	1847.25	1837.83	ERC1
ENSG00000082898	0.176818	0.215654	0.999966	12598.9	15419.5	12721.8	13201.4	XPO1
ENSG00000082996	0.11663	0.572189	0.999966	652.999	784.53	659.948	638.079	RNF13
ENSG00000083067	0.451719	0.312461	0.999966	164.669	296.642	154.691	139.386	TRPM3
ENSG00000083093	0.190072	0.304962	0.999966	807.448	968.125	772.45	833.219	PALB2
ENSG00000083097	0.00550074	0.972223	0.999966	1068.65	1058.22	1098.91	1118.19	DOPEY1
ENSG00000083099	0.0896311	0.672237	0.999966	521.264	633.234	581.598	539.992	LYRM2
ENSG00000083123	-0.0813002	0.616785	0.999966	1074.33	985.125	1099.91	1070.69	BCKDHB
ENSG00000083168	0.180899	0.213477	0.999966	1789.79	2144.5	1841.22	1971.02	KAT6A
ENSG00000083223	-0.183704	0.307071	0.999966	1176.53	923.927	1099.91	1081.02	ZCCHC6
ENSG00000083290	0.162668	0.522977	0.999966	697.289	736.081	874.908	1025.26	ULK2
ENSG00000083307	-0.159234	0.352265	0.999966	2845.94	2410.54	3113.91	2928.14	GRHL2
ENSG00000083312	0.0314241	0.810095	0.999966	8330	9172.97	8997.19	8535.59	TNPO1
ENSG00000083444	-0.171124	0.298555	0.999966	2421.21	1988.1	2494.14	2378.86	PLOD1
ENSG00000083457	-0.0695056	0.770545	0.999966	345.238	350.191	414.853	374.794	ITGAE
ENSG00000083520	-0.0127035	0.935374	0.999966	2144.11	2225.24	2055.18	1935.92	DIS3
ENSG00000083535	0.102317	0.653546	0.999966	339.56	396.09	358.602	353.112	PIBF1
ENSG00000083544	0.155738	0.434357	0.999966	520.128	635.784	561.508	568.902	TDRD3
ENSG00000083635	0.220967	0.363232	0.999966	538.298	713.982	524.342	523.472	NUFIP1
ENSG00000083642	0.0553964	0.707683	0.999966	1889.72	2074.8	2102.39	2074.27	PDS5B
ENSG00000083720	0.295172	0.108935	0.999966	1064.1	1422.86	1307.84	1488.85	OXCT1
ENSG00000083750	0.0919974	0.657345	0.999966	573.504	543.136	532.378	636.014	RRAGB
ENSG00000083799	0.0582	0.796826	0.999966	450.853	469.188	527.355	550.317	CYLD
ENSG00000083807	0.00201911	0.995465	0.999966	137.414	137.697	177.794	178.621	SLC27A5
ENSG00000083812	-0.100233	0.697867	0.999966	332.746	371.441	436.952	346.917	ZNF324
ENSG00000083814	-0.0649115	0.78965	0.999966	355.459	323.842	391.75	391.314	ZNF671
ENSG00000083817	0.0859105	0.762729	0.999966	263.471	311.092	252.126	235.408	ZNF416
ENSG00000083828	0.152873	0.483536	0.999966	350.916	411.39	365.633	385.119	ZNF586
ENSG00000083838	-0.0289733	0.909123	0.999966	255.521	249.894	245.095	240.57	ZNF446
ENSG00000083844	0.0643974	0.733918	0.999966	533.756	555.886	522.333	548.252	ZNF264
ENSG00000083845	0.0223039	0.865792	0.999966	12820.4	13312.4	12125.2	12020.2	RPS5
ENSG00000083857	0.263019	0.135054	0.999966	7533.91	10156.4	7470.37	7846.92	FAT1
ENSG00000083896	-0.110581	0.409113	0.999966	5237.62	4613.68	4736.15	4623.49	YTHDC1
ENSG00000083937	0.0571046	0.742143	0.999966	1082.27	1233.32	1129.04	1066.56	CHMP2B
ENSG00000084070	-0.0174811	0.936103	0.999966	392.935	400.34	383.714	366.534	SMAP2
ENSG00000084072	0.0889007	0.566759	0.999966	1283.29	1300.47	1185.29	1324.68	PPIE
ENSG00000084073	-0.0161781	0.915785	0.999966	1703.48	1792.6	1732.74	1604.49	ZMPSTE24
ENSG00000084090	0.00701834	0.966042	0.999966	4622.1	5025.92	4449.88	4088.66	STARD7
ENSG00000084092	-0.0114085	0.943882	0.999966	1227.64	1141.52	1204.38	1272.03	NOA1
ENSG00000084093	-0.0803129	0.547577	0.999966	3282.03	2952.83	3174.18	3154.26	REST
ENSG00000084110	-0.597823	0.576892	NA	11.3565	10.1997	15.0673	7.22743	HAL
ENSG00000084112	-0.194336	0.179914	0.999966	1987.39	1658.31	1844.24	1690.19	SSH1
ENSG00000084207	-0.207592	0.140392	0.999966	11088.5	8931.57	9597.87	8981.63	GSTP1
ENSG00000084234	-0.150953	0.257338	0.999966	20070.4	16747.1	19547.3	18935.9	APLP2
ENSG00000084444	0.0115887	0.960315	0.999966	617.794	772.63	761.401	617.429	FAM234B
ENSG00000084453	0.358774	0.624017	0.999966	44.2904	50.1487	20.0897	32.0072	SLCO1A2
ENSG00000084463	0.0192529	0.891661	0.999966	4013.39	4216.74	3855.22	3756.2	WBP11
ENSG00000084623	-0.0286463	0.846808	0.999966	4108.78	4084.15	3759.79	3628.17	EIF3I
ENSG00000084628	0.268978	0.1932	0.999966	1117.48	1604.76	1235.52	1229.7	NKAIN1
ENSG00000084636	0.043957	0.90911	0.999966	303.219	372.291	251.122	198.238	COL16A1
ENSG00000084652	0.115617	0.430517	0.999966	2345.12	2707.18	2379.63	2410.86	TXLNA
ENSG00000084674	-0.685202	0.339302	0.999966	4023.61	1144.07	2588.56	2968.41	APOB
ENSG00000084676	0.0934056	0.579795	0.999966	1273.06	1382.06	1172.24	1225.57	NCOA1
ENSG00000084693	0.161532	0.358533	0.999966	2221.33	2294.94	2368.58	2840.38	AGBL5
ENSG00000084710	0.283249	0.279727	0.999966	942.59	1308.97	836.737	854.902	EFR3B
ENSG00000084731	0.0626518	0.65697	0.999966	1884.04	1934.55	1782.96	1894.62	KIF3C
ENSG00000084733	0.0708892	0.620074	0.999966	3999.76	4468.34	3990.82	3923.46	RAB10
ENSG00000084734	-0.643329	0.471399	0.999966	22.713	11.0497	17.0763	14.4549	GCKR
ENSG00000084754	-0.0741639	0.555392	0.999966	4171.24	3835.95	4044.06	3967.86	HADHA
ENSG00000084764	0.389734	0.101326	0.999966	249.843	339.141	271.211	343.819	MAPRE3
ENSG00000084774	0.321948	0.0916634	0.999966	4153.07	5798.55	3958.68	4339.55	CAD
ENSG00000085063	0.0044057	0.980553	0.999966	1631.93	1566.51	1818.12	1895.65	CD59
ENSG00000085117	0.434903	0.167961	0.999966	163.534	283.893	228.018	245.733	CD82
ENSG00000085185	-0.0151803	0.935198	0.999966	1549.03	1353.17	1539.88	1704.64	BCORL1
ENSG00000085224	0.104942	0.398104	0.999966	4877.62	5058.22	4676.89	5217.17	ATRX
ENSG00000085231	0.224758	0.399001	0.999966	409.97	532.936	375.678	384.086	AK6
ENSG00000085274	0.11355	0.60474	0.999966	534.891	594.135	477.131	499.725	MYNN
ENSG00000085276	-0.465703	0.0879497	0.999966	1391.17	808.33	1546.91	1320.55	MECOM
ENSG00000085365	0.166083	0.278027	0.999966	1660.32	1874.2	1818.12	2029.87	SCAMP1
ENSG00000085377	-0.0472448	0.754917	0.999966	1983.98	1807.9	1985.87	2035.04	PREP
ENSG00000085382	0.208696	0.196122	0.999966	854.009	1006.37	885.957	1004.61	HACE1
ENSG00000085415	0.127236	0.495417	0.999966	1270.79	1514.66	1235.52	1221.44	SEH1L
ENSG00000085433	0.203115	0.448224	0.999966	218.045	281.343	239.068	244.7	WDR47
ENSG00000085449	0.0919917	0.533034	0.999966	2716.48	3033.57	2641.8	2676.21	WDFY1
ENSG00000085465	-0.345386	0.496371	0.999966	80.6312	45.8988	74.332	76.4042	OVGP1
ENSG00000085491	0.0805665	0.573839	0.999966	1636.47	1685.51	1640.33	1780.01	SLC25A24
ENSG00000085511	0.0370016	0.783562	0.999966	2052.12	2133.45	2078.28	2104.21	MAP3K4
ENSG00000085514	0.124687	0.814841	0.999966	43.1547	47.5988	54.2423	58.8519	PILRA
ENSG00000085552	0.302283	0.147363	0.999966	2834.58	3518.91	3637.25	4463.45	IGSF9
ENSG00000085644	0.0294211	0.868046	0.999966	658.677	665.533	660.952	681.443	ZNF213
ENSG00000085662	0.172676	0.22477	0.999966	2672.19	3253.72	2943.15	3075.79	AKR1B1
ENSG00000085719	0.0272391	0.846615	0.999966	1813.63	1919.25	1867.34	1831.64	CPNE3
ENSG00000085721	0.0658041	0.713501	0.999966	1219.69	1420.31	1267.66	1182.2	RRN3
ENSG00000085733	-0.110185	0.447032	0.999966	6828.67	5700.81	6049.02	6230.04	CTTN
ENSG00000085741	-1.24523	0.0174786	0.77615	116.972	46.7488	75.3365	34.0722	WNT11
ENSG00000085760	0.0603157	0.738167	0.999966	1143.6	1263.07	1087.86	1062.43	MTIF2
ENSG00000085788	0.0955189	0.693941	0.999966	1362.78	1172.97	1387.2	1766.59	DDHD2
ENSG00000085831	-0.400369	0.28436	0.999966	154.448	98.5975	117.525	107.379	TTC39A
ENSG00000085832	0.220329	0.409414	0.999966	1306	1803.65	1202.37	1117.15	EPS15
ENSG00000085840	0.21382	0.358597	0.999966	1360.51	1790.05	1252.59	1238.99	ORC1
ENSG00000085871	-1.06401	0.012793	0.691572	472.431	163.196	218.978	167.263	MGST2
ENSG00000085872	-0.0196846	0.903676	0.999966	3863.48	3746.71	3309.78	3327.71	CHERP
ENSG00000085978	0.0913108	0.574562	0.999966	869.908	925.627	856.827	913.753	ATG16L1
ENSG00000085982	0.00522206	0.97647	0.999966	782.463	841.479	817.652	764.042	USP40
ENSG00000085998	-0.00690197	0.968155	0.999966	1835.21	1721.21	1972.81	2070.14	POMGNT1
ENSG00000085999	0.112371	0.486113	0.999966	1424.11	1497.66	1521.8	1688.12	RAD54L
ENSG00000086015	-0.160516	0.295636	0.999966	2521.14	2052.7	2382.64	2335.49	MAST2
ENSG00000086061	-0.0576087	0.7341	0.999966	6759.39	7654.91	7855.08	6386.98	DNAJA1
ENSG00000086062	-0.667833	0.0107099	0.637775	4233.71	1879.3	3620.17	3065.46	B4GALT1
ENSG00000086065	-0.105831	0.527538	0.999966	1157.23	1030.17	1201.37	1162.58	CHMP5
ENSG00000086102	0.083237	0.594962	0.999966	1254.89	1388.86	1253.6	1267.9	NFX1
ENSG00000086189	0.302149	0.114426	0.999966	842.653	1146.62	851.805	941.631	DIMT1
ENSG00000086200	0.109212	0.540362	0.999966	1303.73	1575.01	1369.12	1307.13	IPO11
ENSG00000086232	-0.0556047	0.648213	0.999966	4661.85	4429.24	4565.39	4449	EIF2AK1
ENSG00000086289	0.553478	0.413773	0.999966	51.1043	129.197	65.2916	41.2996	EPDR1
ENSG00000086300	0.0925696	0.738791	0.999966	270.285	360.391	347.552	298.39	SNX10
ENSG00000086475	0.123519	0.472703	0.999966	4038.37	5050.57	4310.25	4043.23	SEPHS1
ENSG00000086504	-0.11943	0.398729	0.999966	1680.76	1535.06	1693.56	1571.45	MRPL28
ENSG00000086506	-0.278033	0.680272	0.999966	32.9339	26.3493	29.1301	24.7798	HBQ1
ENSG00000086544	-0.153724	0.452122	0.999966	765.428	604.335	727.248	738.23	ITPKC
ENSG00000086570	-0.794857	0.102901	0.999966	121.515	46.7488	93.4172	77.4367	FAT2
ENSG00000086589	0.0429264	0.772527	0.999966	1511.55	1587.76	1472.58	1485.75	RBM22
ENSG00000086598	-0.107482	0.40243	0.999966	5706.64	5133.87	5810.95	5557.89	TMED2
ENSG00000086619	0.331767	0.353046	0.999966	119.243	179.345	177.794	195.141	ERO1B
ENSG00000086666	0.0584429	0.685259	0.999966	1882.91	1863.15	1837.21	2011.29	ZFAND6
ENSG00000086712	0.310502	0.150033	0.999966	1762.53	2497.24	1688.54	1781.04	TXLNG
ENSG00000086717	-0.233485	0.803423	0.999966	26.12	10.1997	16.0718	25.8122	PPEF1
ENSG00000086730	0.0248448	0.956878	0.999966	64.7321	72.2482	66.2961	60.9169	LAT2
ENSG00000086758	-0.0474752	0.7442	0.999966	16336.3	14103.7	14243.6	15486.3	HUWE1
ENSG00000086827	-0.0105817	0.950793	0.999966	1086.82	1182.32	1152.15	1039.72	ZW10
ENSG00000086848	0.212322	0.392276	0.999966	275.963	294.093	247.104	311.812	ALG9
ENSG00000086967	0.366288	0.331684	0.999966	85.1738	107.947	87.3903	114.606	MYBPC2
ENSG00000086991	-0.182854	0.772722	0.999966	39.7478	43.3489	40.1795	26.8447	NOX4
ENSG00000087008	-0.154796	0.582353	0.999966	455.396	314.492	391.75	447.068	ACOX3
ENSG00000087053	0.0923477	0.598754	0.999966	2082.78	2444.54	2062.21	1973.09	MTMR2
ENSG00000087074	-0.344032	0.0927903	0.999966	1562.66	1056.52	1194.33	1115.09	PPP1R15A
ENSG00000087076	-0.383078	0.109	0.999966	389.528	269.443	370.656	313.877	HSD17B14
ENSG00000087077	-0.128718	0.331236	0.999966	3091.24	2717.38	2931.09	2790.82	TRIP6
ENSG00000087085	-0.617072	0.180494	0.999966	118.108	62.8984	78.3499	65.0469	ACHE
ENSG00000087086	-0.178089	0.211753	0.999966	27574.7	21942.2	23887.7	23543.9	FTL
ENSG00000087087	-0.0608207	0.630515	0.999966	7830.31	7696.55	7619.03	7113.85	SRRT
ENSG00000087088	-0.0650031	0.71373	0.999966	2562.03	2593.28	2351.5	2102.15	BAX
ENSG00000087095	-0.0631715	0.671688	0.999966	1441.14	1337.87	1441.44	1421.74	NLK
ENSG00000087111	-0.00524746	0.974256	0.999966	1410.48	1363.37	1501.71	1539.44	PIGS
ENSG00000087116	-0.67105	0.0501962	0.999966	727.952	364.641	934.172	680.411	ADAMTS2
ENSG00000087128	-0.110586	0.846133	0.999966	39.7478	43.3489	47.2109	37.1696	TMPRSS11E
ENSG00000087152	-0.140142	0.26629	0.999966	5170.62	4558.43	5204.24	4856.83	ATXN7L3
ENSG00000087157	-0.0138148	0.944673	0.999966	1759.12	1573.31	1911.54	2063.95	PGS1
ENSG00000087191	-0.0664115	0.601416	0.999966	4062.22	4002.55	4098.3	3790.27	PSMC5
ENSG00000087206	0.0598839	0.749211	0.999966	782.463	891.627	805.598	763.01	UIMC1
ENSG00000087245	0.128363	0.61643	0.999966	1152.69	1354.87	1685.53	1749.04	MMP2
ENSG00000087253	-0.0933128	0.789266	0.999966	205.553	176.796	265.184	265.35	LPCAT2
ENSG00000087258	0.618363	0.172401	0.999966	403.156	877.178	378.691	322.137	GNAO1
ENSG00000087263	0.174986	0.474208	0.999966	1131.11	1473.01	1054.71	993.255	OGFOD1
ENSG00000087266	-0.0384706	0.864152	0.999966	2390.54	1829.15	2208.87	2650.4	SH3BP2
ENSG00000087269	0.181821	0.408421	0.999966	1855.65	2388.44	1737.76	1686.06	NOP14
ENSG00000087274	-0.0905529	0.49943	0.999966	6800.28	5910.75	6393.56	6480.94	ADD1
ENSG00000087299	0.142037	0.419577	0.999966	725.681	855.928	795.553	822.894	L2HGDH
ENSG00000087301	0.131372	0.470787	0.999966	945.997	1060.77	1095.89	1177.04	TXNDC16
ENSG00000087302	-0.0160513	0.901053	0.999966	4407.46	4547.38	4468.96	4230.11	RTRAF
ENSG00000087303	-0.350747	0.382512	0.999966	1409.34	812.579	2095.36	1936.95	NID2
ENSG00000087338	0.103707	0.581232	0.999966	1008.46	1218.02	1247.57	1206.98	GMCL1
ENSG00000087365	-0.0496569	0.711845	0.999966	8476.5	8094.34	7712.45	7545.44	SF3B2
ENSG00000087448	0.151538	0.388259	0.999966	1061.83	1286.02	1084.85	1097.54	KLHL42
ENSG00000087460	-0.0982438	0.393486	0.999966	42377.9	39943	44393.3	41116.8	GNAS
ENSG00000087470	0.101375	0.452714	0.999966	2767.58	3129.62	2891.92	2941.56	DNM1L
ENSG00000087494	1.95601	0.169157	NA	4.5426	28.8993	4.01795	4.12996	PTHLH
ENSG00000087495	3.60172	0.0494188	NA	0	33.1492	3.01346	4.12996	PHACTR3
ENSG00000087502	-0.0814604	0.674022	0.999966	1109.53	1080.32	1341.99	1237.96	ERGIC2
ENSG00000087510	-0.0711871	0.690323	0.999966	1963.54	2113.9	2047.14	1702.58	TFAP2C
ENSG00000087586	-0.000550067	0.997241	0.999966	1622.84	1787.5	1776.94	1610.68	AURKA
ENSG00000087842	0.0480436	0.898217	0.999966	225.994	280.493	202.906	162.101	PIR
ENSG00000087884	0.134152	0.639773	0.999966	188.518	203.145	172.772	193.076	AAMDC
ENSG00000087903	-0.306041	0.165581	0.999966	773.378	524.437	641.867	620.526	RFX2
ENSG00000087995	0.130963	0.481658	0.999966	797.227	969.825	850.8	834.252	METTL2A
ENSG00000088035	0.293716	0.14507	0.999966	480.38	649.384	554.477	619.494	ALG6
ENSG00000088038	-0.0538547	0.726296	0.999966	3497.8	3085.42	2986.34	3160.45	CNOT3
ENSG00000088179	0.167581	0.338353	0.999966	1010.73	1249.47	1064.76	1081.02	PTPN4
ENSG00000088205	0.0983724	0.590521	0.999966	3119.63	3713.56	3036.56	2875.48	DDX18
ENSG00000088247	-0.00201369	0.986878	0.999966	19291.3	19145.8	18082.8	18174.9	KHSRP
ENSG00000088256	-0.04805	0.747625	0.999966	1451.36	1446.66	1446.46	1355.66	GNA11
ENSG00000088280	-0.190123	0.434401	0.999966	2700.58	1782.4	2466.01	2747.46	ASAP3
ENSG00000088298	-0.0174984	0.933441	0.999966	471.295	450.489	500.234	510.05	EDEM2
ENSG00000088305	0.33255	0.179629	0.999966	12877.1	18062.9	10582.3	11476.1	DNMT3B
ENSG00000088325	0.105569	0.395474	0.999966	7125.07	7948.15	7137.88	7396.76	TPX2
ENSG00000088340	-0.128248	0.757044	0.999966	254.386	143.646	208.933	280.837	FER1L4
ENSG00000088356	0.0882988	0.592643	0.999966	897.164	1005.52	965.312	974.67	PDRG1
ENSG00000088367	-0.0950703	0.553695	0.999966	1773.89	1628.56	1578.05	1508.47	EPB41L1
ENSG00000088386	-1.1575	0.0319708	0.999966	144.228	54.3986	252.126	123.899	SLC15A1
ENSG00000088387	0.0369142	0.952502	0.999966	2624.49	2073.1	3902.43	4623.49	DOCK9
ENSG00000088448	0.016688	0.908701	0.999966	3673.83	3467.06	3676.42	3969.92	ANKRD10
ENSG00000088451	0.0856565	0.719149	0.999966	349.78	431.789	421.884	387.184	TGDS
ENSG00000088538	0.22226	0.394851	0.999966	628.015	785.38	524.342	557.544	DOCK3
ENSG00000088543	0.299913	0.243821	0.999966	257.793	283.893	245.095	335.559	C3orf18
ENSG00000088682	-0.224229	0.250356	0.999966	938.047	700.382	827.697	811.537	COQ9
ENSG00000088726	-0.215432	0.753485	0.999966	30.6626	22.0994	33.1481	33.0397	TMEM40
ENSG00000088727	-0.0376243	0.907983	0.999966	141.956	130.897	141.633	145.581	KIF9
ENSG00000088756	-0.72892	0.00206277	0.286741	2597.23	1240.12	1766.89	1392.83	ARHGAP28
ENSG00000088766	-0.113047	0.471225	0.999966	1196.98	1138.12	1291.77	1163.62	CRLS1
ENSG00000088808	-0.54327	0.0246641	0.894099	1049.34	623.034	1158.17	893.104	PPP1R13B
ENSG00000088812	0.0592392	0.721278	0.999966	2298.56	2202.29	2359.54	2652.47	ATRN
ENSG00000088826	-0.165335	0.461609	0.999966	706.375	567.786	549.454	551.35	SMOX
ENSG00000088832	-0.028657	0.820763	0.999966	5351.19	5245.22	5097.77	4997.25	FKBP1A
ENSG00000088833	-0.0169975	0.906831	0.999966	2240.64	2196.34	2072.26	2064.98	NSFL1C
ENSG00000088836	0.189107	0.495984	0.999966	559.876	552.486	658.943	838.382	SLC4A11
ENSG00000088854	-0.000676419	0.997107	0.999966	640.507	611.135	644.88	674.216	C20orf194
ENSG00000088876	0.147933	0.559147	0.999966	230.537	258.393	241.077	264.317	ZNF343
ENSG00000088881	0.0661463	0.838336	0.999966	663.22	599.235	898.011	1036.62	EBF4
ENSG00000088882	0.0425526	0.852171	0.999966	2935.66	2768.38	3577.98	3942.05	CPXM1
ENSG00000088888	-0.106839	0.430917	0.999966	4037.24	3506.16	3737.69	3713.87	MAVS
ENSG00000088899	-0.026375	0.887486	0.999966	1807.96	1529.11	1714.66	1930.76	LZTS3
ENSG00000088930	0.0302776	0.809152	0.999966	5435.22	5777.3	5532.71	5422.64	XRN2
ENSG00000088970	0.0350134	0.880246	0.999966	601.895	632.384	512.288	507.985	KIZ
ENSG00000088986	-0.237555	0.0574817	0.999966	4666.39	4096.9	4839.62	3965.79	DYNLL1
ENSG00000088992	-0.336761	0.493549	0.999966	89.7164	76.4981	71.3185	50.592	TESC
ENSG00000089006	-0.0632511	0.669238	0.999966	4551.69	4116.45	3929.55	3999.87	SNX5
ENSG00000089009	0.0263328	0.815782	0.999966	28638.8	28838.1	27665.6	28502.9	RPL6
ENSG00000089022	0.0140743	0.920164	0.999966	1886.32	1835.95	1813.1	1899.78	MAPKAPK5
ENSG00000089048	0.241676	0.195893	0.999966	1092.5	1416.06	1079.82	1151.23	ESF1
ENSG00000089050	0.121361	0.489866	0.999966	851.738	911.177	917.096	1013.9	RBBP9
ENSG00000089053	-0.0544202	0.694699	0.999966	3215.03	2914.58	3142.03	3207.95	ANAPC5
ENSG00000089057	0.0097542	0.954175	0.999966	1221.96	1242.67	1119	1113.02	SLC23A2
ENSG00000089060	0.341494	0.232912	0.999966	283.913	420.739	284.27	298.39	SLC8B1
ENSG00000089063	0.0382649	0.789847	0.999966	2145.24	2276.24	2100.38	2082.53	TMEM230
ENSG00000089091	0.104615	0.71674	0.999966	245.301	328.942	343.534	304.584	DZANK1
ENSG00000089094	0.0544434	0.765215	0.999966	4322.29	4863.58	3998.86	3775.82	KDM2B
ENSG00000089101	0.882619	0.443431	0.999966	12.4922	12.7497	4.01795	17.5523	CFAP61
ENSG00000089116	1.31068	0.193166	0.999966	1411.61	4688.48	869.885	970.54	LHX5
ENSG00000089123	0.0788199	0.758563	0.999966	244.165	272.843	247.104	245.733	TASP1
ENSG00000089154	-0.0827963	0.51286	0.999966	7448.73	6854.23	6893.79	6687.44	GCN1
ENSG00000089157	-0.03799	0.748999	0.999966	54635	53318.3	51941	50486.7	RPLP0
ENSG00000089159	-0.150195	0.301212	0.999966	5539.7	4582.23	5425.23	5299.77	PXN
ENSG00000089163	-0.470546	0.433038	0.999966	43.1547	28.8993	41.1839	32.0072	SIRT4
ENSG00000089169	1.29397	0.207991	0.999966	34.0695	116.447	19.0852	13.4224	RPH3A
ENSG00000089177	-0.111825	0.601279	0.999966	508.771	434.339	514.297	513.147	KIF16B
ENSG00000089195	-0.0685079	0.747223	0.999966	958.489	1025.92	938.19	781.595	TRMT6
ENSG00000089199	0.314895	0.527593	0.999966	93.1233	174.246	114.511	83.6317	CHGB
ENSG00000089220	0.0334825	0.816363	0.999966	6238.13	6517.63	5759.73	5760.26	PEBP1
ENSG00000089234	-0.0224809	0.887329	0.999966	1040.26	1063.32	1068.77	1012.87	BRAP
ENSG00000089248	0.0554214	0.694038	0.999966	5301.22	5830.85	5233.37	5114.95	ERP29
ENSG00000089250	0.54794	0.47744	0.999966	48.833	102.847	40.1795	26.8447	NOS1
ENSG00000089280	-0.0164639	0.881634	0.999966	32824.8	32364.6	32906	32620.5	FUS
ENSG00000089289	-0.0925703	0.568021	0.999966	1384.36	1263.07	1470.57	1415.54	IGBP1
ENSG00000089327	0.70586	0.122253	0.999966	197.603	443.689	188.843	185.848	FXYD5
ENSG00000089335	0.043288	0.769898	0.999966	1521.77	1608.16	1639.32	1649.92	ZNF302
ENSG00000089351	0.0593375	0.733527	0.999966	3167.33	2998.72	3316.81	3759.3	GRAMD1A
ENSG00000089356	0.492687	0.58079	0.999966	12.4922	24.6494	16.0718	15.4873	FXYD3
ENSG00000089472	-0.0133688	0.961631	0.999966	5313.71	4330.64	6575.37	7450.45	HEPH
ENSG00000089486	0.0702415	0.665293	0.999966	1505.87	1682.96	1490.66	1462.01	CDIP1
ENSG00000089505	0.0888034	0.877172	0.999966	35.2052	42.4989	49.2198	47.4945	CMTM1
ENSG00000089558	-0.881431	0.285364	0.999966	28.3913	11.0497	24.1077	17.5523	KCNH4
ENSG00000089597	-0.0121087	0.935734	0.999966	16790.6	15688.1	17827.6	18642.6	GANAB
ENSG00000089639	-0.0250619	0.902866	0.999966	620.065	576.285	664.97	687.638	GMIP
ENSG00000089682	-0.0474217	0.787341	0.999966	794.955	735.231	797.562	806.375	RBM41
ENSG00000089685	0.0939987	0.533749	0.999966	2371.24	2781.13	2560.44	2482.11	BIRC5
ENSG00000089692	0.0325142	0.942715	0.999966	86.3094	87.5478	67.3006	69.1768	LAG3
ENSG00000089693	-0.0853933	0.512439	0.999966	4642.54	4198.04	4289.16	4219.79	MLF2
ENSG00000089723	0.221486	0.462373	0.999966	177.161	181.895	163.731	215.79	OTUB2
ENSG00000089737	0.0230529	0.883806	0.999966	3828.28	4010.2	3499.63	3434.06	DDX24
ENSG00000089775	-0.04873	0.843974	0.999966	421.326	456.438	562.512	495.595	ZBTB25
ENSG00000089818	-0.0447519	0.826411	0.999966	437.225	430.939	443.983	423.321	NECAP1
ENSG00000089820	-0.00613119	0.975017	0.999966	764.293	675.733	713.185	796.05	ARHGAP4
ENSG00000089847	0.57025	0.101956	0.999966	233.944	414.789	212.951	247.798	ANKRD24
ENSG00000089876	0.0182733	0.92489	0.999966	950.54	1087.12	996.451	883.811	DHX32
ENSG00000089902	-0.0926124	0.550514	0.999966	2002.15	1824.9	2136.54	2057.75	RCOR1
ENSG00000089916	0.0832505	0.547312	0.999966	2052.12	2130.05	2087.32	2255.99	GPATCH2L
ENSG00000090006	0.332593	0.036135	0.999966	1638.74	2101.15	1515.77	1869.84	LTBP4
ENSG00000090013	0.286366	0.37651	0.999966	253.25	329.792	205.92	229.213	BLVRB
ENSG00000090020	-0.0539408	0.727343	0.999966	1720.51	1543.56	1678.5	1731.49	SLC9A1
ENSG00000090054	-0.0337118	0.824942	0.999966	2028.27	1987.25	1867.34	1817.18	SPTLC1
ENSG00000090060	-0.00134379	0.99109	0.999966	7729.24	8013.6	8047.95	7748.84	PAPOLA
ENSG00000090061	-0.0220157	0.899983	0.999966	889.214	886.528	833.724	809.472	CCNK
ENSG00000090097	-0.0255434	0.853301	0.999966	2886.82	2747.13	2960.22	2998.35	PCBP4
ENSG00000090238	-0.263806	0.227023	0.999966	1139.06	822.779	1187.3	1116.12	YPEL3
ENSG00000090263	-0.0376738	0.858307	0.999966	564.418	583.085	538.405	490.433	MRPS33
ENSG00000090266	-0.227392	0.243903	0.999966	1193.57	1045.47	1049.69	869.356	NDUFB2
ENSG00000090273	-0.0179799	0.917113	0.999966	4284.81	4461.54	3890.38	3610.62	NUDC
ENSG00000090316	-0.132279	0.321838	0.999966	3009.47	2792.18	2935.11	2630.78	MAEA
ENSG00000090339	0.569273	0.452042	0.999966	18.1704	49.2988	33.1481	26.8447	ICAM1
ENSG00000090372	-0.00210653	0.987018	0.999966	5971.25	5708.46	5469.43	5714.83	STRN4
ENSG00000090376	1.85991	0.0966308	0.999966	3.40695	38.249	11.0494	14.4549	IRAK3
ENSG00000090382	0.573495	0.571821	0.999966	6.8139	24.6494	20.0897	15.4873	LYZ
ENSG00000090432	-0.155397	0.411315	0.999966	945.997	885.678	879.93	752.685	MUL1
ENSG00000090447	0.269367	0.156868	0.999966	1074.33	1405.86	1034.62	1134.71	TFAP4
ENSG00000090470	0.0149998	0.919675	0.999966	1271.93	1303.87	1312.86	1308.16	PDCD7
ENSG00000090487	0.0746294	0.602155	0.999966	2154.33	2305.99	2338.44	2426.35	SPG21
ENSG00000090520	-0.163723	0.270992	0.999966	2106.63	1842.75	2228.96	2028.84	DNAJB11
ENSG00000090530	-0.564434	0.0456441	0.999966	1377.54	744.581	1565.99	1247.25	P3H2
ENSG00000090534	-0.39042	0.522916	0.999966	68.139	31.4492	67.3006	72.2743	THPO
ENSG00000090539	-0.327388	0.461412	0.999966	532.62	273.693	702.136	711.385	CHRD
ENSG00000090565	-0.199731	0.181182	0.999966	3124.17	2635.78	3331.88	2986.99	RAB11FIP3
ENSG00000090581	-0.0888514	0.631044	0.999966	1117.48	934.126	1069.78	1123.35	GNPTG
ENSG00000090612	0.136524	0.399725	0.999966	1276.47	1523.16	1341.99	1354.63	ZNF268
ENSG00000090615	-0.199972	0.248908	0.999966	1610.35	1332.77	1365.1	1256.54	GOLGA3
ENSG00000090621	0.0105709	0.936419	0.999966	7451	7458.56	6861.65	6957.95	PABPC4
ENSG00000090661	-0.209693	0.160309	0.999966	1857.92	1517.21	1704.61	1563.19	CERS4
ENSG00000090674	-0.121221	0.549823	0.999966	648.456	560.136	555.481	546.187	MCOLN1
ENSG00000090686	0.0216112	0.877731	0.999966	2284.93	2318.74	2159.65	2191.98	USP48
ENSG00000090776	-0.0789529	0.689081	0.999966	3028.78	2625.58	3410.23	3472.26	EFNB1
ENSG00000090857	0.0969423	0.463508	0.999966	3116.23	3328.52	2969.26	3179.04	PDPR
ENSG00000090861	0.386438	0.129931	0.999966	4722.04	7450.91	4431.79	4513.01	AARS
ENSG00000090863	0.0700983	0.680832	0.999966	7072.83	7001.27	7859.1	8676.01	GLG1
ENSG00000090889	0.122181	0.506543	0.999966	1619.44	2036.55	1760.86	1641.66	KIF4A
ENSG00000090905	0.0402368	0.751461	0.999966	3939.57	4165.74	4171.63	4175.39	TNRC6A
ENSG00000090924	-0.17081	0.241712	0.999966	6442.55	5140.67	5873.23	5800.53	PLEKHG2
ENSG00000090932	1.619	0.0205389	0.813101	32.9339	238.844	68.3051	72.2743	DLL3
ENSG00000090971	0.00590051	0.973367	0.999966	1323.03	1286.87	1460.52	1509.5	NAT14
ENSG00000090975	0.241039	0.553075	0.999966	156.72	193.795	114.511	125.964	PITPNM2
ENSG00000090989	0.101192	0.521342	0.999966	974.388	1028.47	962.298	1049.01	EXOC1
ENSG00000091009	0.102084	0.629427	0.999966	857.416	1073.52	915.087	828.057	RBM27
ENSG00000091010	-1.47402	0.0905764	0.999966	38.6121	8.49978	22.0987	13.4224	POU4F3
ENSG00000091039	6.43576e-05	0.999642	0.999966	3066.26	3275.82	3124.96	2914.72	OSBPL8
ENSG00000091073	-0.0881232	0.650451	0.999966	693.882	591.585	619.768	644.274	DTX2
ENSG00000091106	-0.0356676	0.969074	0.999966	15.8991	12.7497	14.0628	16.5198	NLRC4
ENSG00000091127	0.0857561	0.697176	0.999966	1335.53	1604.76	1266.66	1155.36	PUS7
ENSG00000091129	-0.306626	0.460459	0.999966	1158.36	1019.97	683.051	467.718	NRCAM
ENSG00000091136	-0.250591	0.322641	0.999966	18510	11828.3	19100.3	19786.6	LAMB1
ENSG00000091140	-0.0140065	0.913729	0.999966	2722.15	2731.83	2752.29	2689.64	DLD
ENSG00000091157	0.155848	0.481683	0.999966	498.551	612.834	496.216	494.563	WDR7
ENSG00000091164	0.00977227	0.949231	0.999966	1658.05	1742.46	1626.26	1563.19	TXNL1
ENSG00000091262	-0.405019	0.274546	0.999966	323.66	161.496	253.131	274.642	ABCC6
ENSG00000091317	-0.158408	0.224545	0.999966	2740.32	2481.09	2813.57	2495.53	CMTM6
ENSG00000091409	0.485386	0.0274836	0.93576	2273.57	3762.85	2270.14	2596.71	ITGA6
ENSG00000091428	0.477889	0.427194	0.999966	29.5269	44.1989	31.1391	40.2671	RAPGEF4
ENSG00000091436	-0.0569617	0.794146	0.999966	1007.32	946.026	1225.47	1201.82	MAP3K20
ENSG00000091483	-0.0465059	0.761123	0.999966	1974.9	1919.25	1820.13	1754.2	FH
ENSG00000091490	0.105008	0.522245	0.999966	1377.54	1631.96	1588.09	1558.03	SEL1L3
ENSG00000091513	-0.319535	0.469378	0.999966	85.1738	90.9477	113.507	68.1443	TF
ENSG00000091527	0.0625133	0.646341	0.999966	3467.14	3878.45	3753.77	3662.24	CDV3
ENSG00000091536	-0.208222	0.637261	0.999966	107.887	73.0981	115.516	120.801	MYO15A
ENSG00000091542	-0.00962316	0.954027	0.999966	1242.4	1365.07	1376.15	1235.89	ALKBH5
ENSG00000091592	0.113795	0.71925	0.999966	506.5	819.379	743.32	532.765	NLRP1
ENSG00000091622	0.135973	0.566629	0.999966	369.086	366.341	310.386	379.956	PITPNM3
ENSG00000091640	-0.111071	0.571517	0.999966	1564.93	1429.66	1288.76	1211.11	SPAG7
ENSG00000091651	-0.0381936	0.776297	0.999966	2409.85	2291.54	2410.77	2403.64	ORC6
ENSG00000091656	1.0875	0.0473887	0.999966	146.499	432.639	123.552	140.419	ZFHX4
ENSG00000091732	0.0212641	0.906852	0.999966	791.548	838.929	767.428	742.36	ZC3HC1
ENSG00000091831	2.05245	0.137218	NA	3.40695	29.7492	5.02243	5.16245	ESR1
ENSG00000091844	0.399478	0.452565	0.999966	59.0538	114.747	74.332	60.9169	RGS17
ENSG00000091879	2.57764	1.80847e-05	0.00815488	19.3061	271.143	49.2198	139.386	ANGPT2
ENSG00000091947	0.0807682	0.717063	0.999966	819.94	715.682	748.342	943.696	TMEM101
ENSG00000091972	-0.0963906	0.723221	0.999966	841.517	719.082	1074.8	1074.82	CD200
ENSG00000091986	-0.214048	0.606773	0.999966	127.193	141.096	137.615	86.7291	CCDC80
ENSG00000092010	-0.237701	0.181934	0.999966	1346.88	1008.92	1209.4	1159.49	PSME1
ENSG00000092020	0.0786201	0.727064	0.999966	391.799	443.689	388.736	379.956	PPP2R3C
ENSG00000092036	0.271991	0.186955	0.999966	578.046	805.78	658.943	687.638	HAUS4
ENSG00000092051	1.44743	0.0466686	0.999966	114.701	538.886	114.511	85.6967	JPH4
ENSG00000092068	-0.0844869	0.570828	0.999966	4642.54	4165.74	4005.89	3989.54	SLC7A8
ENSG00000092094	-0.030566	0.858958	0.999966	1341.2	1178.07	1255.61	1364.95	OSGEP
ENSG00000092096	-0.10884	0.522904	0.999966	1097.04	934.126	1003.48	1013.9	SLC22A17
ENSG00000092098	-0.130387	0.477417	0.999966	1143.6	921.377	1048.68	1082.05	RNF31
ENSG00000092108	-0.116242	0.440871	0.999966	1620.57	1537.61	1579.05	1413.48	SCFD1
ENSG00000092140	0.166737	0.322664	0.999966	1661.46	2095.2	1988.88	2003.03	G2E3
ENSG00000092148	-0.017637	0.885542	0.999966	4921.91	4814.28	5001.34	4988.99	HECTD1
ENSG00000092199	0.0643128	0.651205	0.999966	23486.4	25354.9	21833.5	22029.2	HNRNPC
ENSG00000092200	0.391011	0.694029	0.999966	11.3565	13.5997	10.0449	14.4549	RPGRIP1
ENSG00000092201	0.145564	0.314578	0.999966	9980.1	12132.6	10388.4	10397.2	SUPT16H
ENSG00000092203	-0.0285142	0.838538	0.999966	2236.1	2114.75	2082.3	2118.67	TOX4
ENSG00000092208	0.30776	0.213575	0.999966	316.847	467.488	378.691	393.379	GEMIN2
ENSG00000092295	-0.38179	0.283296	0.999966	122.65	101.997	140.628	100.152	TGM1
ENSG00000092330	-0.126446	0.509721	0.999966	801.769	681.683	822.674	807.407	TINF2
ENSG00000092345	0.123622	0.861517	0.999966	30.6626	35.6991	24.1077	23.7473	DAZL
ENSG00000092421	-0.0395448	0.8138	0.999966	13332.5	11641.3	10524	11569	SEMA6A
ENSG00000092439	-0.0373997	0.794387	0.999966	2625.62	2587.33	2469.03	2375.76	TRPM7
ENSG00000092445	-0.214458	0.209953	0.999966	10327.6	7777.3	10211.6	9926.36	TYRO3
ENSG00000092470	0.139584	0.581142	0.999966	491.737	688.483	696.109	620.526	WDR76
ENSG00000092531	-0.0822595	0.579004	0.999966	1824.99	1807.9	1832.18	1645.79	SNAP23
ENSG00000092621	0.290441	0.284743	0.999966	12005	17416.9	10414.5	10000.7	PHGDH
ENSG00000092758	-0.297154	0.243818	0.999966	2181.58	1493.41	2531.31	2343.75	COL9A3
ENSG00000092820	-0.475045	0.013397	0.70284	27206.8	15956.6	25175.4	21730.8	EZR
ENSG00000092841	-0.120408	0.373928	0.999966	11236.1	11184.9	11700.3	9913.97	MYL6
ENSG00000092847	0.012429	0.941557	0.999966	3408.09	3225.67	3700.53	3946.18	AGO1
ENSG00000092850	0.579234	0.089198	0.999966	112.429	180.195	148.664	210.628	TEKT2
ENSG00000092853	0.0454474	0.806591	0.999966	1166.31	1399.06	1362.08	1210.08	CLSPN
ENSG00000092871	-0.377863	0.0845419	0.999966	914.199	598.385	714.19	654.599	RFFL
ENSG00000092929	0.24693	0.524977	0.999966	84.0381	118.997	107.48	108.411	UNC13D
ENSG00000092931	0.0997026	0.587395	0.999966	629.15	640.034	607.714	685.573	MFSD11
ENSG00000092964	0.499924	0.0524297	0.999966	2115.72	4121.55	2688.01	2671.05	DPYSL2
ENSG00000092969	0.35674	0.712017	0.999966	1307.13	1227.37	2927.07	4195.01	TGFB2
ENSG00000092978	0.0256818	0.882228	0.999966	722.274	730.131	703.141	720.678	GPATCH2
ENSG00000093000	-0.0441779	0.745915	0.999966	4586.89	4645.98	4512.15	4177.45	NUP50
ENSG00000093009	0.194574	0.307099	0.999966	740.444	924.777	751.356	781.595	CDC45
ENSG00000093010	0.254657	0.170933	0.999966	676.848	834.679	644.88	741.328	COMT
ENSG00000093072	0.331693	0.108261	0.999966	650.728	819.379	562.512	706.223	ADA2
ENSG00000093100	-0.169392	0.869218	0.999966	18.1704	8.49978	11.0494	17.5523	AC016026.1
ENSG00000093144	-0.103849	0.613784	0.999966	2773.26	2250.74	2971.27	3096.44	ECHDC1
ENSG00000093167	-0.158868	0.334707	0.999966	1115.21	1077.77	1215.43	1009.78	LRRFIP2
ENSG00000093183	0.0584758	0.726784	0.999966	826.754	833.829	808.612	869.356	SEC22C
ENSG00000093217	-0.0261681	0.935322	0.999966	141.956	150.446	171.767	157.971	XYLB
ENSG00000094631	-0.0413757	0.798382	0.999966	2778.94	2503.19	2875.84	2993.19	HDAC6
ENSG00000094755	-1.04776	0.128693	0.999966	6683.3	2193.79	9607.91	5686.95	GABRP
ENSG00000094804	0.247658	0.284207	0.999966	1706.88	2470.04	1785.98	1675.73	CDC6
ENSG00000094841	-0.0636617	0.761651	0.999966	506.5	519.337	505.257	448.101	UPRT
ENSG00000094880	0.118963	0.385488	0.999966	1961.27	2199.74	2023.04	2126.93	CDC23
ENSG00000094914	0.0091564	0.955401	0.999966	2315.59	2227.79	1970.8	2084.6	AAAS
ENSG00000094916	0.143722	0.229625	0.999966	10360.5	11535.1	10885.6	11937.6	CBX5
ENSG00000094963	0.698706	0.494028	0.999966	13.6278	11.0497	9.04038	25.8122	FMO2
ENSG00000094975	-0.183399	0.323871	0.999966	3337.68	2759.03	3773.86	3505.3	SUCO
ENSG00000095002	0.0397373	0.798975	0.999966	4711.81	5237.57	4637.71	4371.56	MSH2
ENSG00000095015	-0.21219	0.204619	0.999966	973.253	806.63	911.069	819.797	MAP3K1
ENSG00000095059	-0.00599342	0.970296	0.999966	1435.46	1440.71	1589.1	1572.48	DHPS
ENSG00000095066	-0.0775303	0.624864	0.999966	3162.79	2682.53	3010.45	3168.71	HOOK2
ENSG00000095139	-0.195599	0.124514	0.999966	5489.73	4634.08	5113.84	4624.52	ARCN1
ENSG00000095203	-0.21054	0.322305	0.999966	534.891	526.137	611.732	464.62	EPB41L4B
ENSG00000095209	-0.0402568	0.84972	0.999966	593.945	543.136	497.221	517.277	TMEM38B
ENSG00000095261	-0.19197	0.219499	0.999966	1328.71	1118.57	1231.5	1122.32	PSMD5
ENSG00000095303	0.582059	0.537705	0.999966	23.8487	56.0986	22.0987	12.3899	PTGS1
ENSG00000095319	0.0796703	0.563121	0.999966	4247.33	4697.83	4178.66	4205.33	NUP188
ENSG00000095321	-0.156335	0.480396	0.999966	759.75	577.985	722.226	752.685	CRAT
ENSG00000095370	0.952645	0.14718	0.999966	43.1547	109.647	36.1615	43.3646	SH2D3C
ENSG00000095380	-0.107585	0.541379	0.999966	840.381	779.43	785.508	728.938	NANS
ENSG00000095383	-0.258085	0.304196	0.999966	283.913	240.544	314.404	260.187	TBC1D2
ENSG00000095397	-0.346796	0.153139	0.999966	1312.81	948.576	1605.17	1347.4	WHRN
ENSG00000095485	0.0905903	0.622787	0.999966	663.22	725.032	639.858	661.826	CWF19L1
ENSG00000095539	-0.23821	0.369314	0.999966	1340.07	839.779	1221.46	1332.94	SEMA4G
ENSG00000095564	0.0890976	0.561705	0.999966	3596.61	3409.26	3236.46	3859.45	BTAF1
ENSG00000095574	0.101932	0.67646	0.999966	512.178	577.985	444.988	448.101	IKZF5
ENSG00000095587	1.45133	0.0715781	0.999966	24.9843	110.497	26.1166	28.9097	TLL2
ENSG00000095596	1.57824	0.134866	0.999966	787.006	3155.97	487.176	648.404	CYP26A1
ENSG00000095637	0.708868	0.11547	0.999966	269.149	692.732	322.44	273.61	SORBS1
ENSG00000095713	-0.632003	0.0761834	0.999966	553.062	239.694	535.391	463.588	CRTAC1
ENSG00000095739	-0.424423	0.461324	0.999966	10622.9	4991.92	11408	11424.5	BAMBI
ENSG00000095752	0.371601	0.49668	0.999966	46.5617	79.048	52.2333	48.527	IL11
ENSG00000095777	-0.228629	0.460505	0.999966	295.269	206.545	211.947	226.115	MYO3A
ENSG00000095787	0.0242285	0.849205	0.999966	6028.03	5994.05	6217.77	6460.29	WAC
ENSG00000095794	0.0419486	0.852577	0.999966	462.21	520.187	456.037	424.353	CREM
ENSG00000095906	-0.0917346	0.537665	0.999966	1959	1739.91	1951.72	1930.76	NUBP2
ENSG00000095932	-0.428618	0.294906	0.999966	102.209	67.9983	93.4172	77.4367	SMIM24
ENSG00000095951	0.0511711	0.761709	0.999966	819.94	889.077	882.944	875.551	HIVEP1
ENSG00000095981	3.07868	0.00643284	0.496952	3.40695	65.4483	6.02692	14.4549	KCNK16
ENSG00000096060	0.335257	0.189946	0.999966	798.362	1292.82	916.092	869.356	FKBP5
ENSG00000096063	0.0636957	0.659004	0.999966	3048.09	3458.56	3224.4	3096.44	SRPK1
ENSG00000096070	-0.155462	0.239231	0.999966	3882.79	3667.66	3998.86	3408.25	BRPF3
ENSG00000096080	-0.0390409	0.830527	0.999966	634.829	600.935	612.737	613.299	MRPS18A
ENSG00000096092	0.186768	0.486299	0.999966	235.08	295.793	241.077	245.733	TMEM14A
ENSG00000096093	0.319504	0.0954457	0.999966	688.204	895.877	810.621	975.703	EFHC1
ENSG00000096384	0.0420994	0.709305	0.999966	56358.9	59359.9	56515.4	56856.1	HSP90AB1
ENSG00000096401	0.0743355	0.674615	0.999966	2510.92	2849.98	2368.58	2285.93	CDC5L
ENSG00000096433	0.0327967	0.862702	0.999966	2928.84	2694.43	3149.07	3524.92	ITPR3
ENSG00000096654	-0.0929462	0.695002	0.999966	472.431	413.09	525.346	523.472	ZNF184
ENSG00000096696	-0.23042	0.34565	0.999966	28704.7	19652.4	31566	31723.2	DSP
ENSG00000096717	0.210585	0.249189	0.999966	1421.83	1875.05	1512.76	1519.82	SIRT1
ENSG00000096746	0.176745	0.206874	0.999966	9466.78	11507	9546.64	9983.14	HNRNPH3
ENSG00000096872	0.159909	0.422553	0.999966	448.582	526.137	485.167	517.277	IFT74
ENSG00000096968	-0.0871012	0.735539	0.999966	246.436	231.194	264.18	249.863	JAK2
ENSG00000097007	-0.0577928	0.647694	0.999966	7846.21	7110.92	7475.39	7609.45	ABL1
ENSG00000097021	0.108211	0.663131	0.999966	1084.55	1405.86	1085.85	932.338	ACOT7
ENSG00000097033	0.0736116	0.694367	0.999966	2029.41	1816.4	1891.45	2310.71	SH3GLB1
ENSG00000097046	0.295171	0.179598	0.999966	1642.15	2512.54	1880.4	1808.92	CDC7
ENSG00000097096	-0.290047	0.309025	0.999966	1170.86	700.382	1132.06	1184.27	SYDE2
ENSG00000099139	0.158326	0.515813	0.999966	445.175	548.236	594.656	613.299	PCSK5
ENSG00000099194	-0.28739	0.179725	0.999966	24448.3	16588.2	25595.3	24418.4	SCD
ENSG00000099203	-0.0841019	0.687983	0.999966	429.276	397.79	443.983	426.418	TMED1
ENSG00000099204	0.172211	0.311448	0.999966	2259.94	2831.28	2307.31	2313.81	ABLIM1
ENSG00000099219	-0.0440068	0.855424	0.999966	1601.27	1447.51	2012.99	2059.82	ERMP1
ENSG00000099246	-0.0717451	0.609915	0.999966	1882.91	1858.9	1985.87	1822.34	RAB18
ENSG00000099250	-0.613611	0.0116141	0.660109	943.726	543.136	1060.74	768.172	NRP1
ENSG00000099256	0.0459235	0.819199	0.999966	542.841	529.537	556.486	606.072	PRTFDC1
ENSG00000099282	0.186037	0.463283	0.999966	320.253	345.091	361.615	431.581	TSPAN15
ENSG00000099284	-0.0187432	0.889912	0.999966	6279.01	6014.45	6585.41	6685.37	H2AFY2
ENSG00000099290	-0.0108726	0.942653	0.999966	1658.05	1693.16	1605.17	1544.6	WASHC2A
ENSG00000099308	0.0644789	0.775046	0.999966	521.264	535.486	611.732	650.469	MAST3
ENSG00000099326	0.105875	0.597279	0.999966	1373	1320.02	1454.5	1724.26	MZF1
ENSG00000099330	0.0577995	0.826688	0.999966	232.808	234.594	214.96	231.278	OCEL1
ENSG00000099331	-0.128467	0.331346	0.999966	3560.26	3097.32	3414.25	3283.32	MYO9B
ENSG00000099337	-0.0954618	0.630307	0.999966	494.008	473.438	495.212	452.231	KCNK6
ENSG00000099338	-0.110833	0.751002	0.999966	216.909	149.596	171.767	210.628	CATSPERG
ENSG00000099341	-0.108335	0.401705	0.999966	2817.55	2613.68	2790.46	2588.45	PSMD8
ENSG00000099364	-0.118624	0.369376	0.999966	5344.37	4627.28	5168.08	5056.1	FBXL19
ENSG00000099365	0.293401	0.234433	0.999966	319.118	434.339	321.436	350.014	STX1B
ENSG00000099377	0.315399	0.645407	0.999966	26.12	28.0493	35.157	48.527	HSD3B7
ENSG00000099381	-0.0121401	0.939278	0.999966	2956.1	2850.83	2550.39	2608.07	SETD1A
ENSG00000099385	-0.273824	0.113812	0.999966	1036.85	803.23	1030.6	907.559	BCL7C
ENSG00000099617	-0.0920252	0.721936	0.999966	495.144	419.039	566.53	578.194	EFNA2
ENSG00000099622	0.0526144	0.764468	0.999966	9777.95	8968.12	10057.9	11606.2	CIRBP
ENSG00000099624	-0.0198474	0.889437	0.999966	1545.62	1509.56	1527.82	1521.89	ATP5F1D
ENSG00000099625	0.050945	0.793441	0.999966	825.618	869.528	969.329	991.19	CBARP
ENSG00000099715	0.102814	0.920456	0.999966	18.1704	18.6995	9.04038	10.3249	PCDH11Y
ENSG00000099783	-0.0382907	0.836246	0.999966	21609.2	22541.4	19190.7	17187.9	HNRNPM
ENSG00000099785	-0.304521	0.172575	0.999966	536.027	380.79	497.221	456.36	2002-03-01
ENSG00000099795	-0.145397	0.417868	0.999966	1452.5	1237.57	1212.42	1170.84	NDUFB7
ENSG00000099797	-0.101322	0.429672	0.999966	3864.62	3463.66	3729.66	3615.78	TECR
ENSG00000099800	-0.050787	0.75429	0.999966	2228.15	2257.54	2107.41	1926.63	TIMM13
ENSG00000099804	-0.179768	0.200038	0.999966	3309.29	2788.78	3358	3098.5	CDC34
ENSG00000099810	0.143081	0.439284	0.999966	2056.66	2224.39	2406.75	2706.16	MTAP
ENSG00000099812	1.65655	0.121129	0.999966	10.2209	45.8988	8.03589	11.3574	MISP
ENSG00000099814	-0.246469	0.0736744	0.999966	3757.87	2965.57	3443.38	3104.7	CEP170B
ENSG00000099817	-0.0839368	0.492406	0.999966	4315.47	4062.05	4283.13	4050.46	POLR2E
ENSG00000099821	0.0711244	0.588453	0.999966	2892.5	2986.82	2750.28	2940.53	POLRMT
ENSG00000099822	0.0403742	0.904392	0.999966	148.77	154.696	130.583	132.159	HCN2
ENSG00000099840	0.303421	0.43083	0.999966	107.887	118.147	124.556	169.328	IZUMO4
ENSG00000099849	-0.373605	0.0831214	0.999966	1482.02	946.876	1419.34	1293.71	RASSF7
ENSG00000099860	-0.516655	0.152694	0.999966	135.142	86.6978	127.57	97.054	GADD45B
ENSG00000099864	0.036316	0.837269	0.999966	1743.22	1767.96	2002.95	2075.3	PALM
ENSG00000099866	-0.2835	0.595167	0.999966	60.1895	39.099	56.2512	56.7869	MADCAM1
ENSG00000099869	2.51799	0.157508	NA	3.40695	29.7492	2.00897	1.03249	IGF2-AS
ENSG00000099875	-0.0166149	0.910352	0.999966	3903.23	3875.9	4349.43	4283.8	MKNK2
ENSG00000099889	0.124567	0.363642	0.999966	3037.87	3162.77	3044.6	3469.17	ARVCF
ENSG00000099899	0.00377406	0.982775	0.999966	1245.81	1114.32	1144.11	1282.35	TRMT2A
ENSG00000099901	0.0597659	0.696706	0.999966	6209.74	6884.83	5948.57	5786.07	RANBP1
ENSG00000099904	-0.0951349	0.538497	0.999966	2259.94	1926.9	2134.53	2187.85	ZDHHC8
ENSG00000099910	-0.0916213	0.640604	0.999966	776.785	650.234	738.298	772.302	KLHL22
ENSG00000099917	-0.116872	0.436062	0.999966	2404.17	2088.4	2429.85	2370.6	MED15
ENSG00000099940	-0.10436	0.55517	0.999966	759.75	735.231	833.724	747.523	SNAP29
ENSG00000099942	-0.0836815	0.500017	0.999966	5267.15	5026.77	5528.69	5161.42	CRKL
ENSG00000099949	0.00413785	0.978561	0.999966	2065.75	2012.75	2203.84	2270.45	LZTR1
ENSG00000099953	0.0508134	0.87986	0.999966	763.157	600.935	924.128	1148.13	MMP11
ENSG00000099954	0.217954	0.162586	0.999966	4552.82	5620.91	4337.37	4717.45	CECR2
ENSG00000099956	-0.00271087	0.983358	0.999966	5360.27	5355.71	5049.55	5033.39	SMARCB1
ENSG00000099957	0.440324	0.62468	0.999966	20.4417	13.5997	22.0987	44.3971	P2RX6
ENSG00000099958	0.0398715	0.894035	0.999966	210.095	188.695	210.942	244.7	DERL3
ENSG00000099960	-0.433292	0.430965	0.999966	54.5112	33.9991	55.2468	47.4945	SLC7A4
ENSG00000099968	0.00186504	0.990546	0.999966	1132.24	1171.27	1130.05	1093.41	BCL2L13
ENSG00000099974	-0.248824	0.548625	0.999966	104.48	73.9481	86.3858	86.7291	DDTL
ENSG00000099977	-0.00646491	0.981252	0.999966	420.191	375.69	303.355	343.819	DDT
ENSG00000099991	-0.0368254	0.784137	0.999966	3392.19	3182.32	3128.98	3173.87	CABIN1
ENSG00000099992	-0.374299	0.242224	0.999966	295.269	183.595	304.359	279.805	TBC1D10A
ENSG00000099994	0.170928	0.788391	0.999966	71.546	64.5984	31.1391	50.592	SUSD2
ENSG00000099995	0.0248202	0.877139	0.999966	5186.52	5580.96	4851.67	4629.68	SF3A1
ENSG00000099999	-0.0929331	0.692782	0.999966	732.495	610.285	804.594	832.187	RNF215
ENSG00000100003	0.466782	0.424748	0.999966	49.9686	118.997	77.3455	56.7869	SEC14L2
ENSG00000100014	-0.061907	0.747453	0.999966	1534.26	1677.01	1584.08	1309.2	SPECC1L
ENSG00000100023	-0.140659	0.351068	0.999966	1965.81	1729.71	1777.94	1665.41	PPIL2
ENSG00000100027	0.303674	0.29037	0.999966	525.806	538.036	596.665	848.707	YPEL1
ENSG00000100028	-0.0152872	0.911782	0.999966	3053.76	3202.72	3141.03	2926.08	SNRPD3
ENSG00000100029	0.0185885	0.927892	0.999966	3000.39	3243.52	2595.59	2423.25	PES1
ENSG00000100030	0.0769646	0.589613	0.999966	2889.1	3284.32	3032.54	2961.18	MAPK1
ENSG00000100031	-0.0508632	0.889865	0.999966	121.515	101.997	117.525	129.061	GGT1
ENSG00000100033	0.363609	0.702639	0.999966	22.713	38.249	16.0718	11.3574	PRODH
ENSG00000100034	-0.200294	0.245341	0.999966	2004.42	1529.96	1846.25	1822.34	PPM1F
ENSG00000100036	-0.00544697	0.98727	0.999966	119.243	124.097	127.57	121.834	SLC35E4
ENSG00000100038	-0.20145	0.599123	0.999966	104.48	97.7475	105.471	84.6642	TOP3B
ENSG00000100056	-0.049909	0.785845	0.999966	632.557	599.235	648.898	639.111	ESS2
ENSG00000100058	-0.0237757	0.904399	0.999966	557.604	543.136	605.705	601.942	CRYBB2P1
ENSG00000100060	0.421814	0.43826	0.999966	48.833	51.8487	36.1615	61.9494	MFNG
ENSG00000100065	-0.0781204	0.738042	0.999966	906.249	759.031	658.943	722.743	CARD10
ENSG00000100068	0.0563409	0.863734	0.999966	243.029	212.495	274.225	326.267	LRP5L
ENSG00000100075	-0.32465	0.0954066	0.999966	3895.28	2651.93	3904.44	3577.58	SLC25A1
ENSG00000100077	0.159026	0.288602	0.999966	1183.35	1348.92	1229.49	1345.33	GRK3
ENSG00000100078	-0.159511	0.709475	0.999966	116.972	88.3978	143.642	145.581	PLA2G3
ENSG00000100079	-1.23141	0.154557	0.999966	53.3756	15.2996	19.0852	15.4873	LGALS2
ENSG00000100083	-0.0181116	0.907331	0.999966	2795.97	2484.49	2626.73	2871.35	GGA1
ENSG00000100084	-0.0118857	0.943322	0.999966	1058.43	1056.52	989.419	973.638	HIRA
ENSG00000100092	-0.0642449	0.69776	0.999966	1435.46	1252.87	1373.13	1434.13	SH3BP1
ENSG00000100095	-0.563873	0.494541	0.999966	1781.84	566.086	1940.67	1952.44	SEZ6L
ENSG00000100097	1.33205	0.0331298	0.999966	63.5964	230.344	57.2557	73.3068	LGALS1
ENSG00000100099	0.190767	0.19571	0.999966	1281.01	1449.21	1244.56	1433.1	HPS4
ENSG00000100100	0.407812	0.364093	0.999966	82.9025	131.747	149.668	177.588	PIK3IP1
ENSG00000100104	-0.00084545	0.996752	0.999966	469.024	507.437	541.418	502.823	SRRD
ENSG00000100105	0.102376	0.594671	0.999966	4171.24	5128.77	4155.56	3808.85	PATZ1
ENSG00000100106	-0.173077	0.198897	0.999966	3493.26	2957.08	3462.47	3213.11	TRIOBP
ENSG00000100109	0.11659	0.490274	0.999966	797.227	885.678	790.531	835.284	TFIP11
ENSG00000100116	0.0326336	0.851531	0.999966	688.204	708.882	707.159	718.613	GCAT
ENSG00000100124	0.103078	0.671573	0.999966	333.881	395.24	419.875	415.061	ANKRD54
ENSG00000100129	0.0379057	0.74475	0.999966	8344.76	8486.18	8161.45	8459.19	EIF3L
ENSG00000100138	0.0700831	0.643566	0.999966	2166.82	2450.49	2222.93	2156.87	SNU13
ENSG00000100139	-0.2226	0.101628	0.999966	2689.22	2237.14	2708.1	2389.18	MICALL1
ENSG00000100147	0.0731527	0.829668	0.999966	151.042	146.196	173.776	196.173	CCDC134
ENSG00000100150	0.00132054	0.994315	0.999966	591.674	586.485	610.728	617.429	DEPDC5
ENSG00000100151	-0.247863	0.13361	0.999966	1114.07	886.528	1092.88	972.605	PICK1
ENSG00000100154	0.129915	0.380402	0.999966	1351.42	1485.76	1311.86	1427.93	TTC28
ENSG00000100156	-0.120821	0.72538	0.999966	262.335	218.444	175.785	183.783	SLC16A8
ENSG00000100162	0.441756	0.131931	0.999966	330.474	500.637	291.301	342.787	CENPM
ENSG00000100167	0.441268	0.0366423	0.999966	1218.55	2033.15	1418.33	1546.67	2003-09-01
ENSG00000100196	-0.504187	0.205554	0.999966	299.812	139.396	181.812	200.303	KDELR3
ENSG00000100197	-0.18134	0.647227	0.999966	238.487	136.847	180.808	233.343	CYP2D6
ENSG00000100201	-0.0147629	0.924901	0.999966	33521	29405.9	32677	36119.6	DDX17
ENSG00000100206	0.601383	0.253117	0.999966	55.6469	115.597	62.2782	62.9819	DMC1
ENSG00000100207	-0.0674476	0.612974	0.999966	3462.6	3172.12	3210.34	3195.56	TCF20
ENSG00000100209	0.00727171	0.979224	0.999966	230.537	213.345	242.081	262.252	HSCB
ENSG00000100211	-0.0338718	0.865363	0.999966	573.504	515.087	519.32	552.382	CBY1
ENSG00000100216	-0.0847012	0.590958	0.999966	2273.57	2249.04	2175.72	1945.21	TOMM22
ENSG00000100218	-0.467406	0.656336	NA	14.7635	9.34976	11.0494	9.29241	RSPH14
ENSG00000100219	0.0887892	0.736157	0.999966	4791.31	4212.49	5718.54	6966.21	XBP1
ENSG00000100220	-0.0445074	0.737534	0.999966	3582.98	3561.41	3500.64	3306.03	RTCB
ENSG00000100221	0.0183229	0.910195	0.999966	1156.09	1159.37	1237.53	1265.83	JOSD1
ENSG00000100225	-0.0950478	0.51906	0.999966	2049.85	1841.05	2091.34	2037.1	FBXO7
ENSG00000100226	0.0872277	0.538902	0.999966	2683.54	2767.53	2437.89	2672.08	GTPBP1
ENSG00000100227	-0.0763144	0.589525	0.999966	4993.46	4824.48	4655.79	4326.13	POLDIP3
ENSG00000100228	0.547205	0.0574017	0.999966	173.755	272.843	168.754	227.148	RAB36
ENSG00000100234	0.520284	0.166631	0.999966	139.685	295.793	206.924	201.336	TIMP3
ENSG00000100239	-0.083242	0.634539	0.999966	3542.09	2864.43	3271.61	3568.28	PPP6R2
ENSG00000100241	0.0156562	0.898246	0.999966	4971.88	4948.57	4789.39	4918.78	SBF1
ENSG00000100242	-0.12408	0.559163	0.999966	1579.69	1234.17	1609.19	1693.28	SUN2
ENSG00000100243	-0.0484344	0.720233	0.999966	3160.52	2979.17	2930.09	2909.56	CYB5R3
ENSG00000100246	-0.0305705	0.890842	0.999966	562.147	530.387	643.876	651.501	DNAL4
ENSG00000100253	1.36909	0.230518	0.999966	7.94955	22.9494	5.02243	10.3249	MIOX
ENSG00000100258	-0.107367	0.502359	0.999966	2057.8	1834.25	2196.81	2116.6	LMF2
ENSG00000100263	0.0321115	0.826398	0.999966	1471.8	1560.56	1506.73	1484.72	RHBDD3
ENSG00000100266	-0.0783342	0.560726	0.999966	2409.85	2362.09	2477.06	2266.32	PACSIN2
ENSG00000100271	0.227174	0.410576	0.999966	207.824	264.343	259.158	282.902	TTLL1
ENSG00000100276	-0.764044	0.331662	0.999966	26.12	17.8495	27.1211	13.4224	RASL10A
ENSG00000100280	-0.156812	0.307805	0.999966	3265	2911.18	2907.99	2624.59	AP1B1
ENSG00000100281	0.123523	0.438717	0.999966	1501.33	1643.86	1380.16	1494.01	HMGXB4
ENSG00000100284	-0.0503794	0.771102	0.999966	935.776	855.928	946.226	962.28	TOM1
ENSG00000100285	0.302817	0.333996	0.999966	197.603	240.544	158.709	198.238	NEFH
ENSG00000100288	-0.151192	0.533555	0.999966	328.203	275.393	332.485	320.072	CHKB
ENSG00000100290	0.32926	0.447023	0.999966	126.057	190.395	111.498	107.379	BIK
ENSG00000100292	-0.677465	0.0987193	0.999966	486.058	240.544	233.041	208.563	HMOX1
ENSG00000100294	0.00583743	0.976258	0.999966	490.601	492.138	510.279	513.147	MCAT
ENSG00000100296	-0.112359	0.460172	0.999966	2510.92	2111.35	2280.18	2321.04	THOC5
ENSG00000100297	0.168796	0.319271	0.999966	5234.21	6459.84	5089.73	5143.86	MCM5
ENSG00000100299	-0.315773	0.12111	0.999966	705.239	521.037	722.226	626.721	ARSA
ENSG00000100300	0.219028	0.654511	0.999966	77.2242	135.997	105.471	76.4042	TSPO
ENSG00000100302	-0.453226	0.36986	0.999966	72.6816	55.2486	61.2737	42.3321	RASD2
ENSG00000100304	0.179921	0.330864	0.999966	2811.87	3514.66	2691.02	2717.51	TTLL12
ENSG00000100307	-0.164084	0.508142	0.999966	391.799	301.742	365.633	374.794	CBX7
ENSG00000100311	-0.848224	0.0581001	0.999966	291.862	94.3476	254.135	209.595	PDGFB
ENSG00000100314	-0.341801	0.761944	0.999966	26.12	22.0994	10.0449	6.19494	CABP7
ENSG00000100316	-0.0407493	0.726044	0.999966	71372.2	66328.9	68470.8	69619.8	RPL3
ENSG00000100319	-0.091052	0.765403	0.999966	179.433	163.196	160.718	155.906	ZMAT5
[truncated: 16,855 more rows]

## Sheet: Legend
Abbreviations
GT	Gut tube differentiation Day 5 stage
rep	replicate
In Bold Red:	DEG	at both GT and EP stages
pvalue
The Wald test p-value
padj
The Benjamini-Hochberg adjusted p-value
