# Supplementary material for: Heterozygous missense variant in GLI2 impairs human endocrine pancreas development
Source: Nat Commun. 2024 Mar 20;15:2483. doi: 10.1038/s41467-024-46740-8 (PMC10954617; doi:10.1038/s41467-024-46740-8)
Supplement: Supplementary file 8 — Supplementary Data 5 [file 41467_2024_46740_MOESM8_ESM.xlsx]

## Sheet: Differential_expression_analysi
ID	log2FoldChange	pvalue	padj	EP GLI2CTRL rep.1	EP GLI2P>L HET rep.1	EP GLI2CTRL rep.2	EP GLI2P>L HET rep.2	Gene.name
ENSG00000000003	-0.0872303	0.671538	0.876955	6439.4	6723.59	6037.86	5022.88	TSPAN6
ENSG00000000419	0.146763	0.485782	0.761943	1011.18	950.75	909.235	1174.42	DPM1
ENSG00000000457	0.179617	0.414862	0.701731	491.585	598.265	480.724	503.614	SCYL3
ENSG00000000460	0.459908	0.0329385	0.134483	482.549	592.27	429.411	661.63	C1orf112
ENSG00000000971	0.59341	0.639572	0.861475	10.8438	3.59678	9.90256	27.5254	CFH
ENSG00000001036	-0.559265	0.0038426	0.0251938	2232.92	1642.53	2132.65	1321.22	FUCA2
ENSG00000001084	0.0698091	0.682634	0.88342	1372.64	1478.28	1523.19	1560.79	GCLC
ENSG00000001167	-0.365315	0.0823974	0.261678	2329.61	1539.42	2289.29	2045.04	NFYA
ENSG00000001460	-0.41309	0.211293	0.480312	419.293	221.802	330.385	340.5	STPG1
ENSG00000001461	-0.478139	0.0197949	0.0915907	589.179	422.023	623.861	448.563	NIPAL3
ENSG00000001497	0.478635	0.00656465	0.0388032	1477.47	1869.13	1421.47	2169.41	LAS1L
ENSG00000001561	-0.457035	0.0244706	0.107708	714.786	481.969	697.68	546.431	ENPP4
ENSG00000001617	0.495479	0.52005	0.78665	2130.8	4675.82	2192.97	1420.11	SEMA3F
ENSG00000001626	-3.41873	0.000402134	0.0038294	5840.28	635.432	2806.03	173.308	CFTR
ENSG00000001629	-0.214587	0.169068	0.418955	1954.59	1688.09	1882.39	1618.9	ANKIB1
ENSG00000001630	-0.377351	0.100246	0.298898	589.179	463.985	523.935	393.512	CYP51A1
ENSG00000001631	0.0858613	0.636594	0.859541	1239.81	1256.48	1310.74	1449.67	KRIT1
ENSG00000002016	-0.331834	0.102237	0.302986	846.719	700.174	994.757	762.557	RAD52
ENSG00000002079	0.215315	0.802347	0.933794	12.6511	20.3818	18.9049	16.3114	MYH16
ENSG00000002330	-0.18669	0.316833	0.610271	724.727	643.824	758.896	659.591	BAD
ENSG00000002549	-1.15476	4.95209e-11	1.80608e-09	4416.13	2257.58	4941.38	1946.15	LAP3
ENSG00000002586	-0.800867	1.11869e-06	2.03619e-05	16431.1	10663.3	18866.2	9598.22	CD99
ENSG00000002587	-0.908071	0.00499608	0.0311648	187.959	97.1132	181.847	99.9071	HS3ST1
ENSG00000002726	1.46171	0.149073	0.386694	38.8569	21.5807	86.4223	323.169	AOC1
ENSG00000002746	2.10618	6.71301e-06	0.000102331	26.2058	111.5	24.3063	106.024	HECW1
ENSG00000002822	0.166291	0.318125	0.611831	1140.41	1236.09	1131.59	1313.07	MAD1L1
ENSG00000002834	-0.364154	0.0106062	0.0571208	8391.29	6808.71	9085.15	6769.22	LASP1
ENSG00000002919	0.22487	0.305315	0.597084	416.582	467.582	438.413	531.139	SNX11
ENSG00000002933	0.406802	0.337127	0.630841	189.766	175.043	214.255	359.87	TMEM176A
ENSG00000003056	-0.0191627	0.902939	0.971425	2401.9	2541.73	2571.06	2366.17	M6PR
ENSG00000003096	0.870969	0.000400229	0.00381684	555.744	835.653	533.838	1156.07	KLHL13
ENSG00000003137	1.49042	0.0222833	0.100159	85.8467	123.49	140.436	511.769	CYP26B1
ENSG00000003147	-1.68038	5.02004e-20	4.73194e-18	1270.53	414.829	1326.04	395.551	ICA1
ENSG00000003249	-0.543263	0.000537061	0.00489908	2573.59	1686.89	2565.66	1839.11	DBNDD1
ENSG00000003393	-0.257013	0.0947651	0.28799	2141.65	1842.75	2270.39	1849.3	ALS2
ENSG00000003400	-1.83631	0.000539056	0.00491498	244.889	33.57	182.747	85.6347	CASP10
ENSG00000003402	-0.858512	7.11416e-06	0.000107606	1199.14	707.367	1185.61	608.618	CFLAR
ENSG00000003436	0.121245	0.58602	0.830146	400.317	447.2	382.599	404.726	TFPI
ENSG00000003509	-0.0989199	0.603556	0.841661	743.703	738.54	830.015	730.953	NDUFAF7
ENSG00000003756	-0.236879	0.172507	0.42418	7458.72	7209.15	8163.31	6048.46	RBM5
ENSG00000003987	-0.63087	0.00684843	0.0401402	636.169	420.824	772.4	488.322	MTMR7
ENSG00000003989	-1.25257	3.50938e-17	2.46313e-15	4422.46	1828.37	4562.38	1942.07	SLC7A2
ENSG00000004059	-0.617973	2.74386e-05	0.000359076	6834.3	4542.74	6552.79	4180.81	ARF5
ENSG00000004139	0.385716	0.0894826	0.277449	893.709	974.728	848.019	1299.81	SARM1
ENSG00000004142	0.114946	0.484222	0.760989	2363.04	2346.3	2241.58	2639.38	POLDIP2
ENSG00000004399	0.259759	0.27124	0.559218	741.896	1077.84	833.615	809.452	PLXND1
ENSG00000004455	0.0861255	0.580475	0.826973	2695.59	2670.01	2504.45	2849.39	AK2
ENSG00000004468	2.16418	0.0683648	0.22857	152.717	840.448	68.4177	150.88	CD38
ENSG00000004478	0.251884	0.0953334	0.289067	4121.54	4600.29	3753.07	4776.17	FKBP4
ENSG00000004487	0.274277	0.0431157	0.165507	8361.47	10027.8	8055.28	9826.58	KDM1A
ENSG00000004534	-0.133508	0.427851	0.71389	5004.41	5155.39	5654.36	4562.09	RBM6
ENSG00000004660	0.556831	0.0271206	0.116277	216.876	306.926	217.856	332.344	CAMKK1
ENSG00000004700	-0.0209458	0.907596	0.973153	776.235	788.895	810.209	774.79	RECQL
ENSG00000004766	-0.2137	0.354476	0.64773	752.74	760.12	803.908	583.132	VPS50
ENSG00000004776	0.192027	0.839892	0.94966	16.2657	23.9786	13.5035	10.1946	HSPB6
ENSG00000004777	0.74507	5.90105e-06	9.15273e-05	1564.22	2714.37	1504.29	2429.37	ARHGAP33
ENSG00000004779	-0.00916947	0.962806	0.990578	1175.65	1041.87	1153.2	1271.27	NDUFAB1
ENSG00000004799	-1.76162	1.71648e-08	4.41263e-07	1185.59	487.964	2083.14	476.088	PDK4
ENSG00000004838	0.160722	0.740726	0.910543	55.1226	56.3496	64.8168	77.479	ZMYND10
ENSG00000004848	-0.796974	0.000718742	0.00627195	802.44	466.383	988.455	563.762	ARX
ENSG00000004864	0.361211	0.0178626	0.0850916	2103.7	2630.45	1967.91	2599.62	SLC25A13
ENSG00000004866	-0.507491	0.0450307	0.171141	1004.86	695.378	769.699	553.567	ST7
ENSG00000004897	0.213067	0.317379	0.610841	2054.9	2007.01	2000.32	2692.4	CDC27
ENSG00000004961	0.0507713	0.831472	0.946827	551.226	484.367	518.534	622.89	HCCS
ENSG00000004975	-0.0340274	0.860739	0.957196	2481.42	2135.29	2478.34	2707.69	DVL2
ENSG00000005001	-0.848892	0.00657864	0.0388506	774.427	600.663	968.65	368.025	PRSS22
ENSG00000005007	-0.303185	0.0410384	0.158945	6443.92	5162.58	6836.37	5599.9	UPF1
ENSG00000005020	0.0237857	0.914754	0.975285	863.889	1057.45	1114.49	954.215	SKAP2
ENSG00000005022	-0.055739	0.722721	0.902395	4799.28	4356.9	4881.06	4955.6	SLC25A5
ENSG00000005059	0.952016	2.78645e-06	4.6549e-05	347.001	659.41	350.191	689.155	MCUB
ENSG00000005075	-0.028449	0.922855	0.978257	774.427	577.883	777.801	943.001	POLR2J
ENSG00000005100	0.369959	0.0465464	0.175263	1828.99	2066.95	1696.04	2487.48	DHX33
ENSG00000005102	-0.0963206	0.82566	0.944133	825.935	1192.93	929.04	449.582	MEOX1
ENSG00000005108	0.753554	0.0184268	0.0870357	472.608	938.761	413.207	555.606	THSD7A
ENSG00000005156	0.231692	0.120413	0.336932	2157.01	2474.59	2074.14	2493.6	LIG3
ENSG00000005175	0.367431	0.0526141	0.190713	1185.59	1355.99	1117.19	1613.81	RPAP3
ENSG00000005187	-1.11077	0.000766975	0.00660716	1346.44	760.12	1180.21	410.843	ACSM3
ENSG00000005189	0.427195	0.120153	0.336425	178.019	246.979	199.852	260.982	REXO5
ENSG00000005194	0.129854	0.412483	0.70004	1689.82	1901.5	1821.17	1940.03	CIAPIN1
ENSG00000005206	-0.176712	0.482764	0.759959	5870.1	6612.09	6442.97	4282.75	SPPL2B
ENSG00000005238	0.0654292	0.744122	0.911959	634.362	617.448	626.562	701.389	FAM214B
ENSG00000005243	0.166229	0.85298	0.953992	11.7474	19.1828	18.0047	14.2724	COPZ2
ENSG00000005249	0.733672	0.00662563	0.039069	804.248	987.917	663.471	1451.71	PRKAR2B
ENSG00000005302	0.165539	0.325528	0.619437	1069.02	1214.51	1042.47	1154.03	MSL3
ENSG00000005339	-0.142799	0.332779	0.626888	6078.85	5238.12	6066.67	5761.99	CREBBP
ENSG00000005379	-0.310125	0.0710613	0.234769	2337.74	1998.61	2715.1	2076.64	TSPOAP1
ENSG00000005436	-0.118285	0.646571	0.864754	453.632	492.759	479.824	368.025	GCFC2
ENSG00000005448	0.708319	0.00228166	0.0164461	859.37	1153.37	809.309	1572.01	WDR54
ENSG00000005469	-0.157994	0.608485	0.844675	738.281	936.363	956.047	583.132	CROT
ENSG00000005471	0.351733	0.579371	0.826628	32.5314	34.7689	24.3063	37.72	ABCB4
ENSG00000005483	-0.181721	0.455339	0.737838	3929.07	2787.51	3993.43	4196.1	KMT2E
ENSG00000005486	-0.11428	0.435289	0.720482	2691.07	2546.52	2761.01	2490.54	RHBDD2
ENSG00000005513	0.23519	0.368715	0.660215	449.114	426.818	358.293	522.983	SOX8
ENSG00000005700	-0.300507	0.0658499	0.22235	2082.91	1612.56	2113.75	1794.25	IBTK
ENSG00000005801	-0.0131668	0.933296	0.981255	2072.97	2160.47	2112.85	1987.95	ZNF195
ENSG00000005810	0.46685	0.0160498	0.0786452	1830.79	2574.1	1588.91	2153.1	MYCBP2
ENSG00000005812	0.279715	0.128028	0.350412	934.373	1144.98	862.423	1036.79	FBXL3
ENSG00000005882	-0.261709	0.238844	0.518448	630.747	483.168	660.771	593.326	PDK2
ENSG00000005884	0.785383	0.027737	0.118115	1476.56	1719.26	1643.82	3657.82	ITGA3
ENSG00000005889	-0.208385	0.164971	0.412471	2337.74	1987.82	2346.91	2066.45	ZFX
ENSG00000005893	-0.127795	0.644497	0.864052	3631.77	4126.71	3570.32	2466.08	LAMP2
ENSG00000005961	1.12976	0.00118421	0.00958371	80.4248	195.425	82.8214	162.094	ITGA2B
ENSG00000005981	-2.44302	0.0175893	0.0840565	25.3022	5.99464	23.406	3.05838	ASB4
ENSG00000006007	-0.234663	0.137845	0.366886	2743.48	2269.57	2497.25	2184.7	GDE1
ENSG00000006015	0.0133409	0.942943	0.98352	1453.97	1662.91	1598.81	1419.09	REX1BD
ENSG00000006016	1.03864	0.0197662	0.0915229	168.079	432.813	139.536	199.814	CRLF1
ENSG00000006025	-0.567541	0.0118743	0.0623496	723.823	576.684	839.917	479.147	OSBPL7
ENSG00000006042	-0.271745	0.0548587	0.196082	3914.61	3189.15	3865.6	3255.14	TMEM98
ENSG00000006047	-0.403029	0.0595932	0.207344	753.643	658.211	902.033	594.346	YBX2
ENSG00000006062	0.317562	0.144374	0.378984	432.848	493.958	391.601	533.178	MAP3K14
ENSG00000006071	-0.752541	0.0065685	0.0388142	622.614	293.737	596.854	429.193	ABCC8
ENSG00000006118	-0.262896	0.146054	0.381498	10123.6	8772.56	9065.34	7220.84	TMEM132A
ENSG00000006125	0.0240733	0.879385	0.963551	8391.29	7802.62	8155.21	9021.21	AP2B1
ENSG00000006128	-1.05333	0.162208	0.407703	28.0131	27.5753	75.6195	22.4281	TAC1
ENSG00000006194	-0.177848	0.293	0.584436	1332.88	1136.58	1355.75	1239.66	ZNF263
ENSG00000006210	0.182098	0.681526	0.882924	113.86	123.49	75.6195	91.7515	CX3CL1
ENSG00000006282	-0.852031	1.18576e-06	2.13832e-05	1846.16	1122.2	1976.01	996.013	SPATA20
ENSG00000006283	2.07731	1.02814e-06	1.89077e-05	112.956	292.538	101.726	612.696	CACNA1G
ENSG00000006327	-0.369745	0.096944	0.292495	1561.51	1191.73	1248.62	983.78	TNFRSF12A
ENSG00000006377	2.71216	1.27478e-10	4.49792e-09	26.2058	240.985	39.6102	190.639	DLX6
ENSG00000006432	-0.415076	0.0188745	0.0886023	1658.2	1150.97	1647.43	1327.34	MAP3K9
ENSG00000006451	0.115798	0.469078	0.747399	2130.8	2258.78	2242.48	2479.33	RALA
ENSG00000006453	-0.257518	0.438642	0.723419	1251.55	1340.4	1189.21	702.408	BAIAP2L1
ENSG00000006459	-0.0307697	0.874294	0.961408	919.011	919.578	843.518	806.393	KDM7A
ENSG00000006468	0.803775	0.00513503	0.0318685	637.976	1305.63	580.65	822.705	ETV1
ENSG00000006530	0.22246	0.210745	0.47982	823.224	959.142	786.803	919.554	AGK
ENSG00000006534	1.1971	0.0602819	0.209217	46.9898	59.9464	57.6149	179.425	ALDH3B1
ENSG00000006555	-1.20689	0.178197	0.432838	23.4949	9.59142	19.8051	9.17515	TTC22
ENSG00000006576	0.477549	0.0660628	0.22279	701.232	1045.47	587.852	750.323	PHTF2
ENSG00000006607	-0.293585	0.154894	0.39621	1509.09	1041.87	1364.75	1301.85	FARP2
ENSG00000006611	-2.75395	9.28309e-18	7.04792e-16	398.509	74.3335	527.536	63.2066	USH1C
ENSG00000006625	0.460258	0.0136699	0.0696416	938.891	1179.75	917.337	1373.21	GGCT
ENSG00000006634	1.02224	3.27854e-05	0.000420032	565.684	913.583	492.427	1234.57	DBF4
ENSG00000006652	-0.0853748	0.635581	0.859135	1996.16	2113.71	2147.96	1793.23	IFRD1
ENSG00000006695	-0.232844	0.3632	0.654702	514.176	362.076	478.924	482.205	COX10
ENSG00000006704	0.199415	0.20392	0.470586	1480.18	1722.86	1545.7	1751.43	GTF2IRD1
ENSG00000006712	0.0774745	0.654886	0.869315	1833.5	1768.42	1783.36	2047.08	PAF1
ENSG00000006715	-0.0459907	0.778993	0.924337	2021.46	2118.51	2142.55	1915.57	VPS41
ENSG00000006740	0.0948966	0.658336	0.871232	592.794	721.755	716.585	676.922	ARHGAP44
ENSG00000006744	0.109811	0.444804	0.728288	3208.86	3473.29	3130.11	3367.28	ELAC2
ENSG00000006747	0.464724	0.606447	0.843346	13.5547	14.3871	11.703	20.3892	SCIN
ENSG00000006756	-0.784955	0.00855609	0.0481669	3079.64	2203.63	2861.84	1245.78	ARSD
ENSG00000006757	-0.0442479	0.850668	0.952662	351.52	335.7	380.798	374.142	PNPLA4
ENSG00000006831	0.0502278	0.745751	0.912507	2478.71	2421.83	2399.12	2628.17	ADIPOR2
ENSG00000006837	0.5927	0.24713	0.529134	37.9533	56.3496	44.1114	67.2844	CDKL3
ENSG00000007047	0.11596	0.460289	0.741632	1697.96	1875.12	1807.67	1923.72	MARK4
ENSG00000007062	-0.101367	0.534038	0.797013	4274.26	3603.98	3789.08	3911.67	PROM1
ENSG00000007080	0.186569	0.440059	0.724533	1719.64	1549.01	1619.52	2249.95	CCDC124
ENSG00000007168	0.231328	0.0985414	0.29567	5985.77	6998.14	5716.48	6739.65	PAFAH1B1
ENSG00000007171	2.66393	5.91542e-23	6.99526e-21	303.626	1531.03	306.979	2337.62	NOS2
ENSG00000007174	-0.0267565	0.95804	0.989272	73.1956	50.355	65.717	85.6347	DNAH9
ENSG00000007202	0.0574938	0.694439	0.887936	6280.36	6187.67	5744.38	6325.75	KIAA0100
ENSG00000007237	1.21132	0.00487366	0.0304987	243.082	315.318	200.752	711.584	GAS7
ENSG00000007255	-0.184306	0.356371	0.649556	643.398	538.319	649.968	599.443	TRAPPC6A
ENSG00000007264	0.819177	0.027075	0.116158	84.0394	129.484	73.8191	148.841	MATK
ENSG00000007314	0.950478	0.0996671	0.297879	32.5314	55.1507	46.8121	97.8682	SCN4A
ENSG00000007341	-0.138436	0.57252	0.822156	303.626	285.345	339.388	298.702	ST7L
ENSG00000007350	5.58301	1.86197e-27	3.78446e-25	9.03649	398.044	16.2042	811.491	TKTL1
ENSG00000007372	2.15604	5.44358e-07	1.06642e-05	1293.12	3156.78	1410.66	8892.76	PAX6
ENSG00000007376	0.0260515	0.884005	0.965637	843.105	839.25	802.107	835.958	RPUSD1
ENSG00000007384	0.146954	0.520684	0.78732	1195.53	1600.57	1314.34	1179.52	RHBDF1
ENSG00000007392	-0.0299433	0.840033	0.949694	4405.29	4599.09	4689.31	4309.26	LUC7L
ENSG00000007402	0.637906	0.0128377	0.0662321	544.9	728.948	587.852	1032.71	CACNA2D2
ENSG00000007516	-0.65964	0.0113445	0.0601017	1032.87	865.626	1349.45	643.28	BAIAP3
ENSG00000007520	0.16546	0.327059	0.621198	1326.56	1426.72	1206.31	1413.99	TSR3
ENSG00000007541	-0.134632	0.405241	0.694332	2836.55	2771.92	2891.55	2446.71	PIGQ
ENSG00000007545	-0.0961419	0.538737	0.800324	1575.06	1465.09	1579.91	1486.37	CRAMP1
ENSG00000007866	-0.057666	0.832632	0.947126	3125.72	3719.07	3095	2259.12	TEAD3
ENSG00000007923	0.105878	0.5076	0.778294	1750.37	1822.37	1784.26	1980.81	DNAJC11
ENSG00000007944	-1.04055	6.40496e-06	9.81725e-05	1917.54	1158.16	2226.28	857.366	MYLIP
ENSG00000007968	1.09855	2.30361e-06	3.91875e-05	374.111	680.991	315.982	796.199	E2F2
ENSG00000008018	-0.0407277	0.838289	0.949618	3404.95	2806.69	3229.13	3641.51	PSMB1
ENSG00000008056	-0.914559	0.0222318	0.099974	230.431	91.1185	253.866	165.153	SYN1
ENSG00000008083	-0.354151	0.0282963	0.119895	5444.49	3895.32	5285.27	4497.86	JARID2
ENSG00000008086	-0.888316	7.9017e-05	0.000925438	1184.68	762.518	1306.24	584.151	CDKL5
ENSG00000008118	-0.713377	0.0498025	0.183556	193.381	93.5164	188.149	138.647	CAMK1G
ENSG00000008128	-0.138431	0.505773	0.776448	734.667	733.744	745.393	611.676	CDK11A
ENSG00000008130	0.0454695	0.755346	0.916053	2577.21	2693.99	2574.67	2623.07	NADK
ENSG00000008196	0.683113	0.487467	0.763666	3770.93	10189.7	3774.68	1925.76	TFAP2B
ENSG00000008226	-0.456691	0.306713	0.598697	75.9065	64.7421	105.327	67.2844	DLEC1
ENSG00000008256	0.00871741	0.972699	0.993412	1087.09	876.416	1073.08	1295.73	CYTH3
ENSG00000008277	0.382349	0.069833	0.231929	811.477	1002.3	663.471	920.573	ADAM22
ENSG00000008282	0.0605849	0.796077	0.930402	2190.45	2485.38	1900.39	1782.02	SYPL1
ENSG00000008283	-0.164999	0.594938	0.835535	1585.9	1825.97	1591.61	1009.27	CYB561
ENSG00000008294	0.651024	6.41985e-06	9.83234e-05	2825.71	4606.28	2972.57	4498.88	SPAG9
ENSG00000008300	0.0365428	0.82684	0.944714	2672.09	2480.58	2382.02	2702.59	CELSR3
ENSG00000008311	0.825006	2.43274e-08	6.07004e-07	2217.55	4012.81	2362.21	4100.27	AASS
ENSG00000008323	-1.11173	0.000429165	0.00404856	1020.22	619.846	1079.38	352.733	PLEKHG6
ENSG00000008324	0.141376	0.55297	0.808873	566.588	528.727	536.539	687.116	SS18L2
ENSG00000008382	0.0245368	0.892207	0.968336	1013.89	977.126	1029.87	1101.02	MPND
ENSG00000008394	0.027888	0.905473	0.972355	1182.88	1023.88	1223.42	1428.26	MGST1
ENSG00000008405	0.2222	0.299775	0.591786	997.629	1058.65	1073.98	1356.9	CRY1
ENSG00000008438	0.0609565	0.931222	0.980928	27.1095	26.3764	21.6056	24.4671	PGLYRP1
ENSG00000008441	3.77679	0.0311684	0.129038	18.073	14.3871	10.8028	381.278	NFIX
ENSG00000008513	-0.135386	0.568611	0.819628	741.896	836.852	911.035	668.766	ST3GAL1
ENSG00000008516	-0.539191	0.21133	0.480312	219.587	218.205	252.065	107.043	MMP25
ENSG00000008517	-2.99257	5.64777e-10	1.85521e-08	252.118	21.5807	156.64	29.5644	IL32
ENSG00000008710	0.278777	0.138902	0.368742	3917.32	5257.3	3840.39	4155.32	PKD1
ENSG00000008735	0.485985	0.0107205	0.0575613	845.816	1334.41	959.648	1194.81	MAPK8IP2
ENSG00000008838	0.0692849	0.641952	0.862748	3951.66	4337.72	3964.62	3968.76	MED24
ENSG00000008853	-0.0647904	0.719861	0.901312	990.399	900.395	899.332	906.301	RHOBTB2
ENSG00000008869	-0.00512366	0.980081	0.995347	1163.9	1294.84	1165.8	1027.62	HEATR5B
ENSG00000008952	-0.0800263	0.57556	0.824184	4232.69	3868.94	4033.94	3951.43	SEC62
ENSG00000008988	0.302709	0.0472185	0.176906	13957.8	16275.4	14281.3	18555.2	RPS20
ENSG00000009307	0.11405	0.52174	0.788106	21010.7	19476.6	18714.9	23515.9	CSDE1
ENSG00000009335	-0.134833	0.498342	0.771714	2618.78	2039.38	2497.25	2618.99	UBE3C
ENSG00000009413	-0.686266	0.000107318	0.00121815	3239.58	2106.52	3017.58	1783.04	REV3L
ENSG00000009694	0.0794133	0.867655	0.959597	150.909	238.587	174.645	106.024	TENM1
ENSG00000009709	2.28402	0.016495	0.080162	35.2423	303.329	32.4084	26.506	PAX7
ENSG00000009724	0.00417181	0.991433	0.998237	188.863	274.554	244.863	161.075	MASP2
ENSG00000009780	-0.0344087	0.887415	0.966737	352.423	316.517	356.492	375.162	FAM76A
ENSG00000009830	-0.138016	0.407378	0.69626	2014.23	1861.93	1885.99	1683.13	POMT2
ENSG00000009844	0.053927	0.774662	0.92264	1645.55	1528.63	1622.22	1862.55	VTA1
ENSG00000009950	-1.98562	2.3727e-17	1.70206e-15	3454.65	1079.04	3809.78	756.44	MLXIPL
ENSG00000009954	0.269646	0.116872	0.330698	6031.86	6390.29	5562.54	7585.81	BAZ1B
ENSG00000010017	-0.334037	0.070114	0.232624	2419.97	1686.89	2273.99	2035.86	RANBP9
ENSG00000010072	-0.0601183	0.779466	0.924416	482.549	434.012	442.014	452.641	SPRTN
ENSG00000010165	0.0918815	0.621654	0.851368	1144.92	1110.21	1117.19	1299.81	METTL13
ENSG00000010219	0.00390162	0.986602	0.996595	349.712	375.264	399.703	376.181	DYRK4
ENSG00000010244	0.123451	0.374329	0.666167	6304.76	6663.64	6266.52	7030.2	ZNF207
ENSG00000010256	0.189242	0.192737	0.455012	4588.73	4953.97	4333.72	5218.62	UQCRC1
ENSG00000010270	0.107701	0.499814	0.772654	1507.29	1559.81	1443.97	1619.92	STARD3NL
ENSG00000010278	-0.0957142	0.931884	0.981104	2011.52	3028.49	1762.66	503.614	CD9
ENSG00000010292	0.582276	0.00656123	0.0387948	4349.26	5190.16	3682.85	6834.46	NCAPD2
ENSG00000010295	0.305148	0.253815	0.536419	545.804	565.894	578.85	822.705	IFFO1
ENSG00000010310	-1.63394	2.74919e-13	1.30516e-11	928.048	350.087	1090.18	300.741	GIPR
ENSG00000010318	0.31186	0.334459	0.628282	131.029	183.436	141.337	154.958	PHF7
ENSG00000010319	-1.20744	0.0606737	0.20998	51.508	16.785	44.1114	24.4671	SEMA3G
ENSG00000010322	-0.304102	0.0261664	0.113407	8638.89	7164.79	9045.54	7158.65	NISCH
ENSG00000010327	-0.998488	0.19969	0.465353	29.8204	19.1828	30.6079	11.2141	STAB1
ENSG00000010361	0.297077	0.0897515	0.277973	838.586	1079.04	896.632	1053.1	FUZ
ENSG00000010379	1.23477	0.22625	0.501924	8.13284	23.9786	7.20186	12.2335	SLC6A13
ENSG00000010404	-0.58353	0.00130645	0.0103708	2888.97	2173.66	3070.69	1804.45	IDS
ENSG00000010438	-2.18106	1.15459e-06	2.08789e-05	124.704	26.3764	134.135	30.5838	PRSS3
ENSG00000010539	0.15724	0.478994	0.756181	394.895	461.587	388.901	412.882	ZNF200
ENSG00000010610	-0.0614381	0.896547	0.969737	59.6408	74.3335	89.123	68.3039	CD4
ENSG00000010626	-0.667083	0.0530269	0.191498	214.165	134.28	286.274	180.445	LRRC23
ENSG00000010704	0.247619	0.63748	0.860202	42.4715	47.9571	51.3133	63.2066	HFE
ENSG00000010803	0.269864	0.135449	0.362684	1192.82	1298.44	1093.78	1457.83	SCMH1
ENSG00000010810	0.60524	0.000569441	0.00514395	2788.66	4717.78	2890.65	3922.88	FYN
ENSG00000010818	0.108907	0.690093	0.886389	732.859	592.27	557.244	798.238	HIVEP2
ENSG00000010932	-0.144558	0.898774	NA	8.13284	14.3871	14.4037	6.11676	FMO1
ENSG00000011007	0.0621707	0.73207	0.906455	1702.47	1593.38	1633.02	1888.04	ELOA
ENSG00000011009	-0.276156	0.0820503	0.260758	3847.74	3251.49	3620.74	2916.68	LYPLA2
ENSG00000011021	-0.0887723	0.569074	0.81995	2074.78	1985.42	2014.72	1860.52	CLCN6
ENSG00000011028	1.78557	3.3955e-18	2.72646e-16	734.667	2140.09	597.755	2452.82	MRC2
ENSG00000011052	0.345955	0.606754	0.843533	34.3387	27.5753	33.3086	58.1093	NME1-NME2
ENSG00000011105	0.447638	0.0523988	0.190215	1099.74	1696.48	1047.87	1233.55	TSPAN9
ENSG00000011114	-0.0781043	0.651836	0.86743	1734.1	1491.47	1600.61	1666.82	BTBD7
ENSG00000011132	-0.196656	0.33885	0.632935	553.937	507.146	557.244	462.835	APBA3
ENSG00000011143	-0.225834	0.220774	0.494641	1072.63	992.712	1231.52	977.663	MKS1
ENSG00000011198	-0.10541	0.726621	0.904311	272.902	212.21	276.371	297.683	ABHD5
ENSG00000011201	2.53293	6.27744e-23	7.37864e-21	245.793	1382.36	312.381	1847.26	ANOS1
ENSG00000011243	-0.254416	0.090025	0.278459	3817.01	3172.36	4025.84	3401.94	AKAP8L
ENSG00000011258	0.34449	0.0365157	0.145819	2421.78	2842.66	2384.72	3259.22	MBTD1
ENSG00000011260	0.64678	8.68405e-05	0.00100799	1096.13	1653.32	1100.98	1786.1	UTP18
ENSG00000011275	0.041004	0.787956	0.927577	1934.71	2032.18	1932.8	1947.17	RNF216
ENSG00000011295	0.171153	0.319153	0.613346	1612.11	1954.25	1637.52	1705.56	TTC19
ENSG00000011304	-0.0188373	0.898609	0.970032	19183.6	17732.1	18961.6	19917.2	PTBP1
ENSG00000011332	0.816857	0.00212881	0.0155222	238.563	358.479	218.757	446.524	DPF1
ENSG00000011347	-0.302681	0.123238	0.341631	2215.75	2084.94	2411.72	1667.84	SYT7
ENSG00000011376	0.220877	0.203425	0.469966	1391.62	1634.14	1281.03	1481.28	LARS2
ENSG00000011405	-0.226208	0.109224	0.316106	4422.46	3888.12	4590.29	3816.86	PIK3C2A
ENSG00000011422	0.146748	0.737994	0.909534	373.207	515.539	294.376	224.281	PLAUR
ENSG00000011426	0.124243	0.543628	0.803249	2668.48	2407.45	2151.56	2845.31	ANLN
ENSG00000011451	0.185353	0.302499	0.594516	3859.49	3938.48	3863.8	4842.44	WIZ
ENSG00000011454	0.0474984	0.753698	0.915017	3356.15	3562.01	3254.34	3270.43	RABGAP1
ENSG00000011465	-1.22014	0.302304	0.594407	3732.07	2620.86	3261.54	381.278	DCN
ENSG00000011478	0.113353	0.654863	0.869315	501.525	557.501	421.309	441.426	QPCTL
ENSG00000011485	0.0857296	0.61603	0.84809	2903.42	2807.89	2863.64	3311.21	PPP5C
ENSG00000011523	0.611839	0.000486117	0.00449958	1162.09	1641.33	1140.59	1876.83	CEP68
ENSG00000011566	0.152593	0.369944	0.661818	1475.66	1587.38	1325.14	1526.13	MAP4K3
ENSG00000011590	-0.23935	0.769657	0.920757	18.073	14.3871	24.3063	21.4087	ZBTB32
ENSG00000011638	0.423695	0.146216	0.381565	573.817	1014.29	663.471	646.338	TMEM159
ENSG00000011677	2.37647	4.96321e-11	1.80676e-09	57.8335	269.759	41.4107	245.69	GABRA3
ENSG00000012048	0.871023	6.13216e-06	9.44362e-05	1208.18	1905.1	1052.37	2228.54	BRCA1
ENSG00000012061	0.610915	0.00016481	0.00178753	1148.54	1773.21	1218.92	1842.17	ERCC1
ENSG00000012124	0.0182736	0.987229	0.99673	14.4584	4.79571	12.6033	22.4281	CD22
ENSG00000012171	-0.922917	1.10235e-05	0.000158662	758.162	444.802	873.226	415.94	SEMA3B
ENSG00000012174	0.0855024	0.719292	0.901087	823.224	985.519	786.803	723.817	MBTPS2
ENSG00000012211	-0.758194	0.0070768	0.0412433	292.782	178.64	269.17	153.939	PRICKLE3
ENSG00000012232	0.165591	0.296278	0.588475	3693.21	3787.41	3434.39	4206.29	EXTL3
ENSG00000012660	0.635663	0.000773105	0.00664529	3075.12	4047.58	2669.19	4876.08	ELOVL5
ENSG00000012779	-0.601755	0.224461	0.499167	192.477	177.441	187.248	73.4012	ALOX5
ENSG00000012822	-0.673287	1.21132e-05	0.000172268	2401	1514.25	2508.05	1563.85	CALCOCO1
ENSG00000012963	0.635357	0.00242944	0.0173194	905.456	1208.52	857.022	1528.17	UBR7
ENSG00000012983	0.19591	0.190146	0.451409	2011.52	2263.58	1998.52	2329.47	MAP4K5
ENSG00000013016	-0.218434	0.32739	0.621536	617.192	509.544	690.478	613.715	EHD3
ENSG00000013275	-0.161881	0.377969	0.670205	2675.71	2126.9	2617.88	2603.7	PSMC4
ENSG00000013288	-0.465617	0.0493477	0.182466	1869.65	1594.57	1867.98	1113.25	MAN2B2
ENSG00000013293	-0.932414	0.0353984	0.142294	114.763	59.9464	165.643	86.6542	SLC7A14
ENSG00000013297	1.13096	0.00616738	0.0369361	64.1591	166.651	64.8168	116.219	CLDN11
ENSG00000013306	-0.0318744	0.823842	0.942914	3390.49	3406.15	3470.4	3305.09	SLC25A39
ENSG00000013364	0.474866	0.354216	0.647724	271.998	188.232	275.471	571.917	MVP
ENSG00000013374	0.0836619	0.690712	0.886556	1670.85	1495.06	1586.21	1955.33	NUB1
ENSG00000013375	-0.334871	0.0283195	0.119941	2089.24	1697.68	2160.56	1671.92	PGM3
ENSG00000013392	-0.486215	0.0346298	0.139867	479.838	312.92	469.021	363.947	RWDD2A
ENSG00000013441	-0.147287	0.393313	0.68362	3708.58	3777.82	4060.05	3237.81	CLK1
ENSG00000013503	0.559133	0.0043481	0.027853	555.744	780.502	500.529	775.81	POLR3B
ENSG00000013523	-1.40716	7.55481e-24	1.04546e-21	8384.06	3120.81	8551.31	3264.31	ANGEL1
ENSG00000013561	-0.193114	0.28257	0.572833	820.513	730.147	838.117	720.759	RNF14
ENSG00000013563	-0.443233	0.0634023	0.216391	439.173	344.092	529.337	368.025	DNASE1L1
ENSG00000013573	0.721101	8.29536e-05	0.0009669	1948.27	3132.8	1651.93	2802.5	DDX11
ENSG00000013583	-0.213171	0.274491	0.563065	1232.58	1216.91	1371.95	1030.67	HEBP1
ENSG00000013588	-0.429807	0.67537	0.879167	990.399	1044.27	708.483	217.145	GPRC5A
ENSG00000013619	-1.40582	6.66716e-07	1.27664e-05	400.317	179.839	439.314	137.627	MAMLD1
ENSG00000013810	0.687812	8.0265e-05	0.000938928	3087.77	4361.7	2707	4971.91	TACC3
ENSG00000014123	0.028663	0.912024	0.974557	1538.91	1851.14	1461.98	1211.12	UFL1
ENSG00000014138	0.684398	5.59115e-05	0.00068099	948.832	1441.11	887.629	1509.82	POLA2
ENSG00000014164	-0.084899	0.682016	0.883071	1288.6	1038.27	1200.91	1307.97	ZC3H3
ENSG00000014216	-0.513364	0.0225376	0.101023	7384.62	6248.81	7772.61	4371.45	CAPN1
ENSG00000014257	-0.224266	0.577594	0.825599	196.092	187.033	153.94	113.16	ACPP
ENSG00000014641	0.21236	0.19594	0.459296	2699.2	2859.44	2581.87	3258.2	MDH1
ENSG00000014824	0.294772	0.0935453	0.28533	2654.92	2872.63	2424.33	3357.08	SLC30A9
ENSG00000014914	-0.0575149	0.913778	0.975285	549.419	887.207	631.963	248.748	MTMR11
ENSG00000014919	0.0883395	0.601067	0.839833	1328.36	1515.44	1402.56	1388.51	COX15
ENSG00000015133	-0.143099	0.322124	0.616205	3085.06	2846.25	3104	2758.66	CCDC88C
ENSG00000015153	0.430408	0.0662228	0.223052	425.619	499.953	405.105	618.813	YAF2
ENSG00000015171	-0.0434085	0.76537	0.919915	2662.15	2586.09	2705.2	2622.05	ZMYND11
ENSG00000015285	-0.488593	0.391554	0.681717	46.0861	31.1721	59.4154	43.8368	WAS
ENSG00000015413	-2.27413	1.33272e-29	3.09572e-27	1660	374.065	1994.02	381.278	DPEP1
ENSG00000015475	0.0411126	0.87385	0.961172	599.119	701.373	567.147	499.536	BID
ENSG00000015479	0.130156	0.494971	0.769674	653.338	712.163	617.56	678.961	MATR3
ENSG00000015520	-2.11308	5.53895e-09	1.5222e-07	384.955	62.3442	319.583	99.9071	NPC1L1
ENSG00000015532	0.0832369	0.63496	0.858879	1059.98	1171.35	1047.87	1062.28	XYLT2
ENSG00000015592	2.23882	1.05444e-13	5.23515e-12	131.029	475.974	100.826	617.793	STMN4
ENSG00000015676	0.167117	0.26021	0.5436	2180.51	2510.55	2237.98	2450.78	NUDCD3
ENSG00000016082	-0.874013	8.76756e-07	1.64177e-05	1128.66	635.432	1141.5	603.521	ISL1
ENSG00000016391	-1.41094	6.37783e-15	3.73706e-13	1868.75	653.416	1647.43	668.766	CHDH
ENSG00000016402	-1.56715	0.0202308	0.0930999	41.5679	15.5861	46.8121	14.2724	IL20RA
ENSG00000016490	-3.62285	1.64767e-05	0.000228009	131.933	5.99464	43.2112	8.15569	CLCA1
ENSG00000016864	0.00864632	0.965654	0.991258	1961.82	2136.49	1832.87	1682.11	GLT8D1
ENSG00000017260	0.264766	0.244899	0.526321	4038.41	5438.34	3679.25	3835.21	ATP2C1
ENSG00000017427	-0.870981	0.394879	0.684818	20.7839	16.785	18.9049	5.0973	IGF1
ENSG00000017483	-0.48043	0.325338	0.619196	75.9065	44.3603	63.0163	55.0509	SLC38A5
ENSG00000017797	0.346363	0.0288691	0.121778	1959.11	2333.11	1871.58	2536.42	RALBP1
ENSG00000018189	-0.0641514	0.711783	0.898258	2425.39	2580.09	2582.77	2211.21	RUFY3
ENSG00000018236	1.4094	0.170574	0.421349	625.325	2450.61	485.225	499.536	CNTN1
ENSG00000018280	-1.86503	0.0239194	0.105879	34.3387	10.7904	30.6079	7.13622	SLC11A1
ENSG00000018408	0.407909	0.122557	0.340402	975.941	975.927	702.181	1249.86	WWTR1
ENSG00000018510	0.23305	0.285703	0.575955	2466.06	2430.23	2448.63	3344.85	AGPS
ENSG00000018610	0.177729	0.372916	0.66479	541.286	588.674	548.242	643.28	CXorf56
ENSG00000018625	2.2192	2.74546e-07	5.66272e-06	148.198	1088.63	186.348	469.971	ATP1A2
ENSG00000018699	0.264636	0.203134	0.46956	556.648	606.658	528.437	696.292	TTC27
ENSG00000018869	0.132291	0.647325	0.864983	185.248	190.63	170.144	198.795	ZNF582
ENSG00000019102	-1.20677	0.141962	0.374066	39.7606	8.3925	41.4107	26.506	VSIG2
ENSG00000019144	0.285246	0.0592663	0.206501	2989.27	3442.12	2761.91	3566.07	PHLDB1
ENSG00000019485	-0.378164	0.0760057	0.246882	996.725	730.147	818.312	666.727	PRDM11
ENSG00000019505	-1.72253	1.96622e-16	1.30938e-14	2184.12	797.287	2644.88	666.727	SYT13
ENSG00000019549	0.00855046	0.981433	0.99567	140.969	155.861	126.033	113.16	SNAI2
ENSG00000019582	-1.63303	6.08501e-14	3.13274e-12	893.709	258.968	869.625	308.897	CD74
ENSG00000019995	0.000328665	0.998667	0.999948	839.49	764.916	821.912	896.106	ZRANB1
ENSG00000020129	0.540609	0.00640111	0.0380324	1187.39	1920.68	1189.21	1537.35	NCDN
ENSG00000020181	0.0347549	0.877043	0.962586	365.978	365.673	375.397	393.512	ADGRA2
ENSG00000020256	0.32079	0.144729	0.379461	870.214	921.976	823.713	1192.77	ZFP64
ENSG00000020426	0.013303	0.946942	0.984953	593.697	610.254	567.147	561.723	MNAT1
ENSG00000020577	-0.46777	0.240693	0.520777	758.162	739.739	714.785	326.227	SAMD4A
ENSG00000020633	1.2978	0.0713148	0.235248	28.9168	123.49	36.9095	38.7395	RUNX3
ENSG00000020922	0.4843	0.00275951	0.0191745	1425.05	1955.45	1321.54	1887.02	MRE11
ENSG00000021300	-1.50796	1.66585e-10	5.78364e-09	2550.1	698.975	2174.96	961.351	PLEKHB1
ENSG00000021355	-1.44807	1.27913e-08	3.36366e-07	704.846	212.21	613.058	270.157	SERPINB1
ENSG00000021488	-0.4298	0.500494	0.773088	37.0496	23.9786	47.7123	38.7395	SLC7A9
ENSG00000021574	0.552545	0.00120389	0.00970671	1192.82	1634.14	1073.98	1690.27	SPAST
ENSG00000021645	0.405151	0.340816	0.634653	698.521	1135.38	518.534	477.108	NRXN3
ENSG00000021762	0.753955	0.0029018	0.0199717	551.226	1116.2	577.949	789.063	OSBPL5
ENSG00000021776	0.0118621	0.941055	0.983387	2397.38	2276.76	2388.32	2547.63	AQR
ENSG00000021826	1.67338	1.64879e-10	5.74484e-09	415.679	1652.12	456.418	1130.58	CPS1
ENSG00000022267	2.41031	2.04989e-23	2.63141e-21	570.203	2612.46	625.662	3743.46	FHL1
ENSG00000022277	-0.03781	0.819264	0.94105	1992.55	1831.96	2010.22	2066.45	RTF2
ENSG00000022355	0.303541	0.805699	0.935291	24.3985	39.5646	10.8028	4.07784	GABRA1
ENSG00000022556	4.70334	0.0299452	0.125089	0.903649	0	0.900233	46.8952	NLRP2
ENSG00000022567	-0.334829	0.0709141	0.234442	1411.5	999.906	1282.83	1135.68	SLC45A4
ENSG00000022840	-0.133842	0.444863	0.728325	3802.56	3138.79	3798.08	3787.3	RNF10
ENSG00000022976	0.131988	0.561744	0.815107	478.934	531.125	425.81	460.796	ZNF839
ENSG00000023041	0.025878	0.872638	0.960561	1290.41	1296.04	1260.33	1300.83	ZDHHC6
ENSG00000023171	0.874054	0.000494458	0.0045638	338.868	724.152	355.592	549.489	GRAMD1B
ENSG00000023191	0.186441	0.242541	0.523272	2144.36	2625.65	2270.39	2398.79	RNH1
ENSG00000023228	0.0867215	0.598662	0.838255	2771.49	2677.21	2604.37	3030.86	NDUFS1
ENSG00000023287	0.143242	0.409235	0.697868	2225.69	2244.39	2200.17	2642.44	RB1CC1
ENSG00000023318	-0.525127	0.00515443	0.0319632	2612.45	1978.23	2540.46	1603.61	ERP44
ENSG00000023330	-0.0312977	0.869128	0.959805	1093.42	960.341	1031.67	1118.35	ALAS1
ENSG00000023445	-1.08575	0.0804942	0.257246	89.4613	52.7528	69.3179	22.4281	BIRC3
ENSG00000023516	0.073458	0.6261	0.854194	2543.77	2599.28	2571.96	2783.13	AKAP11
ENSG00000023572	0.246123	0.531494	0.794736	123.8	110.301	107.128	163.114	GLRX2
ENSG00000023608	0.336385	0.316548	0.610023	256.636	239.786	235.861	381.278	SNAPC1
ENSG00000023697	0.48113	0.00939832	0.051883	788.886	1152.17	767.898	1021.5	DERA
ENSG00000023734	0.281678	0.125068	0.344972	5331.53	5735.67	5308.67	7197.39	STRAP
ENSG00000023839	-0.200861	0.702165	0.892724	60.5445	57.5485	52.2135	40.7784	ABCC2
ENSG00000023892	0.146718	0.78184	0.92538	122.896	202.619	131.434	79.5179	DEF6
ENSG00000023902	0.0329449	0.86252	0.958046	2516.66	2274.37	2494.54	2851.43	PLEKHO1
ENSG00000023909	-0.958503	0.000271648	0.002731	895.516	440.007	1127.99	600.462	GCLM
ENSG00000024048	-0.174316	0.253745	0.536419	2165.14	1870.33	2169.56	1970.62	UBR2
ENSG00000024422	1.32613	0.00674018	0.0396247	102.112	177.441	136.835	421.037	EHD2
ENSG00000024526	0.484654	0.0243473	0.107335	755.451	895.599	650.868	1071.45	DEPDC1
ENSG00000024862	-0.0534334	0.850595	0.952662	212.358	197.823	191.75	191.659	CCDC28A
ENSG00000025039	-0.513956	0.0446884	0.170138	618.096	382.458	676.075	522.983	RRAGD
ENSG00000025156	0.352213	0.0350535	0.141166	1002.15	1299.64	988.455	1241.7	HSF2
ENSG00000025293	0.502858	0.00436001	0.0279201	1509.09	1987.82	1537.6	2328.45	PHF20
ENSG00000025423	1.12814	0.0539664	0.193993	24.3985	51.5539	22.5058	50.973	HSD17B6
ENSG00000025434	-0.409254	0.085668	0.268955	371.4	263.764	358.293	285.449	NR1H3
ENSG00000025708	-0.0402478	0.92008	0.977278	114.763	112.699	162.942	156.997	TYMP
ENSG00000025770	0.717932	7.28162e-05	0.000862654	1482.89	2467.39	1325.14	2152.08	NCAPH2
ENSG00000025772	-0.0289791	0.866058	0.95938	1688.02	1558.61	1721.24	1782.02	TOMM34
ENSG00000025796	0.22584	0.156556	0.398791	3970.63	4992.34	4026.74	4361.25	SEC63
ENSG00000025800	-0.169188	0.330466	0.624872	2579.92	2072.95	2496.35	2440.59	KPNA6
ENSG00000026025	2.68013	3.68781e-13	1.73389e-11	4454.09	17865.2	4796.44	41421.7	VIM
ENSG00000026036	0.0354093	0.902224	0.971373	297.301	360.877	308.78	260.982	RTEL1-TNFRSF6B
ENSG00000026103	0.361117	0.338626	0.632678	169.886	282.947	180.047	167.192	FAS
ENSG00000026297	-0.356403	0.0943946	0.287336	653.338	527.528	762.497	578.034	RNASET2
ENSG00000026508	2.18224	0.0569605	0.200941	103.016	131.882	109.828	833.919	CD44
ENSG00000026559	1.31345	0.00989461	0.0540038	505.14	2208.43	642.766	645.319	KCNG1
ENSG00000026652	0.188148	0.218537	0.491232	2588.05	2828.27	2382.92	2835.12	AGPAT4
ENSG00000026950	-0.362235	0.119136	0.334423	458.15	402.84	503.23	345.597	BTN3A1
ENSG00000027001	0.262464	0.276018	0.565009	811.477	1044.27	708.483	779.887	MIPEP
ENSG00000027075	-0.728859	0.0300279	0.125293	365.978	293.737	418.608	180.445	PRKCH
ENSG00000027644	-0.188086	0.706357	0.895268	81.3284	68.3389	56.7147	53.012	INSRR
ENSG00000027697	-0.0349359	0.839524	0.94966	1074.44	1056.26	1029.87	998.052	IFNGR1
ENSG00000027847	-0.166988	0.387644	0.678482	787.982	736.142	771.499	653.474	B4GALT7
ENSG00000027869	0.484985	0.553539	0.809273	14.4584	19.1828	15.304	22.4281	SH2D2A
ENSG00000028116	-0.373385	0.0932462	0.284774	453.632	365.673	450.116	332.344	VRK2
ENSG00000028137	2.22919	0.0476782	0.178238	8.13284	25.1775	1.80047	21.4087	TNFRSF1B
ENSG00000028203	0.344201	0.0641496	0.218113	2685.65	3745.45	2638.58	3014.55	VEZT
ENSG00000028277	-1.53339	7.13671e-06	0.000107712	678.64	155.861	530.237	260.982	POU2F2
ENSG00000028310	0.289021	0.115902	0.329023	1641.03	2084.94	1511.49	1767.74	BRD9
ENSG00000028528	0.00294384	0.983974	0.996582	3130.24	3111.22	2987.87	3019.64	SNX1
ENSG00000028839	0.428806	0.126607	0.34779	610.867	616.249	538.339	929.748	TBPL1
ENSG00000029153	-0.486323	0.136292	0.36427	613.578	321.313	624.761	561.723	ARNTL2
ENSG00000029363	0.299045	0.0480188	0.179227	7331.31	8415.27	6531.19	8639.93	BCLAF1
ENSG00000029364	-0.180198	0.332298	0.626393	2037.73	1859.54	1848.18	1570.99	SLC39A9
ENSG00000029534	-1.08392	0.000627918	0.00558939	730.148	510.743	1137.89	371.084	ANK1
ENSG00000029639	-0.295502	0.229736	0.505996	310.855	266.162	319.583	247.729	TFB1M
ENSG00000029725	0.305208	0.0676486	0.226914	2338.64	2698.79	2369.41	3117.51	RABEP1
ENSG00000029993	0.38921	0.0393786	0.154102	6636.4	7343.43	5998.25	9202.67	HMGB3
ENSG00000030066	0.326872	0.0316258	0.130632	3703.15	4318.54	3468.6	4676.27	NUP160
ENSG00000030110	-0.254865	0.40375	0.692752	819.61	531.125	885.829	897.125	BAK1
ENSG00000030419	0.636027	0.168581	0.418174	810.573	1807.98	747.193	613.715	IKZF2
ENSG00000030582	-0.251331	0.233516	0.510632	5702.03	5457.52	5548.13	3995.27	GRN
ENSG00000031003	0.0939336	0.555575	0.810529	2140.74	2138.89	1967.01	2244.85	FAM13B
ENSG00000031081	-0.890554	0.0399027	0.15553	94.8832	61.1453	110.729	49.9536	ARHGAP31
ENSG00000031691	1.02265	0.000168424	0.00182065	228.623	384.856	198.951	483.224	CENPQ
ENSG00000031698	0.240417	0.157837	0.400883	3758.28	5023.51	4227.49	4411.21	SARS
ENSG00000031823	0.155992	0.279664	0.569502	3037.16	3303.05	3016.68	3441.7	RANBP3
ENSG00000032219	0.0405874	0.82323	0.942601	1103.36	1050.26	978.553	1090.82	ARID4A
ENSG00000032389	0.0214996	0.911434	0.974247	699.424	661.808	649.968	707.506	EIPR1
ENSG00000032444	0.126409	0.417678	0.704102	1761.21	1984.23	1881.49	1992.03	PNPLA6
ENSG00000032742	0.0171895	0.932183	0.981146	771.716	696.577	687.778	779.887	IFT88
ENSG00000033011	-0.286004	0.142007	0.374084	844.912	648.62	748.994	658.572	ALG1
ENSG00000033030	0.0587863	0.72133	0.901823	1163.9	1183.34	1136.09	1212.14	ZCCHC8
ENSG00000033050	0.111435	0.528462	0.792856	1978.99	1919.48	1883.29	2251.99	ABCF2
ENSG00000033100	-0.609363	0.00848333	0.0478401	3257.66	2598.08	3474	1815.66	CHPF2
ENSG00000033122	0.0973141	0.83543	0.94872	204.225	317.716	216.956	133.549	LRRC7
ENSG00000033170	0.474563	0.00259402	0.0182198	1428.67	1981.83	1370.15	1907.41	FUT8
ENSG00000033178	-0.164156	0.275934	0.565009	2546.48	2373.88	2659.29	2272.38	UBA6
ENSG00000033327	-0.284332	0.0796161	0.25559	2837.46	2546.52	3153.52	2373.3	GAB2
ENSG00000033627	-0.286906	0.137336	0.366028	3288.38	2961.35	3168.82	2332.53	ATP6V0A1
ENSG00000033800	0.0498333	0.745443	0.912507	2148.88	2206.03	2237.98	2334.56	PIAS1
ENSG00000033867	0.236645	0.137201	0.36577	2250.09	2676.01	2109.25	2460.98	SLC4A7
ENSG00000034053	0.483422	0.00635075	0.0378023	1927.48	2411.04	1837.37	2851.43	APBA2
ENSG00000034152	0.074513	0.732408	0.906657	608.156	580.281	618.46	710.564	MAP2K3
ENSG00000034239	0.158059	0.769292	0.920438	48.7971	45.5593	38.71	51.9925	EFCAB1
ENSG00000034510	-0.762908	5.25817e-05	0.00064608	21928.9	11301.1	21991.8	14580.3	TMSB10
ENSG00000034533	-0.551278	0.096862	0.292384	215.972	166.651	205.253	121.316	ASTE1
ENSG00000034677	-0.0329851	0.896559	0.969737	1303.97	1414.73	1140.59	975.624	RNF19A
ENSG00000034693	0.151552	0.509749	0.779584	343.387	402.84	345.689	362.928	PEX3
ENSG00000034713	-0.00717153	0.967369	0.991944	1484.7	1384.76	1506.09	1590.36	GABARAPL2
ENSG00000035115	-0.420532	0.023258	0.103563	2161.53	1794.8	2216.37	1477.2	SH3YL1
ENSG00000035141	0.0137678	0.93862	0.982688	2385.63	2140.09	2259.58	2548.65	FAM136A
ENSG00000035403	0.315986	0.0972024	0.292778	7482.21	9754.48	6625.71	7809.07	VCL
ENSG00000035499	0.586657	0.00758613	0.0436768	1269.63	1553.81	1009.16	1867.65	DEPDC1B
ENSG00000035664	-0.036449	0.93807	0.982534	110.245	73.1346	73.8191	106.024	DAPK2
ENSG00000035681	-0.000692212	0.996812	0.999314	1007.57	986.718	951.546	971.546	NSMAF
ENSG00000035687	0.692918	0.00018124	0.00193032	1157.57	1686.89	1128.89	2008.34	ADSS
ENSG00000035862	0.389969	0.114241	0.326031	3673.33	5759.65	3603.63	3777.1	TIMP2
ENSG00000035928	0.472618	0.00347942	0.0232263	2592.57	3281.47	2375.71	3611.95	RFC1
ENSG00000036054	-0.247625	0.135954	0.363762	1207.28	1032.28	1246.82	1034.75	TBC1D23
ENSG00000036257	0.186124	0.268675	0.556162	2874.51	3015.3	2877.14	3527.33	CUL3
ENSG00000036448	-0.290532	0.462018	0.742136	121.993	121.092	127.833	83.5958	MYOM2
ENSG00000036530	0.950395	0.00163602	0.012548	132.836	275.753	127.833	228.359	CYP46A1
ENSG00000036549	0.0645662	0.699025	0.891148	1699.76	1691.69	1734.75	1899.26	AC118549.1
ENSG00000036565	-2.72526	2.42553e-23	3.03378e-21	579.239	104.307	708.483	90.732	SLC18A1
ENSG00000036672	-0.393351	0.238208	0.517642	168.982	112.699	162.942	139.666	USP2
ENSG00000036828	-0.62177	0.21607	0.48762	98.4978	85.1239	100.826	44.8563	CASR
ENSG00000037042	-0.441907	0.0368394	0.146583	847.623	725.351	985.755	624.929	TUBG2
ENSG00000037241	-0.0302652	0.908323	0.973214	598.216	468.781	558.144	662.649	RPL26L1
ENSG00000037280	1.37264	3.07999e-08	7.53091e-07	192.477	447.2	176.446	507.691	FLT4
ENSG00000037474	0.250217	0.0934755	0.285164	2337.74	2690.39	2310.9	2838.18	NSUN2
ENSG00000037637	0.0471594	0.791318	0.928622	1260.59	1188.14	1176.6	1329.38	FBXO42
ENSG00000037749	0.105914	0.53609	0.798366	947.024	1051.46	970.451	1012.32	MFAP3
ENSG00000037757	0.053655	0.833208	0.947465	824.128	1032.28	857.022	713.622	MRI1
ENSG00000037897	0.446423	0.0807015	0.257759	281.035	336.899	267.369	409.823	METTL1
ENSG00000038002	0.0704785	0.811618	0.938169	579.239	751.728	584.251	470.991	AGA
ENSG00000038210	0.451558	0.0389922	0.15306	421.1	523.931	374.497	563.762	PI4K2B
ENSG00000038219	-0.0269634	0.876132	0.962326	3036.26	3065.66	2781.72	2645.5	BOD1L1
ENSG00000038274	0.325553	0.0579604	0.203367	2223.88	2637.64	2336.1	3075.71	MAT2B
ENSG00000038295	0.222761	0.747789	0.913114	37.9533	61.1453	36.0093	25.4865	TLL1
ENSG00000038358	-0.237195	0.193204	0.455708	2782.34	2152.08	2851.04	2626.13	EDC4
ENSG00000038382	-0.117585	0.440645	0.725252	5518.59	4829.28	4932.37	4803.7	TRIO
ENSG00000038427	-0.889953	9.48294e-06	0.000138393	25292.2	14326	21837.8	11108	VCAN
ENSG00000038532	-0.0412061	0.810286	0.937359	1117.81	1134.19	1127.09	1048.01	CLEC16A
ENSG00000038945	0.0965824	0.935684	0.982149	38.8569	4.79571	13.5035	50.973	MSR1
ENSG00000039068	-0.66424	0.350127	0.64389	22480.1	19096.5	18605.1	6829.37	CDH1
ENSG00000039123	0.374154	0.016142	0.0789182	2517.57	3048.87	2409.02	3335.68	MTREX
ENSG00000039139	-0.216235	0.580926	0.8271	96.6905	79.1292	93.6242	84.6152	DNAH5
ENSG00000039319	-0.545725	0.000373368	0.00359229	3521.52	2512.95	3491.1	2291.75	ZFYVE16
ENSG00000039523	-0.20028	0.378736	0.670833	434.655	423.222	495.128	386.376	RIPOR1
ENSG00000039537	-2.08539	7.4536e-05	0.000878228	84.0394	23.9786	126.033	25.4865	C6
ENSG00000039560	0.763768	1.75764e-07	3.76043e-06	2894.39	4705.79	2844.74	5038.17	RAI14
ENSG00000039650	-0.0594385	0.715524	0.899685	1760.31	1736.05	1703.24	1588.32	PNKP
ENSG00000040199	0.342189	0.111809	0.321204	508.754	575.485	470.822	665.708	PHLPP2
ENSG00000040275	0.208825	0.349001	0.642838	1374.45	1299.64	1255.82	1739.2	SPDL1
ENSG00000040341	0.288266	0.173511	0.425641	1633.8	1660.52	1503.39	2169.41	STAU2
ENSG00000040487	-0.219949	0.285327	0.575611	919.915	889.604	964.149	728.914	PQLC2
ENSG00000040531	-0.213101	0.247675	0.52955	942.506	864.427	956.947	774.79	CTNS
ENSG00000040608	0.285238	0.181153	0.437891	545.804	599.464	471.722	640.221	RTN4R
ENSG00000040633	-0.145276	0.583592	0.828691	1761.21	1219.31	1701.44	1910.47	PHF23
ENSG00000040731	-1.25277	4.40261e-06	6.98972e-05	870.214	362.076	661.671	281.371	CDH10
ENSG00000040933	0.33262	0.0680175	0.227877	1345.53	1677.3	1186.51	1511.86	INPP4A
ENSG00000041353	-1.12126	0.00145889	0.0114137	566.588	365.673	661.671	199.814	RAB27B
ENSG00000041357	0.158104	0.524094	0.789601	3461.88	2954.16	3195.83	4473.39	PSMA4
ENSG00000041515	-0.3414	0.227694	0.503863	441.884	273.356	378.098	373.123	MYO16
ENSG00000041802	0.266821	0.0966665	0.292065	1205.47	1442.31	1182.91	1431.32	LSG1
ENSG00000041880	-0.451448	0.157418	0.400149	175.308	118.694	175.545	137.627	PARP3
ENSG00000041982	1.56669	0.132612	0.35873	1876.88	7228.34	1053.27	1451.71	TNC
ENSG00000041988	0.00471053	0.986431	0.996595	400.317	340.496	419.508	481.185	THAP3
ENSG00000042062	0.67451	0.148355	0.385398	54.2189	71.9357	54.9142	101.946	RIPOR3
ENSG00000042088	0.350324	0.139533	0.369814	1113.3	1153.37	1061.37	1617.88	TDP1
ENSG00000042286	-0.965325	0.00017829	0.00190619	362.363	185.834	405.105	206.951	AIFM2
ENSG00000042317	-0.50084	0.0495766	0.18295	604.541	368.071	630.163	503.614	SPATA7
ENSG00000042429	-0.048164	0.777055	0.92338	1522.65	1361.98	1400.76	1464.96	MED17
ENSG00000042445	0.0564823	0.831967	0.946827	763.584	961.54	779.602	644.299	RETSAT
ENSG00000042493	0.462775	0.0175404	0.0838434	499.718	724.152	524.836	688.136	CAPG
ENSG00000042753	0.200806	0.229405	0.505745	1590.42	1728.85	1602.41	1940.03	AP2S1
ENSG00000042781	-2.29777	0.00282348	0.0195618	49.7007	5.99464	61.2158	16.3114	USH2A
ENSG00000042832	-0.950556	0.302193	0.594334	18.9766	11.9893	19.8051	8.15569	TG
ENSG00000042980	-0.82391	0.0210207	0.0958755	470.801	400.442	649.968	233.456	ADAM28
ENSG00000043039	0.833988	0.131657	0.356875	342.483	954.347	334.887	253.846	BARX2
ENSG00000043093	0.0418569	0.810191	0.937359	1222.64	1174.95	1191.91	1310.01	DCUN1D1
ENSG00000043143	-1.10446	6.54245e-07	1.25399e-05	958.772	523.931	1075.78	423.076	JADE2
ENSG00000043355	3.14234	5.31943e-34	1.70152e-31	340.676	4111.12	482.525	3158.29	ZIC2
ENSG00000043514	0.426926	0.0187978	0.0883995	801.537	1150.97	824.613	1035.77	TRIT1
ENSG00000043591	0.847763	0.484127	0.760938	14.4584	15.5861	2.7007	15.2919	ADRB1
ENSG00000044012	-2.86237	1.40801e-05	0.000197223	96.6905	20.3818	100.826	7.13622	GUCA2B
ENSG00000044090	-0.419069	0.0547048	0.195745	4808.32	4478	5655.26	3348.93	CUL7
ENSG00000044115	0.0393437	0.830014	0.946319	14614.7	16572.8	14260.6	13102.1	CTNNA1
ENSG00000044446	-0.649169	0.00035972	0.00348158	2274.48	1641.33	2697.1	1529.19	PHKA2
ENSG00000044459	0.847334	0.000438235	0.00412089	270.191	437.609	234.961	470.991	CNTLN
ENSG00000044524	3.63833	9.39683e-25	1.43243e-22	54.2189	495.157	31.5081	571.917	EPHA3
ENSG00000044574	-0.239502	0.205547	0.472563	23993.7	22826.4	23786.8	17646.9	HSPA5
ENSG00000046604	-0.0918702	0.793833	0.92954	11815.2	13991.5	10042.1	6518.43	DSG2
ENSG00000046647	-0.26631	0.253506	0.536313	379.533	298.533	377.197	330.305	GEMIN8
ENSG00000046651	-0.342022	0.0610268	0.210768	1541.63	1359.58	1797.76	1275.35	OFD1
ENSG00000046653	1.69165	2.77303e-23	3.38171e-21	986.785	3027.29	862.423	2946.24	GPM6B
ENSG00000046889	1.59999	2.27852e-11	8.7003e-10	567.492	1358.39	454.618	1739.2	PREX2
ENSG00000047056	-0.0526594	0.759312	0.91762	1048.23	1057.45	1081.18	996.013	WDR37
ENSG00000047188	-0.0556142	0.726228	0.904055	2139.84	2044.17	1993.12	1932.9	YTHDC2
ENSG00000047230	-0.169355	0.255615	0.538613	3885.69	3298.25	3853.9	3583.4	CTPS2
ENSG00000047249	-0.19105	0.237576	0.516844	1496.44	1367.98	1559.2	1308.99	ATP6V1H
ENSG00000047315	0.156	0.277087	0.566543	5031.52	5348.42	4719.02	5515.28	POLR2B
ENSG00000047346	-0.990418	8.43685e-10	2.70312e-08	1782.9	893.201	1806.77	913.437	FAM214A
ENSG00000047365	-0.512231	0.234362	0.51208	193.381	199.022	234.961	101.946	ARAP2
ENSG00000047410	-0.00270454	0.984115	0.996582	8862.09	8731.79	8513.5	8611.38	TPR
ENSG00000047457	1.12979	0.223638	0.498131	43.3752	19.1828	26.1067	132.53	CP
ENSG00000047578	-0.347663	0.0436312	0.167125	1598.56	1278.06	1500.69	1158.11	KIAA0556
ENSG00000047579	0.199891	0.342114	0.63617	422.004	493.958	454.618	512.789	DTNBP1
ENSG00000047597	-0.161332	0.730322	0.906094	93.9795	95.9142	80.1207	60.1482	XK
ENSG00000047617	1.12092	0.023637	0.104807	46.0861	110.301	38.71	74.4206	ANO2
ENSG00000047621	0.0128403	0.956858	0.988628	422.908	447.2	391.601	375.162	C12orf4
ENSG00000047634	1.21537	0.0005797	0.00522453	410.257	1281.65	424.91	658.572	SCML1
ENSG00000047644	0.607264	0.00135501	0.0107147	973.23	1624.55	986.655	1362	WWC3
ENSG00000047648	0.605766	0.0108233	0.0580064	290.071	405.238	285.374	469.971	ARHGAP6
ENSG00000047662	0.0176682	0.980289	0.995347	27.1095	21.5807	22.5058	28.5449	FAM184B
ENSG00000047849	0.275328	0.203833	0.470496	6255.06	6239.22	6099.08	8711.29	MAP4
ENSG00000047932	-0.516453	0.00102302	0.00843664	2483.23	1825.97	2709.7	1804.45	GOPC
ENSG00000047936	-2.29211	0.000285287	0.00284732	105.727	21.5807	63.9165	13.253	ROS1
ENSG00000048028	0.248658	0.14531	0.380269	1614.82	1775.61	1586.21	2026.69	USP28
ENSG00000048052	2.14209	2.577e-18	2.12162e-16	255.733	1064.65	300.678	1390.54	HDAC9
ENSG00000048140	-0.0431333	0.825848	0.944214	1402.46	1218.11	1406.16	1506.76	TSPAN17
ENSG00000048162	0.143378	0.540486	0.801505	502.429	473.577	443.815	570.898	NOP16
ENSG00000048342	0.0908548	0.623612	0.852572	690.388	745.733	679.676	713.622	CC2D2A
ENSG00000048392	0.29469	0.205478	0.47246	978.652	1511.85	1308.94	1294.72	RRM2B
ENSG00000048405	0.0362934	0.848666	0.95235	619.903	628.238	630.163	653.474	ZNF800
ENSG00000048471	0.211023	0.281837	0.57206	549.419	640.227	586.952	674.883	SNX29
ENSG00000048540	0.680955	0.000580632	0.0052282	471.705	725.351	478.924	798.238	LMO3
ENSG00000048544	0.367182	0.0912177	0.280865	751.836	857.233	761.597	1093.88	MRPS10
ENSG00000048545	-0.148368	0.826683	0.944714	29.8204	37.1668	36.0093	22.4281	GUCA1A
ENSG00000048649	0.218488	0.117367	0.331636	3789	4437.23	3771.97	4360.23	RSF1
ENSG00000048707	-0.334345	0.0443433	0.169221	1649.16	1239.69	1516.89	1271.27	VPS13D
ENSG00000048740	2.34822	2.25255e-17	1.6339e-15	484.356	2026.19	544.641	3212.32	CELF2
ENSG00000048828	-0.00105762	0.995879	0.999105	2826.61	2476.98	2922.16	3266.35	FAM120A
ENSG00000048991	-0.0523116	0.850141	0.952662	2063.93	1499.86	2050.73	2467.09	R3HDM1
ENSG00000049089	-0.461136	0.05595	0.198754	578.335	357.281	482.525	412.882	COL9A2
ENSG00000049130	-0.199033	0.248641	0.530566	1601.27	1347.59	1430.47	1293.7	KITLG
ENSG00000049167	0.374966	0.153551	0.394015	269.287	318.915	284.474	398.609	ERCC8
ENSG00000049192	0.24037	0.491957	0.766844	448.21	661.808	415.908	359.87	ADAMTS6
ENSG00000049239	-0.0851448	0.669065	0.876092	2160.63	2195.24	2007.52	1735.12	H6PD
ENSG00000049245	-0.289663	0.0754986	0.245562	2295.27	1990.22	2307.3	1775.9	VAMP3
ENSG00000049246	1.51934	2.88613e-06	4.81318e-05	99.4014	266.162	117.03	353.753	PER3
ENSG00000049249	-1.96373	0.0300765	0.125423	89.4613	20.3818	25.2065	9.17515	TNFRSF9
ENSG00000049283	-0.00792312	0.985991	0.996595	560.262	806.878	553.643	301.76	EPN3
ENSG00000049323	0.0149353	0.953949	0.987556	5052.3	5705.7	4267.1	3711.86	LTBP1
ENSG00000049449	0.280541	0.26317	0.548316	9266.92	13615	9110.35	8708.23	RCN1
ENSG00000049540	-0.183244	0.779502	0.924416	63.2554	71.9357	50.413	28.5449	ELN
ENSG00000049541	0.727265	7.39569e-05	0.000873326	974.134	1472.28	953.346	1717.79	RFC2
ENSG00000049618	-0.122994	0.442425	0.726589	4532.7	3779.02	4189.68	4229.74	ARID1B
ENSG00000049656	0.0221338	0.881084	0.964472	3119.4	3087.24	2927.56	3053.28	CLPTM1L
ENSG00000049759	-0.456232	0.0242588	0.107038	3585.68	2230.01	3493.8	2928.91	NEDD4L
ENSG00000049768	-2.00582	0.00111943	0.00915055	134.644	20.3818	66.6172	29.5644	FOXP3
ENSG00000049769	-0.0919527	0.646692	0.864805	594.601	589.873	604.056	535.217	PPP1R3F
ENSG00000049860	-0.707439	0.00427574	0.0275069	2353.1	1836.76	2693.5	1254.96	HEXB
ENSG00000049883	0.196134	0.352462	0.645992	479.838	508.345	445.615	551.528	PTCD2
ENSG00000050030	0.188128	0.676404	0.879911	107.534	83.925	95.4247	146.802	NEXMIF
ENSG00000050130	0.0152425	0.926147	0.979775	1284.09	1329.61	1369.25	1351.8	JKAMP
ENSG00000050165	-0.242341	0.283556	0.573936	1230.77	846.443	1066.78	1094.9	DKK3
ENSG00000050327	-1.00355	5.35086e-05	0.000654994	610.867	364.474	688.678	284.43	ARHGEF5
ENSG00000050344	-1.572	1.51993e-13	7.43278e-12	5122.79	1481.87	5294.27	2020.57	NFE2L3
ENSG00000050393	0.292472	0.122801	0.340712	855.756	949.551	771.499	1042.91	MCUR1
ENSG00000050405	-0.244304	0.3525	0.645992	2451.6	2506.96	2399.12	1589.34	LIMA1
ENSG00000050426	-0.22625	0.265844	0.552201	1246.13	1228.9	1353.05	993.974	LETMD1
ENSG00000050438	0.797957	0.00047084	0.00438731	695.81	1089.83	760.697	1441.52	SLC4A8
ENSG00000050555	-0.586299	0.50267	0.774731	43.3752	13.1882	18.0047	27.5254	LAMC3
ENSG00000050628	-0.991694	0.0330013	0.134599	224.105	91.1185	339.388	191.659	PTGER3
ENSG00000050748	0.0213801	0.907001	0.972964	1387.1	1397.95	1552.9	1585.26	MAPK9
ENSG00000050767	1.42079	0.000337387	0.00328826	52.4116	128.285	47.7123	139.666	COL23A1
ENSG00000050820	-0.127723	0.412309	0.700019	3423.02	3285.06	3383.07	2945.22	BCAR1
ENSG00000051009	-0.34764	0.141563	0.373567	1760.31	1710.87	1961.61	1215.2	FAM160A2
ENSG00000051108	0.0571886	0.86427	0.95876	1530.78	2218.02	1691.54	1135.68	HERPUD1
ENSG00000051128	0.10423	0.514594	0.782336	2178.7	2192.84	2118.25	2425.3	HOMER3
ENSG00000051180	0.700871	0.000717161	0.00626096	352.423	571.889	360.093	586.19	RAD51
ENSG00000051341	0.538332	0.00245169	0.0174335	790.693	1146.18	744.492	1083.69	POLQ
ENSG00000051382	-0.0900043	0.632452	0.857729	670.508	622.244	658.07	625.949	PIK3CB
ENSG00000051523	-0.114568	0.55914	0.813447	2082.91	2094.53	1985.91	1664.78	CYBA
ENSG00000051596	0.35911	0.0501485	0.184349	877.443	1038.27	793.105	1104.08	THOC3
ENSG00000051620	-0.107375	0.54526	0.803826	1408.79	1389.56	1390.86	1210.1	HEBP2
ENSG00000051825	0.627187	0.00377821	0.024874	641.591	889.604	661.671	1122.43	MPHOSPH9
ENSG00000052126	-0.0333242	0.817188	0.940482	3188.07	3186.75	3212.03	3067.56	PLEKHA5
ENSG00000052344	0.0186203	0.983619	0.996582	6838.82	11124.9	6888.58	2781.09	PRSS8
ENSG00000052723	0.0494929	0.753559	0.914963	1597.65	1660.52	1669.93	1720.85	SIKE1
ENSG00000052749	0.267733	0.0919792	0.282285	1497.35	1781.61	1551.1	1888.04	RRP12
ENSG00000052795	-0.391092	0.0152764	0.0756981	1841.64	1414.73	1761.76	1333.45	FNIP2
ENSG00000052802	0.0718574	0.747666	0.913077	1859.71	1842.75	1407.06	1591.38	MSMO1
ENSG00000052841	-0.113019	0.446754	0.729645	3384.17	3298.25	3603.63	3163.39	TTC17
ENSG00000053108	1.25852	0.0190819	0.0892321	271.095	1196.53	373.597	346.617	FSTL4
ENSG00000053254	0.79966	1.69956e-05	0.000234029	823.224	1399.15	897.532	1595.46	FOXN3
ENSG00000053328	0.886496	0.0215554	0.0974809	124.704	296.135	130.534	176.367	METTL24
ENSG00000053371	0.165369	0.298646	0.590557	1332.88	1507.05	1376.46	1531.23	AKR7A2
ENSG00000053372	0.610824	0.0035036	0.0233478	1081.67	1396.75	993.857	1771.82	MRTO4
ENSG00000053438	0.692935	5.56493e-05	0.00067822	2430.82	3487.68	2199.27	3996.29	NNAT
ENSG00000053501	-0.0860256	0.710696	0.89778	359.652	358.479	364.594	324.188	USE1
ENSG00000053524	0.331227	0.460186	0.74154	91.2686	155.861	103.527	89.7125	MCF2L2
ENSG00000053702	-0.324263	0.412582	0.700087	121.993	115.097	122.432	80.5374	NRIP2
ENSG00000053747	2.25788	1.75664e-05	0.000241208	116.571	250.576	90.9235	741.148	LAMA3
ENSG00000053770	0.0695644	0.664155	0.874351	1294.93	1346.4	1290.93	1367.1	AP5M1
ENSG00000053900	0.453668	0.0494813	0.182752	961.483	1412.34	846.219	1064.32	ANAPC4
ENSG00000053918	-0.141022	0.745358	0.912507	126.511	134.28	109.828	80.5374	KCNQ1
ENSG00000054116	-0.14932	0.403123	0.69231	1089.8	986.718	1186.51	1065.34	TRAPPC3
ENSG00000054118	0.105287	0.474458	0.751798	6529.77	6606.09	6365.55	7264.68	THRAP3
ENSG00000054148	0.102909	0.539775	0.800981	2982.04	3238.3	3367.77	3580.35	PHPT1
ENSG00000054179	0.442969	0.5268	0.791599	131.029	276.952	114.33	57.0898	ENTPD2
ENSG00000054219	0.123325	0.906777	0.972964	28.0131	8.3925	11.703	34.6617	LY75
ENSG00000054267	-0.0789354	0.588999	0.832191	2920.59	2837.86	3056.29	2820.85	ARID4B
ENSG00000054277	0.119201	0.645248	0.864283	309.952	302.13	258.367	315.013	OPN3
ENSG00000054282	-0.335337	0.155703	0.397759	600.927	533.523	595.954	415.94	SDCCAG8
ENSG00000054356	-2.16394	9.54311e-23	1.10181e-20	2489.55	539.518	3002.28	685.078	PTPRN
ENSG00000054392	-0.109631	0.727469	0.904431	378.629	437.609	390.701	276.274	HHAT
ENSG00000054523	0.684624	8.35396e-05	0.000972568	5276.41	7588.01	5192.54	9237.33	KIF1B
ENSG00000054598	0.645695	0.0461069	0.174147	311.759	380.06	197.151	415.94	FOXC1
ENSG00000054611	-0.0556374	0.758759	0.91762	840.394	810.475	804.808	772.751	TBC1D22A
ENSG00000054654	0.434753	0.0257458	0.111932	5890.89	7947.69	4875.66	6606.11	SYNE2
ENSG00000054690	-0.686101	1.17998e-05	0.000168548	3924.55	2394.26	4167.18	2634.29	PLEKHH1
ENSG00000054793	-0.351189	0.0468924	0.176102	3910.09	2698.79	3643.24	3221.5	ATP9A
ENSG00000054803	-2.24925	6.49056e-05	0.000776956	90.3649	32.3711	169.244	22.4281	CBLN4
ENSG00000054938	-2.07852	2.18468e-05	0.000295204	473.512	147.468	1218.92	252.826	CHRDL2
ENSG00000054965	0.0806505	0.634945	0.858879	2564.56	2465	2480.14	2868.76	FAM168A
ENSG00000054967	0.825252	0.000254725	0.00257888	295.493	545.512	287.174	487.302	RELT
ENSG00000054983	-0.873341	0.000186221	0.0019726	3033.55	1878.72	2815.03	1315.1	GALC
ENSG00000055044	0.488543	0.0022975	0.016542	2673.9	3436.13	2427.03	3720.01	NOP58
ENSG00000055070	0.135165	0.534768	0.797648	3673.33	3273.07	3404.68	4498.88	SZRD1
ENSG00000055118	0.73877	2.33622e-05	0.000312743	737.378	1288.85	756.195	1203.98	KCNH2
ENSG00000055130	0.250067	0.088271	0.274542	3099.52	3686.7	2963.57	3524.28	CUL1
ENSG00000055147	0.261471	0.21557	0.486942	507.851	610.254	462.72	553.567	FAM114A2
ENSG00000055163	0.967164	4.38306e-05	0.00054822	3423.93	5808.81	3868.3	8446.23	CYFIP2
ENSG00000055208	0.205321	0.275573	0.564694	2089.24	2130.49	2045.33	2635.31	TAB2
ENSG00000055211	0.113259	0.604857	0.842334	933.47	1168.95	979.453	901.203	GINM1
ENSG00000055332	-0.238518	0.138185	0.367389	2052.19	1855.94	2145.25	1702.5	EIF2AK2
ENSG00000055483	0.00778999	0.961591	0.990136	1944.65	2101.72	2061.53	1926.78	USP36
ENSG00000055609	-0.0830611	0.617053	0.848899	3076.02	2811.49	2700.7	2642.44	KMT2C
ENSG00000055732	-1.64181	4.2958e-06	6.8257e-05	1374.45	655.814	1687.04	326.227	MCOLN3
ENSG00000055813	0.676233	0.283666	0.573979	111.149	262.565	98.1254	72.3817	CCDC85A
ENSG00000055917	0.226077	0.132856	0.358893	3873.94	4252.6	3739.57	4651.8	PUM2
ENSG00000055950	-0.107558	0.590248	0.832922	1080.76	899.196	1073.08	1098.98	MRPL43
ENSG00000055955	-0.819329	0.151583	0.390663	47.8934	27.5753	60.3156	33.6422	ITIH4
ENSG00000055957	-2.88104	0.00668464	0.0393632	17.1693	3.59678	54.9142	6.11676	ITIH1
ENSG00000056050	0.792068	9.22337e-05	0.00106363	521.406	846.443	538.339	987.857	HPF1
ENSG00000056097	0.142885	0.436128	0.7212	4573.37	4650.64	4861.26	5765.05	ZFR
ENSG00000056277	0.417589	0.118902	0.333863	468.09	511.942	465.42	734.012	ZNF280C
ENSG00000056291	-2.24264	3.19166e-06	5.27303e-05	151.813	38.3657	134.135	22.4281	NPFFR2
ENSG00000056487	1.13411	1.25141e-06	2.24633e-05	726.534	1359.58	748.994	1877.85	PHF21B
ENSG00000056558	-0.719782	0.00336394	0.0226024	381.34	246.979	440.214	251.807	TRAF1
ENSG00000056586	-0.0319882	0.832232	0.946827	2641.37	2518.95	2692.6	2697.49	RC3H2
ENSG00000056736	-1.59456	9.06563e-14	4.55899e-12	1064.5	354.883	941.643	309.916	IL17RB
ENSG00000056972	-1.13304	3.29786e-07	6.70989e-06	790.693	418.426	926.339	364.967	TRAF3IP2
ENSG00000056998	-0.560898	0.00282604	0.0195676	4655.6	2775.52	4606.49	3501.85	GYG2
ENSG00000057019	0.531938	0.00129263	0.010282	3848.64	5329.23	3320.06	5036.14	DCBLD2
ENSG00000057252	-0.481825	0.00513294	0.0318657	2218.46	1543.02	1958.91	1448.65	SOAT1
ENSG00000057294	-0.0270444	0.859497	0.956851	2118.15	2003.41	2069.63	2106.21	PKP2
ENSG00000057468	-0.341692	0.688154	0.885156	35.2423	33.57	22.5058	12.2335	MSH4
ENSG00000057593	-1.91495	3.95058e-05	0.000499895	192.477	43.1614	283.573	82.5763	F7
ENSG00000057608	0.0535947	0.806941	0.935893	8712.98	7343.43	8337.05	10350.6	GDI2
ENSG00000057657	0.475718	0.0393738	0.154102	277.42	386.055	289.875	402.687	PRDM1
ENSG00000057663	0.0956073	0.623974	0.852649	597.312	607.856	581.55	651.435	ATG5
ENSG00000057704	-0.40234	0.235666	0.513892	617.192	489.163	436.613	308.897	TMCC3
ENSG00000057757	0.275343	0.109653	0.316694	1224.44	1437.51	1284.63	1598.51	PITHD1
ENSG00000057935	0.268237	0.0864984	0.270865	1969.05	2261.18	1949.9	2457.92	MTA3
ENSG00000058056	0.464011	0.0115341	0.0608908	745.511	959.142	708.483	1045.97	USP13
ENSG00000058063	-0.228132	0.142273	0.374583	2314.25	2089.73	2474.74	1999.16	ATP11B
ENSG00000058085	0.464463	0.10219	0.30289	1069.02	1596.97	843.518	1042.91	LAMC2
ENSG00000058091	-1.07483	4.91585e-11	1.79622e-09	4615.84	1993.82	4107.76	2146.98	CDK14
ENSG00000058262	-0.0464267	0.748324	0.913114	9729.59	9865.98	9720.71	8969.22	SEC61A1
ENSG00000058272	0.124192	0.471153	0.748992	2712.75	3207.13	2715.1	2709.73	PPP1R12A
ENSG00000058335	0.521401	0.362892	0.654594	29.8204	43.1614	35.1091	49.9536	RASGRF1
ENSG00000058404	-1.98185	1.17286e-16	7.89133e-15	634.362	164.253	728.288	180.445	CAMK2B
ENSG00000058453	0.878182	6.54979e-06	0.000100078	2181.41	4740.56	2479.24	3827.06	CROCC
ENSG00000058600	0.0400329	0.815573	0.939953	1887.72	1812.78	1912.99	2093.97	POLR3E
ENSG00000058668	-1.07627	1.85233e-10	6.38563e-09	6427.66	3359.4	6623.01	2831.04	ATP2B4
ENSG00000058673	0.0385354	0.775532	0.92285	6576.76	6690.02	6505.98	6746.79	ZC3H11A
ENSG00000058729	0.108299	0.581346	0.827357	844.008	823.663	818.312	967.468	RIOK2
ENSG00000058799	0.126953	0.556898	0.811554	726.534	818.868	647.267	682.019	YIPF1
ENSG00000058804	0.785052	2.29911e-05	0.000308106	1809.11	2902.6	1482.68	2769.87	NDC1
ENSG00000058866	-1.06593	0.0946686	0.287901	93.9795	25.1775	119.731	76.4596	DGKG
ENSG00000059122	0.239531	0.175639	0.428839	1150.35	1453.1	1316.14	1458.85	FLYWCH1
ENSG00000059145	0.284245	0.117378	0.331636	845.816	962.739	780.502	1017.42	UNKL
ENSG00000059377	-0.600849	0.105052	0.308236	159.946	85.1239	141.337	113.16	TBXAS1
ENSG00000059378	-0.620012	0.0798985	0.255959	163.56	129.484	183.647	96.8488	PARP12
ENSG00000059573	0.203799	0.244458	0.525587	5114.65	6271.59	4837.85	5192.11	ALDH18A1
ENSG00000059588	-0.107196	0.680163	0.88228	2867.28	3556.02	3502.81	2359.03	TARBP1
ENSG00000059691	0.153684	0.591863	0.834002	527.731	450.797	495.128	686.097	GATB
ENSG00000059728	-0.7058	0.00304276	0.0207879	580.143	398.044	583.351	316.033	MXD1
ENSG00000059758	0.342103	0.077039	0.249409	934.373	1051.46	862.423	1225.39	CDK17
ENSG00000059769	-0.0687919	0.753142	0.914754	433.752	438.808	442.014	396.57	DNAJC25
ENSG00000059804	0.355493	0.627677	0.854988	9752.18	18944.3	9573.97	5782.38	SLC2A3
ENSG00000059915	-0.988017	6.85227e-06	0.000104129	979.556	451.996	1046.97	568.859	PSD
ENSG00000060069	0.0667356	0.685962	0.884461	1368.12	1397.95	1274.73	1370.16	CTDP1
ENSG00000060138	0.519553	0.0339439	0.137574	5028.81	8671.85	4983.69	5682.47	YBX3
ENSG00000060140	-0.154668	0.839191	0.94966	58.7372	70.7367	42.3109	20.3892	STYK1
ENSG00000060237	0.182279	0.331764	0.625871	6229.76	6247.61	6294.43	7961.99	WNK1
ENSG00000060339	-0.000700754	0.996093	0.999114	5656.84	5389.18	5311.37	5573.39	CCAR1
ENSG00000060491	0.198114	0.254527	0.537133	1480.18	1801.99	1459.28	1570.99	OGFR
ENSG00000060566	-2.33495	4.23929e-10	1.40915e-08	222.298	45.5593	291.675	56.0703	CREB3L3
ENSG00000060642	0.0672455	0.813907	0.939273	365.074	404.039	306.979	300.741	PIGV
ENSG00000060656	-0.523532	0.106329	0.310211	4339.32	3313.84	3103.1	1864.59	PTPRU
ENSG00000060688	0.43037	0.024724	0.108432	1657.29	1919.48	1469.18	2292.77	SNRNP40
ENSG00000060709	-0.930005	1.32569e-07	2.89015e-06	1472.95	834.454	1617.72	788.043	RIMBP2
ENSG00000060718	3.50566	3.61467e-73	1.41059e-69	176.212	1853.54	166.543	2038.92	COL11A1
ENSG00000060749	0.192878	0.35107	0.644847	2811.25	2628.05	2390.12	3316.31	QSER1
ENSG00000060762	0.027735	0.902636	0.971425	357.845	377.662	357.392	351.714	MPC1
ENSG00000060971	-0.840358	2.35532e-06	3.98932e-05	1985.32	1220.51	2084.04	1053.1	ACAA1
ENSG00000060982	1.73116	1.66425e-19	1.50337e-17	3290.19	11473.7	2925.76	9163.93	BCAT1
ENSG00000061273	0.0278524	0.844109	0.95149	3548.63	3585.99	3582.93	3684.33	HDAC7
ENSG00000061337	-0.123389	0.789911	0.928034	1268.72	1156.97	590.553	550.509	LZTS1
ENSG00000061455	-0.233816	0.797115	0.931057	18.9766	9.59142	22.5058	25.4865	PRDM6
ENSG00000061656	-0.760124	0.0796722	0.255643	99.4014	76.7314	153.04	72.3817	SPAG4
ENSG00000061676	0.237045	0.132359	0.358181	5300.81	5855.56	5361.79	6710.09	NCKAP1
ENSG00000061794	-0.0430913	0.813611	0.939273	1438.61	1252.88	1353.05	1455.79	MRPS35
ENSG00000061918	0.383923	0.166193	0.414517	193.381	234.99	197.151	274.235	GUCY1B1
ENSG00000061936	0.0586188	0.722469	0.902335	2747.09	3089.64	2797.92	2686.28	SFSWAP
ENSG00000061938	0.0178954	0.913491	0.975208	2609.74	2901.41	2801.52	2578.22	TNK2
ENSG00000061987	0.0716718	0.739189	0.9101	1873.26	2373.88	2096.64	1799.35	MON2
ENSG00000062038	-0.118758	0.888303	0.967219	9289.51	12515.6	8121.9	3520.2	CDH3
ENSG00000062194	0.227245	0.114934	0.32728	3195.3	3618.36	3116.61	3769.97	GPBP1
ENSG00000062282	0.0486041	0.927534	0.980394	45.1825	52.7528	72.0186	68.3039	DGAT2
ENSG00000062370	-0.0748468	0.781729	0.92538	346.098	273.356	304.279	343.558	ZNF112
ENSG00000062485	0.15254	0.371538	0.663578	4988.14	4902.42	4617.29	5773.21	CS
ENSG00000062524	0.0570939	0.935276	0.982149	23.4949	31.1721	27.9072	22.4281	LTK
ENSG00000062582	-0.059635	0.805182	0.935106	371.4	318.915	349.29	372.103	MRPS24
ENSG00000062598	-0.382864	0.0163643	0.0798178	2973.01	2245.59	2711.5	2114.36	ELMO2
ENSG00000062650	0.0558197	0.738772	0.909858	3141.08	3051.27	3219.23	3558.94	WAPL
ENSG00000062716	-0.418344	0.00881995	0.0492685	3104.03	2258.78	2799.72	2159.22	VMP1
ENSG00000062725	0.0443594	0.791488	0.928645	1933.81	1840.35	1874.28	2085.82	APPBP2
ENSG00000062822	0.636292	2.88178e-05	0.000375112	3502.54	5313.65	3184.12	5079.97	POLD1
ENSG00000063015	-1.07215	0.000415366	0.00393047	289.168	166.651	388.901	155.977	SEZ6
ENSG00000063046	0.235053	0.147917	0.384513	13854.7	14843.9	13666.4	17545.9	EIF4B
ENSG00000063127	-0.272157	0.354932	0.647964	238.563	189.431	276.371	236.515	SLC6A16
ENSG00000063169	0.0719498	0.669414	0.876324	1590.42	1818.77	1710.44	1651.53	BICRA
ENSG00000063176	-0.803304	7.94191e-08	1.81031e-06	3677.85	2208.43	3924.11	2148	SPHK2
ENSG00000063177	0.177804	0.280556	0.570407	14959.9	16004.5	15889.1	18889.6	RPL18
ENSG00000063180	-0.169459	0.439979	0.724474	865.696	921.976	1032.57	766.634	CA11
ENSG00000063241	0.0872705	0.669681	0.876379	748.221	720.556	743.592	863.483	ISOC2
ENSG00000063244	0.217451	0.149667	0.387512	9152.16	9859.98	8861.89	11083.6	U2AF2
ENSG00000063245	0.0268461	0.86754	0.959597	4975.49	4819.69	5197.94	5543.83	EPN1
ENSG00000063322	-0.0914933	0.656989	0.870491	1616.63	1326.01	1622.22	1712.69	MED29
ENSG00000063438	-0.590255	0.221944	0.495838	71.3883	63.5432	94.5244	46.8952	AHRR
ENSG00000063587	0.0166766	0.937216	0.982295	757.258	666.604	690.478	797.218	ZNF275
ENSG00000063601	0.0979253	0.632866	0.857729	1295.83	1462.69	1172.1	1179.52	MTMR1
ENSG00000063660	0.208485	0.484819	0.761438	5905.35	8703.02	5774.99	4794.52	GPC1
ENSG00000063761	-0.140932	0.599086	0.838584	262.058	269.759	288.975	230.398	ADCK1
ENSG00000063854	-0.208995	0.237816	0.517021	973.23	828.459	1006.46	883.872	HAGH
ENSG00000063978	0.219576	0.247344	0.529244	1941.04	2077.74	2047.13	2564.96	RNF4
ENSG00000064012	-0.0752438	0.903033	0.971425	74.0992	38.3657	77.42	105.004	CASP8
ENSG00000064042	0.711067	0.00427751	0.0275091	1197.34	1650.92	813.81	1641.33	LIMCH1
ENSG00000064102	0.248971	0.273152	0.561616	858.467	839.25	755.295	1077.57	INTS13
ENSG00000064115	0.247809	0.382038	0.673713	1857.9	2927.78	2092.14	1763.67	TM7SF3
ENSG00000064195	0.97656	0.0152314	0.0755747	247.6	630.636	226.859	303.799	DLX3
ENSG00000064199	0.294173	0.358706	0.651562	564.781	492.759	532.938	852.269	SPA17
ENSG00000064201	-1.22939	0.0180738	0.0858463	77.7138	35.9678	124.232	49.9536	TSPAN32
ENSG00000064218	4.68725	2.32352e-11	8.85479e-10	11.7474	116.296	8.10209	394.531	DMRT3
ENSG00000064225	-0.806942	6.64607e-05	0.000792653	1084.38	570.69	918.237	573.956	ST3GAL6
ENSG00000064270	-0.180841	0.691459	0.886556	271.095	345.291	283.573	144.763	ATP2C2
ENSG00000064300	3.06053	1.18657e-20	1.19342e-18	528.635	4850.86	380.798	2737.25	NGFR
ENSG00000064309	0.505109	0.0723776	0.23799	1601.27	2884.62	1653.73	1736.14	CDON
ENSG00000064313	0.230138	0.197433	0.461909	1402.46	1486.67	1236.92	1608.71	TAF2
ENSG00000064393	-0.288776	0.182124	0.439312	6436.69	4292.16	6077.47	5950.59	HIPK2
ENSG00000064419	0.473084	0.00969572	0.0531263	2449.79	3044.08	2438.73	3740.4	TNPO3
ENSG00000064489	-0.076826	0.920948	0.977737	19.8803	17.9839	31.5081	30.5838	BORCS8-MEF2B
ENSG00000064490	-0.0363074	0.820396	0.941189	1383.49	1363.18	1376.46	1328.36	RFXANK
ENSG00000064545	0.0375187	0.838732	0.94966	1130.47	1275.66	1187.41	1104.08	TMEM161A
ENSG00000064547	-0.13322	0.40042	0.689639	2198.58	1973.44	2037.23	1889.06	LPAR2
ENSG00000064601	-0.525817	0.000684018	0.00602554	2140.74	1504.65	2240.68	1538.37	CTSA
ENSG00000064607	0.0501313	0.737662	0.909445	6454.77	6499.39	6755.35	7177	SUGP2
ENSG00000064651	-0.271244	0.318145	0.611831	3445.61	2060.96	3062.59	3330.58	SLC12A2
ENSG00000064652	0.178292	0.479256	0.75639	393.991	389.652	397.903	505.652	SNX24
ENSG00000064655	0.914308	0.0127271	0.0658355	414.775	842.846	286.274	479.147	EYA2
ENSG00000064666	0.340909	0.0455916	0.172845	6241.5	7422.56	6618.51	8864.21	CNN2
ENSG00000064687	-0.69943	0.0025629	0.0180532	2571.79	1977.03	2942.86	1420.11	ABCA7
ENSG00000064692	1.5026	0.00244453	0.0173929	381.34	461.587	261.067	1357.92	SNCAIP
ENSG00000064703	0.220802	0.22737	0.503569	1074.44	1156.97	1065.88	1336.51	DDX20
ENSG00000064726	0.129269	0.422827	0.709445	1750.37	1852.34	1798.66	2028.73	BTBD1
ENSG00000064763	0.32822	0.359784	0.652063	450.017	692.98	395.202	369.045	FAR2
ENSG00000064787	-0.425809	0.664188	0.874351	14.4584	10.7904	44.1114	32.6227	BCAS1
ENSG00000064932	-0.104072	0.618626	0.849378	2087.43	2228.81	2119.15	1686.19	SBNO2
ENSG00000064933	0.283963	0.0661391	0.222885	1476.56	1786.4	1472.78	1804.45	PMS1
ENSG00000064961	-0.0506286	0.725633	0.903603	3024.51	2870.23	3009.48	2955.42	HMG20B
ENSG00000064989	1.85673	0.0032591	0.0220345	34.3387	171.447	30.6079	64.226	CALCRL
ENSG00000064995	0.14111	0.405994	0.694944	1022.03	1164.16	1028.97	1097.96	TAF11
ENSG00000064999	-0.42299	0.0190839	0.0892321	3151.93	2693.99	3527.11	2288.69	ANKS1A
ENSG00000065000	-0.0652972	0.660406	0.872166	7578.91	7815.81	8154.31	7221.86	AP3D1
ENSG00000065029	0.0519495	0.797712	0.931252	1411.5	1348.79	1524.99	1694.34	ZNF76
ENSG00000065054	0.0851255	0.829556	0.946059	321.699	249.377	388.901	503.614	SLC9A3R2
ENSG00000065057	0.78095	0.00117212	0.00949766	327.121	556.303	384.399	665.708	NTHL1
ENSG00000065060	0.228086	0.182396	0.439806	1677.17	1804.39	1623.12	2060.33	UHRF1BP1
ENSG00000065135	0.139763	0.376263	0.668652	3777.25	3822.18	3583.83	4286.83	GNAI3
ENSG00000065150	0.763445	0.000967323	0.00804536	7919.58	10324	6848.07	14743.4	IPO5
ENSG00000065154	0.24994	0.148356	0.385398	1418.73	1647.33	1522.29	1849.3	OAT
ENSG00000065183	0.303639	0.091507	0.281356	1209.08	1348.79	1089.28	1487.39	WDR3
ENSG00000065243	0.0615741	0.713994	0.899345	3009.15	3365.39	2975.27	2881	PKN2
ENSG00000065268	0.215612	0.19181	0.453863	1925.68	2084.94	1898.59	2354.95	WDR18
ENSG00000065308	0.296024	0.128258	0.350761	1348.24	1567	1112.69	1454.77	TRAM2
ENSG00000065320	0.978729	0.000909491	0.00762285	1658.2	4149.49	1647.43	2366.17	NTN1
ENSG00000065328	1.11911	1.01632e-06	1.87433e-05	741.896	1308.03	582.451	1567.93	MCM10
ENSG00000065357	0.401842	0.442281	0.726413	468.994	986.718	493.328	285.449	DGKA
ENSG00000065361	-1.16237	0.000422446	0.00399166	8664.19	4582.3	6890.38	2368.21	ERBB3
ENSG00000065413	-0.122593	0.834882	0.948533	42.4715	39.5646	36.0093	32.6227	ANKRD44
ENSG00000065427	0.0610879	0.756017	0.916377	3880.27	3445.72	3688.25	4448.93	KARS
ENSG00000065457	0.0688201	0.689891	0.88636	1078.05	1160.56	1051.47	1073.49	ADAT1
ENSG00000065485	-0.503646	0.0705152	0.233519	906.36	836.852	1057.77	549.489	PDIA5
ENSG00000065491	-0.0996958	0.642092	0.862748	653.338	543.114	627.462	651.435	TBC1D22B
ENSG00000065518	-0.237089	0.347837	0.641893	1857.9	1195.33	1624.92	1758.57	NDUFB4
ENSG00000065526	0.139588	0.359775	0.652063	4398.06	4489.98	4049.25	4814.91	SPEN
ENSG00000065534	2.47403	5.86309e-20	5.50003e-18	171.693	761.319	153.94	1046.99	MYLK
ENSG00000065548	0.349501	0.0439538	0.168162	2344.07	2789.91	2432.43	3294.9	ZC3H15
ENSG00000065559	-0.162149	0.287585	0.578133	1994.35	1760.03	1938.2	1754.49	MAP2K4
ENSG00000065600	-0.198084	0.354634	0.647833	747.318	715.76	741.792	583.132	TMEM206
ENSG00000065609	0.876451	0.00181465	0.0136551	155.428	328.506	178.246	284.43	SNAP91
ENSG00000065613	-0.0516347	0.800297	0.932541	3309.16	3639.95	3312.86	2750.5	SLK
ENSG00000065615	0.0290889	0.909065	0.97338	523.213	434.012	465.42	573.956	CYB5R4
ENSG00000065618	0.913363	0.537976	0.799771	600.927	1726.46	384.399	129.472	COL17A1
ENSG00000065621	-0.163717	0.647185	0.864982	112.956	100.71	115.23	102.966	GSTO2
ENSG00000065665	0.0920245	0.613604	0.846968	877.443	881.212	864.223	974.604	SEC61A2
ENSG00000065675	-0.277456	0.36055	0.652537	300.012	278.151	277.272	198.795	PRKCQ
ENSG00000065717	-1.3422	4.32788e-12	1.78155e-10	2204	1004.7	2670.99	918.534	TLE2
ENSG00000065802	-0.0578129	0.736777	0.908835	1509.09	1336.8	1437.67	1493.51	ASB1
ENSG00000065809	-0.549297	0.00526055	0.0325106	3656.16	2857.05	3764.77	2215.29	FAM107B
ENSG00000065833	-0.621645	0.0749618	0.244387	178.019	115.097	228.659	148.841	ME1
ENSG00000065882	0.0156788	0.916798	0.976108	3021.8	3189.15	3052.69	2952.36	TBC1D1
ENSG00000065883	0.0114734	0.939488	0.982898	2723.6	2614.86	2649.38	2800.46	CDK13
ENSG00000065911	0.897055	1.724e-06	3.01963e-05	1405.17	3004.51	1553.8	2506.85	MTHFD2
ENSG00000065923	-0.263612	0.395304	0.685174	723.823	786.497	776.001	463.855	SLC9A7
ENSG00000065970	0.131256	0.4992	0.77219	856.659	888.406	740.892	861.444	FOXJ2
ENSG00000065978	0.423987	0.0958449	0.290347	20899.6	21167.1	19927.6	33606.5	YBX1
ENSG00000065989	1.18321	0.00483518	0.0303162	46.9898	115.097	61.2158	130.491	PDE4A
ENSG00000066027	-0.470974	0.0719397	0.236989	837.683	504.749	884.929	737.07	PPP2R5A
ENSG00000066032	-0.299282	0.0981198	0.294767	904.553	725.351	859.722	708.525	CTNNA2
ENSG00000066044	0.284467	0.106276	0.310195	4361.01	4787.32	4362.53	5836.41	ELAVL1
ENSG00000066056	-0.553631	0.271205	0.559205	64.1591	46.7582	94.5244	61.1676	TIE1
ENSG00000066084	0.0886817	0.579293	0.826628	2481.42	2474.59	2227.18	2532.34	DIP2B
ENSG00000066117	0.154698	0.364847	0.656084	5262.85	5197.35	4950.38	6170.8	SMARCD1
ENSG00000066135	-0.0229518	0.898374	0.969957	3115.78	2690.39	2902.35	3231.69	KDM4A
ENSG00000066136	0.114523	0.58126	0.827357	1782	1598.17	1530.4	1986.93	NFYC
ENSG00000066185	-0.857894	0.330254	0.624699	24.3985	8.3925	22.5058	17.3308	ZMYND12
ENSG00000066230	-0.518753	0.022395	0.100535	788.886	658.211	999.258	590.268	SLC9A3
ENSG00000066248	1.88657	5.70238e-05	0.000691516	55.1226	143.871	60.3156	282.391	NGEF
ENSG00000066279	0.916007	6.033e-05	0.000728662	2071.16	3044.08	1654.63	3985.07	ASPM
ENSG00000066322	-0.480926	0.0459434	0.17373	1441.32	1177.35	1358.45	829.841	ELOVL1
ENSG00000066379	-0.0191781	0.941267	0.983387	275.613	256.571	291.675	302.78	ZNRD1
ENSG00000066382	0.499743	0.210456	0.479441	302.722	260.167	250.265	520.944	MPPED2
ENSG00000066405	-1.90115	9.7775e-17	6.64734e-15	711.172	175.043	702.181	202.873	CLDN18
ENSG00000066422	-0.039038	0.837061	0.949301	808.766	754.126	838.117	848.191	ZBTB11
ENSG00000066427	0.26249	0.109504	0.316493	1054.56	1262.47	1056.87	1270.25	ATXN3
ENSG00000066455	-0.273657	0.146196	0.381565	1050.04	854.836	1148.7	963.39	GOLGA5
ENSG00000066468	1.0911	1.97168e-14	1.08677e-12	5850.22	12772.2	5687.67	11808.4	FGFR2
ENSG00000066557	0.201724	0.216122	0.487681	1380.78	1553.81	1290.93	1519	LRRC40
ENSG00000066583	-0.175918	0.333983	0.627875	965.097	833.255	885.829	805.374	ISOC1
ENSG00000066629	0.786492	0.000237639	0.00242638	1087.09	1649.72	1128.89	2171.45	EML1
ENSG00000066651	0.312763	0.164922	0.412471	503.333	666.604	473.522	547.45	TRMT11
ENSG00000066654	0.161687	0.289619	0.580608	2022.37	2173.66	1951.7	2271.36	THUMPD1
ENSG00000066697	0.260315	0.230756	0.507416	754.547	798.486	759.796	1014.36	MSANTD3
ENSG00000066735	1.10852	1.94725e-09	5.8185e-08	724.727	1473.48	748.093	1701.48	KIF26A
ENSG00000066739	0.0175486	0.923743	0.978483	1315.71	1206.12	1267.53	1407.88	ATG2B
ENSG00000066777	0.0469233	0.75912	0.91762	2522.08	2468.59	2368.51	2583.31	ARFGEF1
ENSG00000066827	-0.13344	0.590899	0.833306	347.905	297.334	369.095	355.792	ZFAT
ENSG00000066855	0.176937	0.481088	0.7583	858.467	785.298	835.416	1128.54	MTFR1
ENSG00000066923	-0.731082	0.000237035	0.00242275	812.381	505.948	912.836	533.178	STAG3
ENSG00000066926	0.11238	0.649923	0.866268	690.388	871.621	694.98	626.968	FECH
ENSG00000066933	0.503667	0.0034721	0.0231854	866.6	1282.85	881.328	1195.83	MYO9A
ENSG00000067057	0.0386535	0.895781	0.969598	1267.82	986.718	1330.54	1681.09	PFKP
ENSG00000067064	-0.00850909	0.962286	0.990563	2084.72	1876.32	1755.45	1941.05	IDI1
ENSG00000067066	0.643551	0.0746537	0.243657	102.112	185.834	105.327	138.647	SP100
ENSG00000067082	-0.288967	0.411861	0.699987	2717.27	2955.36	2593.57	1392.58	KLF6
ENSG00000067113	0.432571	0.146018	0.381498	165.368	199.022	153.04	230.398	PLPP1
ENSG00000067141	0.247647	0.153932	0.394837	5343.28	5559.43	4558.78	6196.28	NEO1
ENSG00000067167	0.124371	0.379256	0.671411	3452.84	3806.6	3441.59	3708.8	TRAM1
ENSG00000067177	0.32444	0.106327	0.310211	459.957	569.491	448.316	567.84	PHKA1
ENSG00000067182	-0.138803	0.497059	0.771033	1297.64	1300.84	1269.33	1031.69	TNFRSF1A
ENSG00000067191	0.211756	0.363018	0.6547	470.801	529.926	541.04	641.241	CACNB1
ENSG00000067208	-0.335998	0.129159	0.352173	461.765	399.243	505.031	367.006	EVI5
ENSG00000067221	-0.0763684	0.819118	0.94105	225.009	243.382	206.153	166.172	STOML1
ENSG00000067225	0.442507	0.0444353	0.169439	20564.3	22396	19289.3	31762.3	PKM
ENSG00000067248	0.117727	0.49135	0.766727	1174.74	1201.33	1088.38	1253.94	DHX29
ENSG00000067334	0.127442	0.420861	0.707674	1872.36	1939.87	1826.57	2100.09	DNTTIP2
ENSG00000067365	-0.238844	0.2079	0.475733	849.43	751.728	956.947	778.868	METTL22
ENSG00000067369	-0.0368139	0.797576	0.931149	5849.32	5433.54	5714.68	5838.45	TP53BP1
ENSG00000067445	-0.361257	0.0147211	0.0734299	6170.12	4907.21	6727.44	5132.98	TRO
ENSG00000067533	0.573912	0.00188649	0.0140547	780.753	1076.64	699.481	1126.5	RRP15
ENSG00000067560	0.0671621	0.637204	0.860027	10361.2	10273.6	10094.3	11156	RHOA
ENSG00000067596	-0.0345006	0.838311	0.949618	2093.76	1903.9	1832.87	1929.84	DHX8
ENSG00000067601	-0.25183	0.652836	0.86788	48.7971	41.9625	42.3109	34.6617	PMS2P4
ENSG00000067606	-0.586406	0.00201332	0.0148409	1216.31	848.841	1157.7	732.992	PRKCZ
ENSG00000067704	0.272641	0.157789	0.400831	3587.49	4582.3	3233.64	3658.84	IARS2
ENSG00000067715	3.36755	5.84549e-39	2.42675e-36	202.417	1961.45	144.037	1614.83	SYT1
ENSG00000067798	1.01808	0.00483696	0.0303176	320.795	412.431	229.559	701.389	NAV3
ENSG00000067829	-0.0925417	0.575218	0.82402	1210.89	1111.41	1202.71	1151.99	IDH3G
ENSG00000067836	-0.0831483	0.657429	0.870793	1029.26	889.604	999.258	1024.56	ROGDI
ENSG00000067840	1.30391	4.21795e-12	1.74366e-10	743.703	1674.9	629.263	1714.73	PDZD4
ENSG00000067842	1.0718	0.204042	0.470591	22.5912	93.5164	32.4084	22.4281	ATP2B3
ENSG00000067900	-0.16509	0.253257	0.536076	2925.11	2637.64	2944.66	2597.59	ROCK1
ENSG00000067955	0.242679	0.128264	0.350761	1673.56	1873.92	1614.12	2015.47	CBFB
ENSG00000067992	-0.815207	0.00276288	0.0191848	344.29	193.027	403.304	231.418	PDK3
ENSG00000068001	-0.3818	0.0235304	0.104537	2952.22	2253.98	2645.78	2043	HYAL2
ENSG00000068024	0.14164	0.433029	0.71831	1200.05	1263.67	1051.47	1220.29	HDAC4
ENSG00000068028	0.0901011	0.661211	0.872492	500.622	547.91	488.826	505.652	RASSF1
ENSG00000068078	-0.0489837	0.735813	0.908835	6299.34	5786.03	6206.2	6301.29	FGFR3
ENSG00000068079	0.489822	0.603946	0.841811	21.6876	11.9893	30.6079	61.1676	IFI35
ENSG00000068097	0.224261	0.264494	0.550356	947.928	963.938	826.414	1108.15	HEATR6
ENSG00000068120	-0.147708	0.346236	0.640311	1970.86	1839.16	2120.95	1854.4	COASY
ENSG00000068137	-0.00910021	0.97661	0.994471	966.001	1324.82	1139.69	768.673	PLEKHH3
ENSG00000068305	0.0519065	0.750822	0.914159	1316.62	1424.33	1402.56	1394.62	MEF2A
ENSG00000068308	-0.0825121	0.6042	0.841811	2312.44	2146.08	2442.33	2343.74	OTUD5
ENSG00000068323	-0.175665	0.344798	0.638544	1627.47	1595.77	1675.33	1329.38	TFE3
ENSG00000068354	-0.149521	0.511887	0.780185	461.765	414.829	414.107	375.162	TBC1D25
ENSG00000068366	1.34656	5.69643e-10	1.86491e-08	966.905	2014.2	857.022	2623.07	ACSL4
ENSG00000068383	0.191911	0.380627	0.672702	781.656	762.518	728.288	961.351	INPP5A
ENSG00000068394	0.0358739	0.862737	0.958046	638.88	597.066	628.362	701.389	GPKOW
ENSG00000068400	-0.0251171	0.882397	0.964891	2847.4	3014.1	2834.83	2571.08	GRIPAP1
ENSG00000068438	0.243856	0.195372	0.458791	891.902	972.331	877.727	1122.43	FTSJ1
ENSG00000068489	0.672965	0.0013682	0.0107886	990.399	1327.21	880.428	1654.58	PRR11
ENSG00000068615	0.321742	0.0822875	0.261412	684.062	818.868	640.065	835.958	REEP1
ENSG00000068650	0.243815	0.245933	0.527395	4586.02	6130.12	4401.24	4513.15	ATP11A
ENSG00000068654	0.175092	0.305067	0.596848	3244.1	3267.08	3024.78	3809.72	POLR1A
ENSG00000068697	-0.518188	0.00156416	0.0120823	8231.34	6302.76	8474.79	5363.38	LAPTM4A
ENSG00000068724	-0.160554	0.443198	0.726972	752.74	628.238	795.806	756.44	TTC7A
ENSG00000068745	-0.289931	0.0448733	0.170709	5111.94	4299.36	5043.1	4007.5	IP6K2
ENSG00000068784	0.556184	0.00582712	0.0353431	516.887	700.174	494.228	786.004	SRBD1
ENSG00000068796	0.433327	0.0110977	0.059154	2189.54	2686.8	1893.19	2825.94	KIF2A
ENSG00000068831	1.5012	0.00402568	0.0262005	50.6044	214.608	60.3156	99.9071	RASGRP2
ENSG00000068878	0.0686059	0.649559	0.866019	2970.29	2943.37	2833.93	3143	PSME4
ENSG00000068885	0.25576	0.153464	0.393894	815.995	1026.28	893.931	1015.38	IFT80
ENSG00000068903	-0.412998	0.0254004	0.110702	1146.73	942.357	1311.64	904.262	SIRT2
ENSG00000068912	-0.270048	0.21468	0.485465	1547.95	1483.07	1579.01	1111.21	ERLEC1
ENSG00000068971	-0.201895	0.310129	0.602989	705.75	673.797	765.198	605.56	PPP2R5B
ENSG00000068976	1.45278	0.000840513	0.00712737	43.3752	157.06	56.7147	117.238	PYGM
ENSG00000069011	-0.418404	0.480702	0.757875	527.731	158.258	624.761	703.428	PITX1
ENSG00000069018	-2.32072	2.90745e-06	4.84459e-05	206.032	55.1507	189.049	24.4671	TRPC7
ENSG00000069020	-1.54783	1.14724e-07	2.53224e-06	2256.41	972.331	2243.38	567.84	MAST4
ENSG00000069188	1.7895	6.22265e-33	1.68634e-30	2217.55	7785.84	2410.82	8213.79	SDK2
ENSG00000069248	0.195973	0.19504	0.458262	2325.09	2550.12	2199.27	2632.25	NUP133
ENSG00000069275	0.764753	1.70841e-07	3.65911e-06	14008.4	22049.5	13220.8	24214.2	NUCKS1
ENSG00000069329	-0.0355308	0.819365	0.94105	4605	4124.31	4265.3	4529.46	VPS35
ENSG00000069345	0.0463692	0.816349	0.940108	2490.46	2227.61	2456.74	2879.98	DNAJA2
ENSG00000069399	-0.293927	0.365022	0.656253	166.271	161.855	210.654	145.783	BCL3
ENSG00000069424	0.310471	0.227748	0.503863	268.384	386.055	331.286	357.831	KCNAB2
ENSG00000069431	-0.858826	0.205376	0.472335	31.6277	20.3818	42.3109	20.3892	ABCC9
ENSG00000069482	-0.665769	0.151932	0.391198	164.464	148.667	183.647	71.3622	GAL
ENSG00000069493	0.17872	0.579647	0.826639	380.436	490.362	324.984	308.897	CLEC2D
ENSG00000069509	-0.269687	0.23536	0.513556	388.569	338.098	425.81	337.441	FUNDC1
ENSG00000069535	-0.417928	0.592233	0.834316	18.9766	22.7796	41.4107	22.4281	MAOB
ENSG00000069667	-0.189619	0.380973	0.673038	486.163	467.582	533.838	427.154	RORA
ENSG00000069696	1.84039	0.000392461	0.00375194	62.3518	274.554	48.6126	123.355	DRD4
ENSG00000069702	1.35345	0.159682	0.403799	809.67	3331.82	788.604	752.362	TGFBR3
ENSG00000069764	0.690079	0.536754	NA	4.51825	14.3871	12.6033	13.253	PLA2G10
ENSG00000069812	1.16985	0.309476	0.602247	175.308	800.884	237.661	128.452	HES2
ENSG00000069849	0.417605	0.00460562	0.0291989	2510.34	3225.12	2421.63	3362.18	ATP1B3
ENSG00000069869	0.750262	0.00452731	0.0288211	443.692	808.077	385.3	587.209	NEDD4
ENSG00000069943	0.0668685	0.846133	0.95149	212.358	268.56	208.854	173.308	PIGB
ENSG00000069956	0.254597	0.159338	0.403244	3204.34	3324.63	2935.66	3999.34	MAPK6
ENSG00000069966	-0.583366	0.000400613	0.00381864	1438.61	947.153	1398.06	946.06	GNB5
ENSG00000069974	-0.697727	0.00600315	0.036197	356.941	221.802	405.105	247.729	RAB27A
ENSG00000069998	0.394531	0.0110517	0.0589503	1380.78	1839.16	1397.16	1812.6	HDHD5
ENSG00000070010	-0.14322	0.39054	0.680984	1708.8	1442.31	1645.63	1594.44	UFD1
ENSG00000070018	-0.308358	0.0854627	0.268608	4961.03	3892.92	4176.18	3486.56	LRP6
ENSG00000070019	-2.01477	1.96595e-06	3.38567e-05	243.985	88.7207	477.123	89.7125	GUCY2C
ENSG00000070047	0.0308939	0.839505	0.94966	3034.45	3244.3	3039.19	2961.53	PHRF1
ENSG00000070061	0.0236717	0.871451	0.960294	2549.19	2572.9	2490.94	2550.69	ELP1
ENSG00000070081	-0.686982	0.000905055	0.00759546	2094.66	1547.82	2356.81	1218.26	NUCB2
ENSG00000070087	0.0664932	0.703389	0.893641	7165.03	6636.07	6888.58	8079.23	PFN2
ENSG00000070159	-0.632962	0.0970961	0.292683	275.613	122.291	250.265	216.126	PTPN3
ENSG00000070182	-0.64681	0.122781	0.340712	124.704	105.506	146.738	68.3039	SPTB
ENSG00000070190	1.07862	0.252797	0.535508	66.87	203.818	39.6102	21.4087	DAPP1
ENSG00000070193	2.19244	0.000171533	0.00184609	24.3985	163.054	27.9072	76.4596	FGF10
ENSG00000070214	-0.177192	0.313822	0.606867	2559.13	2020.19	2207.37	2194.9	SLC44A1
ENSG00000070269	-0.192845	0.334001	0.627875	1236.19	1234.9	1327.84	1009.27	TMEM260
ENSG00000070366	0.185716	0.308107	0.600513	1575.06	1589.78	1451.18	1851.34	SMG6
ENSG00000070367	0.324173	0.0634771	0.216533	2840.17	3173.56	2714.2	3779.14	EXOC5
ENSG00000070371	0.316137	0.155379	0.397143	375.918	447.2	340.288	444.485	CLTCL1
ENSG00000070388	1.63774	0.00352517	0.0234728	24.3985	69.5378	18.9049	65.2455	FGF22
ENSG00000070404	0.44547	0.175991	0.429457	408.449	424.42	442.914	734.012	FSTL3
ENSG00000070413	0.222796	0.246896	0.528808	5761.67	7008.93	5062.91	5624.36	DGCR2
ENSG00000070423	0.305118	0.0769246	0.249197	1266.92	1706.07	1359.35	1539.39	RNF126
ENSG00000070444	0.132371	0.412723	0.700137	1464.82	1545.42	1371.95	1563.85	MNT
ENSG00000070476	-0.0116997	0.950438	0.986304	1261.49	1327.21	1207.21	1122.43	ZXDC
ENSG00000070495	-0.395293	0.0889549	0.27612	686.773	446.001	649.068	568.859	JMJD6
ENSG00000070501	-0.17741	0.330779	0.62494	795.211	692.98	808.409	724.837	POLB
ENSG00000070526	-2.26429	3.44347e-07	6.99157e-06	440.077	121.092	388	51.9925	ST6GALNAC1
ENSG00000070540	-0.841541	0.000735887	0.00639013	810.573	501.152	747.193	369.045	WIPI1
ENSG00000070601	0.992793	0.27147	0.559456	24.3985	79.1292	23.406	16.3114	FRMPD1
ENSG00000070610	-0.354764	0.0215575	0.0974809	3946.24	3264.68	3978.13	2932.99	GBA2
ENSG00000070614	-0.190641	0.219235	0.492257	10090.1	8191.08	8826.78	8384.04	NDST1
ENSG00000070669	0.722805	0.00482954	0.0302906	1655.49	3696.29	2170.46	2618.99	ASNS
ENSG00000070718	0.294704	0.134661	0.361751	797.019	984.32	910.135	1109.17	AP3M2
ENSG00000070729	3.3289	1.40283e-05	0.000196638	9.03649	46.7582	6.30163	107.043	CNGB1
ENSG00000070731	-0.919854	0.0735073	0.240529	405.738	371.668	527.536	122.335	ST6GALNAC2
ENSG00000070748	1.06457	0.296212	0.588463	12.6511	32.3711	8.10209	11.2141	CHAT
ENSG00000070756	0.0163883	0.928495	0.980394	46280.4	40130.5	43298.5	50470.4	PABPC1
ENSG00000070759	-0.602232	0.0249177	0.109086	325.314	251.775	384.399	216.126	TESK2
ENSG00000070761	0.407223	0.0469868	0.176207	1029.26	1162.96	887.629	1378.31	CFAP20
ENSG00000070770	0.0849912	0.671675	0.876955	2839.27	2520.15	2570.16	3216.4	CSNK2A2
ENSG00000070778	-0.0463495	0.770269	0.92082	1640.12	1556.21	1671.73	1650.51	PTPN21
ENSG00000070785	0.333937	0.139608	0.369913	359.652	444.802	390.701	500.555	EIF2B3
ENSG00000070808	-0.124471	0.886819	0.966421	24.3985	25.1775	16.2042	12.2335	CAMK2A
ENSG00000070814	0.387574	0.0187154	0.0881426	3648.94	4335.32	3516.31	5037.16	TCOF1
ENSG00000070831	-0.262584	0.0679932	0.227835	9401.57	7454.93	9316.51	8147.53	CDC42
ENSG00000070882	0.821756	0.0153415	0.0758984	644.302	1588.58	727.388	836.977	OSBPL3
ENSG00000070886	-2.05858	0.00032297	0.00316673	68.6773	16.785	90.9235	21.4087	EPHA8
ENSG00000070950	0.817258	0.000100615	0.00115009	556.648	870.422	466.321	931.787	RAD18
ENSG00000070961	0.213693	0.292951	0.584436	7792.17	9726.9	6980.4	7405.36	ATP2B1
ENSG00000070985	-1.38706	0.0103751	0.0561238	63.2554	25.1775	74.7193	27.5254	TRPM5
ENSG00000071051	-0.743643	2.94032e-07	6.05185e-06	4551.68	2666.42	4635.3	2819.83	NCK2
ENSG00000071054	0.323295	0.0989366	0.296354	9116.92	9818.02	9046.44	12906.4	MAP4K4
ENSG00000071073	-0.769717	3.84979e-05	0.000488725	1279.57	834.454	1419.67	749.304	MGAT4A
ENSG00000071082	-0.0255995	0.895006	0.969247	13390.3	11612.8	13877.1	15173.7	RPL31
ENSG00000071127	-0.130349	0.366408	0.657654	7594.27	7146.81	8260.54	7338.08	WDR1
ENSG00000071189	-0.0527746	0.808332	0.936405	1935.62	2176.05	1986.81	1606.67	SNX13
ENSG00000071205	-0.363863	0.0770286	0.249409	529.538	414.829	532.938	410.843	ARHGAP10
ENSG00000071242	0.0245291	0.879783	0.963751	2178.7	2394.26	2298.29	2160.24	RPS6KA2
ENSG00000071243	0.262503	0.265515	0.551898	670.508	671.4	631.063	888.97	ING3
ENSG00000071246	-0.201584	0.402498	0.691698	2690.16	1901.5	2727.71	2808.61	VASH1
ENSG00000071282	0.316723	0.566653	0.818447	196.092	106.705	132.334	301.76	LMCD1
ENSG00000071462	-0.201078	0.194731	0.457951	1950.07	1763.62	2043.53	1710.66	BUD23
ENSG00000071537	-0.240514	0.205644	0.472673	3159.16	2852.25	2923.96	2297.86	SEL1L
ENSG00000071539	0.89199	0.000187093	0.00198077	583.757	874.018	496.928	1130.58	TRIP13
ENSG00000071553	-0.415668	0.0718137	0.236694	5253.82	4613.47	5135.83	3176.64	ATP6AP1
ENSG00000071564	0.209222	0.170048	0.420635	10280.8	11231.6	10476	12763.6	TCF3
ENSG00000071575	0.368255	0.0272888	0.116793	3027.22	4186.66	2992.37	3584.42	TRIB2
ENSG00000071626	0.202212	0.186877	0.446956	5068.57	5929.9	4755.93	5373.58	DAZAP1
ENSG00000071655	0.156504	0.299597	0.591581	4185.7	4379.68	4075.35	4827.15	MBD3
ENSG00000071794	0.272052	0.19229	0.454453	1266.92	1298.44	1182.01	1657.64	HLTF
ENSG00000071859	-0.176641	0.275662	0.564694	1792.84	1638.93	1959.81	1681.09	FAM50A
ENSG00000071889	-0.0642038	0.754766	0.915769	852.141	883.61	831.815	727.895	FAM3A
ENSG00000071894	0.074215	0.610947	0.845747	10575.4	11938.9	11602.2	11409.8	CPSF1
ENSG00000071909	1.88528	0.179362	NA	4.51825	3.59678	4.50116	29.5644	MYO3B
ENSG00000071967	1.27538	6.01769e-06	9.31851e-05	168.982	505.948	206.153	402.687	CYBRD1
ENSG00000071994	0.245582	0.115341	0.327874	1468.43	1733.65	1497.99	1783.04	PDCD2
ENSG00000072041	2.65304	9.37792e-15	5.38182e-13	121.089	797.287	88.2228	519.925	SLC6A15
ENSG00000072042	-0.374559	0.0241022	0.106495	3578.45	2741.95	3203.03	2489.52	RDH11
ENSG00000072062	0.0135277	0.955658	0.988385	2243.76	1804.39	2192.07	2672.01	PRKACA
ENSG00000072071	0.435941	0.00285973	0.0197589	2959.45	4179.46	3044.59	3943.27	ADGRL1
ENSG00000072110	-0.143636	0.298928	0.59083	6274.04	5553.43	6269.22	5800.73	ACTN1
ENSG00000072121	-0.293166	0.0596182	0.207393	1885.92	1541.82	1835.57	1495.55	ZFYVE26
ENSG00000072133	-0.487576	0.0065423	0.0386946	1243.42	920.777	1204.51	825.763	RPS6KA6
ENSG00000072134	0.0500599	0.773846	0.922553	975.941	1044.27	1056.87	1060.24	EPN2
ENSG00000072135	-0.410945	0.115566	0.328419	964.194	579.082	947.045	857.366	PTPN18
ENSG00000072163	-0.390897	0.467454	0.746152	87.654	44.3603	95.4247	94.8098	LIMS2
ENSG00000072182	-1.02076	0.0210097	0.0958477	384.051	115.097	403.304	272.196	ASIC4
ENSG00000072195	0.0722538	0.746834	0.912933	1050.04	1320.02	1157.7	1002.13	SPEG
ENSG00000072201	-0.47706	0.141791	0.373724	592.794	546.711	606.757	316.033	LNX1
ENSG00000072210	-0.393723	0.0121137	0.0633296	3141.99	2240.8	2860.04	2327.43	ALDH3A2
ENSG00000072274	0.883135	0.00515038	0.0319536	3685.08	8263.01	3177.82	4395.91	TFRC
ENSG00000072310	0.0388454	0.850177	0.952662	2260.93	2451.81	2000.32	1926.78	SREBF1
ENSG00000072364	-0.344939	0.0191286	0.0893981	5487.86	4559.52	5617.45	4184.89	AFF4
ENSG00000072401	0.130043	0.416135	0.70245	1329.27	1438.71	1347.65	1490.45	UBE2D1
ENSG00000072415	0.646834	0.0277344	0.118115	1301.25	1484.27	1276.53	2550.69	MPP5
ENSG00000072422	-0.131993	0.518678	0.785216	1420.54	1098.22	1254.02	1341.61	RHOBTB1
ENSG00000072501	0.742322	8.06155e-06	0.000120073	8433.76	12706.2	7101.94	13282.6	SMC1A
ENSG00000072506	-0.132139	0.438968	0.723712	1293.12	1113.8	1262.13	1217.24	HSD17B10
ENSG00000072518	-0.197187	0.240067	0.520034	2823	2292.35	2855.54	2659.77	MARK2
ENSG00000072571	0.814269	0.00175475	0.0132759	688.581	926.771	595.054	1329.38	HMMR
ENSG00000072609	-0.0771252	0.713195	0.898899	1378.97	1496.26	1417.87	1156.07	CHFR
ENSG00000072657	0.439261	0.294687	0.586488	137.355	152.264	179.146	276.274	TRHDE
ENSG00000072682	-0.635376	0.0114036	0.0603003	824.128	667.803	983.054	496.477	P4HA2
ENSG00000072736	0.21542	0.365478	0.65675	902.745	841.647	799.407	1133.64	NFATC3
ENSG00000072756	0.20926	0.235414	0.513573	833.164	981.922	820.112	929.748	TRNT1
ENSG00000072778	-0.559089	0.0168172	0.0812623	13102.9	11174	14627.9	7649.01	ACADVL
ENSG00000072786	-0.514192	0.00806595	0.0460184	766.294	575.485	832.715	544.392	STK10
ENSG00000072803	0.0412544	0.787361	0.927105	2505.82	2460.2	2468.44	2657.73	FBXW11
ENSG00000072818	-0.151219	0.665724	0.87477	136.451	148.667	158.441	117.238	ACAP1
ENSG00000072832	1.21116	7.60085e-07	1.4455e-05	3645.32	6559.33	3497.4	9976.44	CRMP1
ENSG00000072840	-0.41082	0.0168039	0.0812583	1154.86	902.793	1182.01	855.328	EVC
ENSG00000072849	-0.130504	0.485239	0.76152	1295.83	1251.68	1239.62	1065.34	DERL2
ENSG00000072864	0.540392	0.0175037	0.0837087	622.614	760.12	564.446	965.429	NDE1
ENSG00000072952	0.0924224	0.720984	0.901496	252.118	300.931	288.074	275.254	MRVI1
ENSG00000072954	-1.18017	1.24066e-05	0.000176056	393.991	206.216	462.72	172.289	TMEM38A
ENSG00000072958	0.368762	0.0564131	0.199842	1805.49	2110.11	1875.18	2641.42	AP1M1
ENSG00000073008	-1.1048	3.66298e-07	7.40643e-06	1794.65	742.136	1912.99	980.721	PVR
ENSG00000073050	0.0977836	0.544184	0.8034	2418.17	2454.21	2456.74	2761.72	XRCC1
ENSG00000073060	-0.619587	0.00149297	0.0116244	695.81	448.399	694.98	456.718	SCARB1
ENSG00000073067	-0.827705	0.230883	0.50749	75.0029	75.5325	98.1254	22.4281	CYP2W1
ENSG00000073111	1.00099	1.00513e-08	2.66108e-07	5001.7	8686.23	4402.14	10133.4	MCM2
ENSG00000073150	-0.221056	0.315311	0.608421	432.848	398.044	475.323	381.278	PANX2
ENSG00000073169	-0.156	0.358162	0.651179	1233.48	1150.97	1234.22	1064.32	SELENOO
ENSG00000073282	1.4898	0.0115472	0.0609435	209.647	918.379	196.251	222.242	TP63
ENSG00000073331	0.911125	0.0928726	0.283944	30.7241	53.9518	36.0093	71.3622	ALPK1
ENSG00000073350	-1.22349	6.32194e-13	2.89563e-11	5339.66	2541.73	5632.76	2158.2	LLGL2
ENSG00000073417	-0.65875	0.00105738	0.00869432	886.48	621.045	936.242	534.197	PDE8A
ENSG00000073464	0.107041	0.618707	0.849378	575.624	654.615	545.541	553.567	CLCN4
ENSG00000073536	0.560978	0.0146284	0.0732247	676.833	842.846	649.068	1112.23	NLE1
ENSG00000073578	0.256804	0.136189	0.364115	2763.36	3445.72	2586.37	2947.26	SDHA
ENSG00000073584	0.179572	0.284439	0.574474	4089.92	4154.29	3868.3	4857.73	SMARCE1
ENSG00000073605	-0.845735	1.35376e-05	0.000190719	898.227	522.733	884.929	469.971	GSDMB
ENSG00000073614	-0.0914304	0.536248	0.798504	2376.6	2265.97	2400.92	2218.35	KDM5A
ENSG00000073670	1.96108	1.10263e-05	0.000158662	263.866	1599.37	302.478	606.579	ADAM11
ENSG00000073711	-0.212872	0.312411	0.605579	1423.25	1113.8	1531.3	1434.38	PPP2R3A
ENSG00000073712	0.449554	0.00691777	0.0404479	2075.68	2695.19	2156.06	3082.85	FERMT2
ENSG00000073756	-2.19334	0.00208305	0.0152455	145.488	51.5539	139.536	11.2141	PTGS2
ENSG00000073792	0.183137	0.20272	0.468879	6689.71	7683.93	7177.56	8059.86	IGF2BP2
ENSG00000073803	0.42569	0.0184044	0.0869931	769.005	981.922	761.597	1073.49	MAP3K13
ENSG00000073849	0.00597389	0.972945	0.993412	2776.91	2462.6	2415.32	2750.5	ST6GAL1
ENSG00000073910	0.274897	0.211548	0.480603	737.378	1041.87	802.107	821.685	FRY
ENSG00000073921	-0.00255684	0.986729	0.996595	3420.31	3205.93	3338.96	3540.59	PICALM
ENSG00000073969	0.503011	0.0109156	0.0583836	825.935	1052.66	810.209	1265.15	NSF
ENSG00000074047	2.92189	5.78917e-38	2.13129e-35	431.944	2938.57	480.724	3976.92	GLI2
ENSG00000074054	0.283762	0.133987	0.360508	4382.7	4545.14	4033.94	5699.8	CLASP1
ENSG00000074071	0.200614	0.268004	0.55548	2027.79	2054.96	1878.79	2433.45	MRPS34
ENSG00000074181	0.252299	0.371391	0.663501	11517.9	17540.3	11697.6	10113	NOTCH3
ENSG00000074201	0.591871	0.000130466	0.00145383	2431.72	3431.33	2340.6	3760.79	CLNS1A
ENSG00000074211	2.23816	0.01381	0.0701714	37.0496	31.1721	29.7077	283.41	PPP2R2C
ENSG00000074219	0.0136284	0.945667	0.9847	5080.32	4240.61	4509.27	5438.82	TEAD2
ENSG00000074266	0.656749	0.000381602	0.00365888	802.44	1154.57	725.588	1253.94	EED
ENSG00000074276	-0.0183003	0.96837	0.992168	96.6905	67.14	80.1207	107.043	CDHR2
ENSG00000074317	1.69423	0.167301	NA	7.22919	9.59142	2.7007	22.4281	SNCB
ENSG00000074319	0.0609743	0.762088	0.919012	1228.06	1099.42	1100.08	1328.36	TSG101
ENSG00000074356	-0.0463104	0.774629	0.92264	4248.05	4552.33	4647	4062.55	NCBP3
ENSG00000074370	-1.50617	4.55618e-06	7.21593e-05	6917.43	3282.66	7063.23	1640.31	ATP2A3
ENSG00000074410	1.2452	0.407372	0.69626	129.222	33.57	54.014	400.648	CA12
ENSG00000074416	1.40262	0.112683	0.323001	79.5211	38.3657	93.6242	418.998	MGLL
ENSG00000074527	1.12491	0.00576975	0.0350496	368.689	446.001	260.167	924.651	NTN4
ENSG00000074582	0.0517686	0.78291	0.92579	834.972	905.191	814.711	805.374	BCS1L
ENSG00000074590	0.542483	0.0162693	0.0794412	801.537	987.917	776.901	1310.01	NUAK1
ENSG00000074603	-0.0380937	0.814665	0.93952	1302.16	1240.89	1296.34	1289.62	DPP8
ENSG00000074621	-0.347814	0.177373	0.431588	499.718	453.195	504.13	336.422	SLC24A1
ENSG00000074657	0.340771	0.0881233	0.274236	4405.29	5054.68	4784.74	6582.66	ZNF532
ENSG00000074660	-0.315002	0.694857	0.888179	17.1693	17.9839	30.6079	20.3892	SCARF1
ENSG00000074695	-0.0833507	0.669102	0.876092	6109.57	6260.8	5673.27	4861.81	LMAN1
ENSG00000074696	0.0349885	0.833205	0.947465	8512.37	8520.78	7363.9	7745.86	HACD3
ENSG00000074755	-0.19886	0.308511	0.601064	2025.08	1881.12	1875.18	1517.98	ZZEF1
ENSG00000074800	0.622318	0.00212128	0.0154846	18596.2	23584.1	17173.7	31476.9	ENO1
ENSG00000074803	1.70403	0.135246	0.362523	2.71095	23.9786	9.00233	14.2724	SLC12A1
ENSG00000074842	-0.553693	0.00159231	0.0122658	2039.54	1531.03	2366.71	1471.08	MYDGF
ENSG00000074855	0.155539	0.381896	0.673713	2980.23	3607.57	2932.96	2979.88	ANO8
ENSG00000074935	0.323902	0.0854748	0.268608	652.435	865.626	671.574	792.121	TUBE1
ENSG00000074964	-0.0658161	0.67338	0.878041	1613.92	1523.84	1621.32	1566.91	ARHGEF10L
ENSG00000074966	0.202105	0.801448	0.933324	21.6876	26.3764	16.2042	17.3308	TXK
ENSG00000075035	2.19217	2.36988e-06	4.00528e-05	30.7241	112.699	29.7077	163.114	WSCD2
ENSG00000075043	0.89063	6.07765e-06	9.37447e-05	1532.59	2459	1473.68	3113.43	KCNQ2
ENSG00000075089	0.284224	0.166991	0.415566	464.476	535.921	443.815	569.879	ACTR6
ENSG00000075131	0.654001	0.0146764	0.0733141	225.912	315.318	189.049	337.441	TIPIN
ENSG00000075142	0.292438	0.202548	0.468538	1390.72	1443.51	1429.57	2009.36	SRI
ENSG00000075151	0.118763	0.490144	0.765491	4189.32	4151.89	4222.99	4981.08	EIF4G3
ENSG00000075188	0.434193	0.0465115	0.175175	514.176	636.631	530.237	773.771	NUP37
ENSG00000075213	0.616081	0.553542	0.809273	2355.81	6244.02	2510.75	1215.2	SEMA3A
ENSG00000075218	0.649493	0.0236335	0.104807	1171.13	1287.65	963.249	2059.31	GTSE1
ENSG00000075223	-0.155947	0.670102	0.876581	2443.47	3053.67	2486.44	1372.19	SEMA3C
ENSG00000075234	-0.486239	0.00566859	0.0345642	1008.47	737.341	1028.07	716.681	TTC38
ENSG00000075239	0.275852	0.141581	0.373567	961.483	1087.43	984.855	1268.21	ACAT1
ENSG00000075240	-0.136728	0.449306	0.731852	2459.73	2450.61	2460.34	2025.67	GRAMD4
ENSG00000075275	0.483227	0.00397163	0.0258919	3634.48	5576.21	3737.77	4730.3	CELSR1
ENSG00000075290	-0.218425	0.772711	0.922242	147.295	187.033	108.928	33.6422	WNT8B
ENSG00000075292	0.108081	0.434061	0.719421	5942.4	6253.61	5692.17	6285.99	ZNF638
ENSG00000075303	0.47729	0.0139915	0.070836	523.213	700.174	492.427	713.622	SLC25A40
ENSG00000075336	0.443982	0.015987	0.0784157	601.83	828.459	629.263	846.152	TIMM21
ENSG00000075340	2.67724	6.71542e-23	7.84618e-21	303.626	1462.69	269.17	2200	ADD2
ENSG00000075391	0.244319	0.170141	0.420706	1498.25	1902.7	1479.98	1626.04	RASAL2
ENSG00000075399	-0.0813603	0.705779	0.895037	768.102	828.459	812.91	666.727	VPS9D1
ENSG00000075407	-0.452502	0.0192105	0.0895774	851.237	575.485	797.606	629.007	ZNF37A
ENSG00000075413	0.152354	0.294376	0.586069	2812.16	3056.07	2707	3077.75	MARK3
ENSG00000075415	0.19762	0.135081	0.362383	10848.3	12549.2	10863.1	12349.7	SLC25A3
ENSG00000075420	-0.93094	8.12627e-07	1.53346e-05	4142.33	2442.22	4212.19	1941.05	FNDC3B
ENSG00000075426	-1.52625	5.1289e-14	2.69019e-12	3870.33	1532.23	5056.61	1566.91	FOSL2
ENSG00000075429	-2.17465	0.0349615	0.140857	23.4949	3.59678	20.7054	6.11676	CACNG5
ENSG00000075461	1.35121	7.62879e-11	2.73125e-09	764.487	1642.53	661.671	1995.08	CACNG4
ENSG00000075539	-0.0298115	0.863398	0.958447	2200.39	1987.82	1888.69	2017.51	FRYL
ENSG00000075568	0.096075	0.62381	0.852621	3713.09	4430.04	3636.04	3426.41	TMEM131
ENSG00000075618	0.489923	0.034787	0.140327	9355.48	10459.4	9062.64	15405.1	FSCN1
ENSG00000075624	0.213005	0.146329	0.381782	90421.8	112481	93139.9	100286	ACTB
ENSG00000075643	0.118605	0.791271	0.928622	72.2919	69.5378	59.4154	73.4012	MOCOS
ENSG00000075651	-2.14674	5.10668e-22	5.47481e-20	2308.82	576.684	2140.75	429.193	PLD1
ENSG00000075673	-1.38623	0.00738745	0.0427029	93.9795	43.1614	87.3226	26.506	ATP12A
ENSG00000075702	0.982604	9.38069e-07	1.74571e-05	769.909	1323.62	650.868	1483.32	WDR62
ENSG00000075711	0.304142	0.0444074	0.169403	2579.01	3086.04	2625.08	3338.73	DLG1
ENSG00000075785	-0.247164	0.123778	0.342527	5392.98	4846.07	6229.61	4946.42	RAB7A
ENSG00000075790	0.14566	0.560638	0.814517	1044.62	1273.26	917.337	898.145	BCAP29
ENSG00000075826	-0.0236461	0.912852	0.974938	840.394	968.734	936.242	779.887	SEC31B
ENSG00000075856	0.434426	0.00467758	0.0295656	2951.32	3720.27	2811.43	4066.63	SART3
ENSG00000075886	-0.387813	0.553495	0.809273	32.5314	25.1775	32.4084	24.4671	TUBA3D
ENSG00000075891	4.82017	6.47992e-16	4.06547e-14	9.94014	516.738	42.3109	959.312	PAX2
ENSG00000075914	0.25371	0.170095	0.420698	862.985	1126.99	930.841	1012.32	EXOSC7
ENSG00000075945	-0.280477	0.173603	0.425711	1173.84	1094.62	1214.41	872.658	KIFAP3
ENSG00000075975	0.0293694	0.886377	0.966312	938.891	862.029	951.546	1066.36	MKRN2
ENSG00000076003	0.892733	5.50787e-08	1.29326e-06	2615.16	4379.68	2337.9	4815.93	MCM6
ENSG00000076043	-0.258552	0.137903	0.366938	1257.88	1131.79	1333.24	1034.75	REXO2
ENSG00000076053	-0.384757	0.124695	0.344236	1050.04	653.416	1034.37	941.982	RBM7
ENSG00000076067	-0.422306	0.0303849	0.126337	1332.88	876.416	1144.2	971.546	RBMS2
ENSG00000076108	-0.0617451	0.69024	0.886389	7296.06	6377.1	6764.35	7093.41	BAZ2A
ENSG00000076201	-0.372243	0.011244	0.0596337	3908.28	3154.38	4175.28	3091	PTPN23
ENSG00000076242	0.477661	0.00326392	0.0220442	1312.1	1891.91	1301.74	1748.38	MLH1
ENSG00000076248	0.24663	0.242741	0.523585	2701.91	2720.37	2685.39	3670.06	UNG
ENSG00000076258	-0.332406	0.489527	0.765128	88.5576	112.699	144.037	72.3817	FMO4
ENSG00000076321	0.177761	0.454172	0.736664	503.333	531.125	561.745	672.844	KLHL20
ENSG00000076344	-0.663813	0.0191506	0.089442	273.806	199.022	302.478	165.153	RGS11
ENSG00000076351	-0.0454975	0.883389	0.965278	412.968	493.958	416.808	310.936	SLC46A1
ENSG00000076356	0.677804	4.85378e-05	0.000600933	4558.01	6709.2	3848.49	6738.64	PLXNA2
ENSG00000076382	0.473256	0.005837	0.0353701	2438.95	3044.08	2101.14	3258.2	SPAG5
ENSG00000076513	-0.275929	0.088971	0.276126	1360.9	1140.18	1380.96	1124.47	ANKRD13A
ENSG00000076554	-0.79337	8.22592e-07	1.54927e-05	2218.46	1256.48	2310	1355.88	TPD52
ENSG00000076555	-1.44612	1.36474e-09	4.18035e-08	2633.23	975.927	3458.69	1259.03	ACACB
ENSG00000076604	-0.246147	0.225256	0.500307	5618.89	5459.92	5714.68	4097.21	TRAF4
ENSG00000076641	-0.0500946	0.932823	0.981146	300.012	395.646	218.757	106.024	PAG1
ENSG00000076650	0.0510747	0.799818	0.932373	509.658	513.141	501.43	534.197	GPATCH1
ENSG00000076685	-0.302595	0.0892119	0.276741	1594.04	1170.15	1487.18	1327.34	NT5C2
ENSG00000076706	-0.124099	0.890787	0.968007	1383.49	586.276	403.304	1053.1	MCAM
ENSG00000076716	1.3776	2.99828e-05	0.000387948	506.947	1761.23	536.539	951.157	GPC4
ENSG00000076770	0.423599	0.0687964	0.229569	426.522	497.555	362.794	560.703	MBNL3
ENSG00000076826	-0.908306	1.77037e-06	3.087e-05	5881.85	3611.17	6241.31	2849.39	CAMSAP3
ENSG00000076864	-0.454683	0.104134	0.306428	628.94	603.061	770.599	418.998	RAP1GAP
ENSG00000076924	0.133297	0.415856	0.70215	2123.58	2184.45	2119.15	2468.11	XAB2
ENSG00000076928	-0.656501	0.00016889	0.00182413	3285.67	2346.3	3586.53	2014.45	ARHGEF1
ENSG00000076944	-0.849978	0.00361862	0.0239425	1594.94	1185.74	1822.97	711.584	STXBP2
ENSG00000076984	-0.033203	0.854022	0.954745	2453.41	2156.87	2424.33	2608.8	MAP2K7
ENSG00000077009	-0.487281	0.358957	0.651585	56.9299	34.7689	54.9142	44.8563	NMRK2
ENSG00000077044	0.431484	0.039818	0.155475	1707.9	2566.9	1638.42	1947.17	DGKD
ENSG00000077063	0.28134	0.217498	0.48971	882.865	1115	755.295	876.736	CTTNBP2
ENSG00000077080	-0.516881	0.12746	0.34925	166.271	106.705	180.947	135.588	ACTL6B
ENSG00000077092	2.68847	4.81052e-10	1.58552e-08	235.852	811.674	211.555	2071.54	RARB
ENSG00000077097	0.484649	0.00252919	0.0178517	7687.34	9676.55	7178.46	11123.3	TOP2B
ENSG00000077147	0.117028	0.652052	0.867547	7931.33	9822.82	6893.98	6256.43	TM9SF3
ENSG00000077150	-0.703738	0.0177525	0.0847279	1628.38	1150.97	1371.95	692.214	NFKB2
ENSG00000077152	0.521875	0.0470695	0.176435	592.794	666.604	537.439	955.235	UBE2T
ENSG00000077157	-0.88177	1.10564e-07	2.44595e-06	1766.63	911.185	1682.53	960.332	PPP1R12B
ENSG00000077232	0.0904983	0.527657	0.792192	8064.16	9096.27	8392.87	8426.86	DNAJC10
ENSG00000077235	-0.0761898	0.612661	0.84645	6822.55	6138.51	6108.08	6126.96	GTF3C1
ENSG00000077238	0.14888	0.719196	0.901087	1184.68	1718.06	989.356	693.233	IL4R
ENSG00000077254	0.148688	0.402312	0.6915	2610.64	2595.68	2544.96	3118.53	USP33
ENSG00000077264	0.0673857	0.767759	0.920138	684.966	601.862	589.652	732.992	PAK3
ENSG00000077274	-1.10931	0.0056279	0.0344131	1011.18	257.769	641.866	507.691	CAPN6
ENSG00000077279	0.138367	0.534025	0.797013	5328.82	4609.88	4059.15	5722.23	DCX
ENSG00000077312	0.533112	0.00364736	0.0241081	2530.22	3186.75	2347.81	3870.89	SNRPA
ENSG00000077327	-0.962115	0.00838407	0.0474691	164.464	75.5325	180.047	100.927	SPAG6
ENSG00000077348	0.561173	0.0609814	0.210708	301.819	351.286	214.255	409.823	EXOSC5
ENSG00000077380	0.144933	0.297364	0.589558	3900.15	4328.13	3906.11	4303.14	DYNC1I2
ENSG00000077454	-0.231732	0.357934	0.650947	1134.08	1147.37	1132.49	783.965	LRCH4
ENSG00000077458	0.258547	0.210388	0.479375	963.29	1190.54	857.022	987.857	FAM76B
ENSG00000077463	0.105208	0.554062	0.809741	787.078	841.647	770.599	833.919	SIRT6
ENSG00000077514	0.669997	0.000201391	0.00210812	1208.18	1785.2	1232.42	2097.03	POLD3
ENSG00000077522	2.33457	0.00771087	0.0443034	6.32554	61.1453	10.8028	25.4865	ACTN2
ENSG00000077549	0.0744827	0.646242	0.864551	4905.91	4889.23	5110.62	5656.99	CAPZB
ENSG00000077585	-0.0387298	0.899367	0.970364	276.517	342.893	323.184	241.612	GPR137B
ENSG00000077616	1.15589	1.82521e-08	4.65535e-07	498.814	1273.26	602.256	1180.54	NAALAD2
ENSG00000077684	0.180753	0.297834	0.589923	1850.67	1903.9	1775.26	2205.09	JADE1
ENSG00000077713	-0.207428	0.573422	0.822691	116.571	122.291	157.541	115.199	SLC25A43
ENSG00000077721	-0.107045	0.549852	0.806185	1587.71	1378.77	1633.02	1610.75	UBE2A
ENSG00000077782	0.559517	0.00122845	0.00988841	7125.27	9607.01	7326.99	11691.2	FGFR1
ENSG00000077942	-1.24044	3.9869e-08	9.56856e-07	17117.8	7957.28	14995.2	5635.58	FBLN1
ENSG00000077943	2.04877	0.000373174	0.00359219	22.5912	145.07	30.6079	75.4401	ITGA8
ENSG00000078018	1.35001	2.54784e-10	8.64582e-09	1790.13	3689.1	1414.27	4478.49	MAP2
ENSG00000078043	0.312977	0.122593	0.340455	724.727	1023.88	803.008	874.697	PIAS2
ENSG00000078053	1.63219	4.08153e-13	1.90069e-11	280.131	764.916	236.761	836.977	AMPH
ENSG00000078061	-0.0629333	0.692671	0.886813	1665.43	1652.12	1675.33	1546.52	ARAF
ENSG00000078070	0.0428398	0.811686	0.93817	1106.97	1252.88	1217.11	1141.8	MCCC1
ENSG00000078081	1.27053	0.276547	0.565618	345.194	1636.54	436.613	249.768	LAMP3
ENSG00000078098	4.19051	9.25922e-05	0.0010665	5.42189	21.5807	2.7007	126.413	FAP
ENSG00000078114	1.02377	4.9767e-05	0.000614202	996.725	2409.85	982.154	1614.83	NEBL
ENSG00000078124	0.430649	0.0909559	0.280368	847.623	1326.01	809.309	908.339	ACER3
ENSG00000078140	-0.125586	0.397703	0.686907	4696.26	4193.85	4861.26	4566.16	UBE2K
ENSG00000078142	0.14779	0.371878	0.663762	1332.88	1486.67	1269.33	1396.66	PIK3C3
ENSG00000078177	-0.341674	0.0604586	0.209607	3183.56	2653.23	2962.67	2197.96	N4BP2
ENSG00000078237	0.215555	0.33299	0.627031	529.538	712.163	595.054	594.346	TIGAR
ENSG00000078246	0.130757	0.457484	0.739039	1163	1306.83	1105.49	1177.48	TULP3
ENSG00000078269	-0.816867	1.07352e-05	0.00015493	1546.14	809.276	1556.5	951.157	SYNJ2
ENSG00000078295	-0.651371	0.0191109	0.0893367	439.173	278.151	559.045	356.811	ADCY2
ENSG00000078304	0.324238	0.0860728	0.269792	2669.38	2908.6	2557.56	3634.38	PPP2R5C
ENSG00000078319	0.285257	0.348238	0.642249	161.753	196.624	145.838	178.406	PMS2P1
ENSG00000078328	2.43966	8.88694e-06	0.000131166	33.435	158.258	61.2158	354.772	RBFOX1
ENSG00000078369	0.181366	0.227224	0.503417	10860.1	11417.4	10521.9	12827.9	GNB1
ENSG00000078401	-0.841351	0.0137125	0.0698037	200.61	117.495	177.346	93.7904	EDN1
ENSG00000078403	0.434363	0.00935473	0.0517227	1482.89	2024.99	1631.22	2182.67	MLLT10
ENSG00000078487	-0.170795	0.642166	0.862748	118.378	130.683	151.239	109.082	ZCWPW1
ENSG00000078549	2.95042	3.30109e-16	2.14703e-14	34.3387	353.684	50.413	301.76	ADCYAP1R1
ENSG00000078579	0.718901	0.31002	0.602989	18.9766	32.3711	18.0047	28.5449	FGF20
ENSG00000078596	0.966658	0.0209584	0.0957482	115.667	285.345	109.828	155.977	ITM2A
ENSG00000078618	-0.0757998	0.606505	0.843366	5664.07	5093.05	5585.04	5579.51	NRDC
ENSG00000078668	0.114779	0.479635	0.756865	2821.19	2866.64	2848.34	3271.45	VDAC3
ENSG00000078674	0.140718	0.335377	0.629258	6716.82	6931	6268.32	7383.95	PCM1
ENSG00000078687	0.426246	0.00838834	0.0474691	1366.32	1758.83	1271.13	1785.08	TNRC6C
ENSG00000078699	-0.21994	0.18561	0.444941	2663.05	2299.54	2434.23	2077.66	CBFA2T2
ENSG00000078725	-0.908634	0.0387137	0.152233	1273.24	1053.86	1426.87	385.356	BRINP1
ENSG00000078747	0.0259205	0.880136	0.963926	1134.08	1094.62	1109.09	1188.69	ITCH
ENSG00000078804	-0.302544	0.078503	0.252931	1058.17	845.244	1031.67	849.211	TP53INP2
ENSG00000078808	-0.316511	0.111535	0.320604	5835.77	5421.55	6055.87	4128.82	SDF4
ENSG00000078814	-0.852714	0.0554415	0.197476	91.2686	65.941	126.933	55.0509	MYH7B
ENSG00000078900	0.164834	0.736487	0.908835	259.347	441.205	278.172	162.094	TP73
ENSG00000078902	-0.366774	0.04728	0.177068	1472.95	1176.15	1703.24	1286.56	TOLLIP
ENSG00000078967	-0.232887	0.303477	0.595418	393.991	332.103	415.908	356.811	UBE2D4
ENSG00000079101	-0.666269	0.326714	0.620843	80.4248	86.3228	96.3249	25.4865	CLUL1
ENSG00000079102	-0.757575	0.00601875	0.0362685	942.506	431.614	909.235	662.649	RUNX1T1
ENSG00000079112	-3.05251	0.00196037	0.014533	1114.2	187.033	782.302	41.7979	CDH17
ENSG00000079134	0.261719	0.0932738	0.284813	1577.77	1965.04	1653.73	1909.45	THOC1
ENSG00000079150	-0.244915	0.283061	0.573288	442.788	345.291	397.903	363.947	FKBP7
ENSG00000079156	1.19977	1.00682e-07	2.24227e-06	226.816	511.942	232.26	542.353	OSBPL6
ENSG00000079215	0.623875	0.00344739	0.0230756	717.497	947.153	657.17	1170.34	SLC1A3
ENSG00000079246	0.364594	0.00995787	0.0542203	13846.6	16755	12998.5	17807.9	XRCC5
ENSG00000079257	-0.225087	0.467596	0.746206	188.863	147.468	164.743	154.958	LXN
ENSG00000079277	0.0287617	0.898086	0.969861	665.086	784.099	710.284	619.832	MKNK1
ENSG00000079308	1.20971	0.220703	0.494641	962.386	3574	915.537	769.693	TNS1
ENSG00000079313	0.0881869	0.563871	0.816614	1862.42	1995.02	1826.57	1926.78	REXO1
ENSG00000079332	0.105612	0.517733	0.784561	2958.55	3414.55	2978.87	2974.79	SAR1A
ENSG00000079335	0.370726	0.0619364	0.212902	468.09	598.265	458.218	599.443	CDC14A
ENSG00000079337	0.690455	0.125091	0.344985	46.9898	82.726	56.7147	84.6152	RAPGEF3
ENSG00000079385	-1.65641	0.00609822	0.0366118	56.9299	21.5807	62.1161	16.3114	CEACAM1
ENSG00000079387	0.19683	0.358621	0.651468	995.821	967.535	921.838	1229.47	SENP1
ENSG00000079393	-1.63478	0.144415	0.378984	16.2657	8.3925	18.9049	3.05838	DUSP13
ENSG00000079432	-0.00778277	0.956039	0.988478	4704.4	4523.55	4601.99	4732.34	CIC
ENSG00000079435	0.264044	0.396492	0.685905	430.137	404.039	455.518	658.572	LIPE
ENSG00000079459	-0.00171279	0.994053	0.998855	4433.3	3430.13	3356.97	4350.04	FDFT1
ENSG00000079462	0.20049	0.243998	0.524848	1703.38	1774.41	1542.1	1954.31	PAFAH1B3
ENSG00000079482	-0.035622	0.872921	0.960764	404.835	420.824	459.119	422.057	OPHN1
ENSG00000079616	0.594762	0.000254954	0.00257888	3046.2	4246.6	2650.29	4356.16	KIF22
ENSG00000079689	-2.43876	1.82339e-38	6.97608e-36	2047.67	378.861	2291.99	421.037	SCGN
ENSG00000079691	-1.55249	1.78103e-25	2.9203e-23	4335.71	1515.44	4592.09	1528.17	CARMIL1
ENSG00000079739	-0.246723	0.207884	0.475733	1050.94	799.685	1029.87	953.196	PGM1
ENSG00000079785	0.267149	0.108554	0.314632	4590.54	5009.12	4475.96	5900.64	DDX1
ENSG00000079805	-0.165683	0.317261	0.610733	4375.47	3672.32	4548.88	4282.75	DNM2
ENSG00000079819	0.771564	0.00905878	0.0504437	2648.6	3002.12	2012.92	4954.58	EPB41L2
ENSG00000079841	0.884226	0.0209865	0.0958092	65.0627	125.887	78.3202	138.647	RIMS1
ENSG00000079931	2.56244	0.00115345	0.00937364	563.877	1389.56	450.116	4599.81	MOXD1
ENSG00000079950	0.344653	0.0506143	0.185706	1491.02	1829.56	1604.21	2100.09	STX7
ENSG00000079974	-0.311905	0.0824519	0.261678	1853.38	1427.92	1986.81	1664.78	RABL2B
ENSG00000079999	0.132502	0.550427	0.806302	2049.48	1809.18	1827.47	2439.57	KEAP1
ENSG00000080031	-0.773098	0.125402	0.345503	80.4248	35.9678	75.6195	55.0509	PTPRH
ENSG00000080166	1.40947	0.0900135	0.278459	85.8467	63.5432	20.7054	219.184	DCT
ENSG00000080189	-0.11134	0.543789	0.803332	2069.36	1995.02	1903.99	1684.15	SLC35C2
ENSG00000080200	1.56315	0.000103909	0.00118289	427.426	709.765	363.694	1627.06	CRYBG3
ENSG00000080224	-1.00405	0.0199738	0.092091	202.417	118.694	167.443	66.2649	EPHA6
ENSG00000080293	-3.08409	2.1061e-12	9.09166e-11	1406.98	170.248	748.994	84.6152	SCTR
ENSG00000080298	0.0284172	0.868085	0.959597	2225.69	2072.95	2167.76	2406.95	RFX3
ENSG00000080345	0.449269	0.0166485	0.0806643	3262.17	3944.47	2601.67	4061.53	RIF1
ENSG00000080371	0.248628	0.19314	0.455634	1686.21	1864.33	1807.67	2285.63	RAB21
ENSG00000080493	-2.54732	4.43333e-14	2.35063e-12	11602.9	2255.18	8438.78	1174.42	SLC4A4
ENSG00000080503	-1.46306	2.73503e-18	2.23288e-16	3249.52	1288.85	3435.29	1136.7	SMARCA2
ENSG00000080546	0.085065	0.663156	0.873642	1508.19	1853.54	1678.03	1527.15	SESN1
ENSG00000080561	-1.05761	0.0108492	0.0581244	203.321	151.065	298.877	90.732	MID2
ENSG00000080573	0.939999	0.1841	0.442574	72.2919	199.022	56.7147	48.9341	COL5A3
ENSG00000080603	-0.261614	0.321685	0.615848	699.424	453.195	597.755	627.988	SRCAP
ENSG00000080608	0.180504	0.303642	0.595444	989.496	1110.21	921.838	1056.16	PUM3
ENSG00000080644	2.1229	1.86212e-18	1.5499e-16	194.285	874.018	171.944	721.778	CHRNA3
ENSG00000080709	-1.15459	0.00335041	0.0225347	396.702	286.544	591.453	158.016	KCNN2
ENSG00000080802	-0.229134	0.403213	0.692378	1083.48	721.755	1090.18	1131.6	CNOT4
ENSG00000080815	-0.0144513	0.93235	0.981146	2879.03	2877.43	2599.87	2547.63	PSEN1
ENSG00000080819	0.283727	0.133989	0.360508	908.167	1005.9	876.827	1166.26	CPOX
ENSG00000080822	0.0288089	0.869322	0.959835	2044.96	2185.65	1937.3	1877.85	CLDND1
ENSG00000080823	-0.385499	0.0515382	0.188317	776.235	564.695	801.207	642.26	MOK
ENSG00000080824	0.305425	0.149803	0.387763	33022	32550.9	29059.5	44167.1	HSP90AA1
ENSG00000080839	0.809911	9.47455e-06	0.000138374	611.77	1065.85	575.249	1015.38	RBL1
ENSG00000080845	-0.190827	0.440397	0.724967	4604.09	3172.36	4556.08	4851.61	DLGAP4
ENSG00000080854	0.509577	0.0233621	0.103955	303.626	418.426	299.777	440.407	IGSF9B
ENSG00000080947	-0.118756	0.601701	0.840149	493.392	516.738	537.439	433.271	CROCCP3
ENSG00000080986	0.990023	0.000462742	0.00431804	652.435	932.766	513.133	1381.37	NDC80
ENSG00000081014	0.228887	0.250708	0.533235	525.02	586.276	513.133	630.027	AP4E1
ENSG00000081019	0.30521	0.122979	0.341042	962.386	1094.62	1000.16	1329.38	RSBN1
ENSG00000081026	0.309567	0.198268	0.463085	802.44	842.846	822.813	1170.34	MAGI3
ENSG00000081041	-1.74759	0.0180085	0.0855851	49.7007	9.59142	37.8098	16.3114	CXCL2
ENSG00000081051	-2.81692	1.75017e-28	3.92521e-26	2462.44	316.517	1733.85	279.332	AFP
ENSG00000081052	-1.4719	0.019528	0.090592	82.2321	17.9839	53.1137	30.5838	COL4A4
ENSG00000081059	0.236256	0.30156	0.593867	559.359	563.496	469.021	647.358	TCF7
ENSG00000081087	0.380465	0.0780794	0.251899	674.122	1022.69	749.894	831.88	OSTM1
ENSG00000081138	-0.301472	0.180081	0.435893	861.178	826.061	1125.29	786.004	CDH7
ENSG00000081148	-0.167189	0.748194	0.913114	65.9664	43.1614	54.9142	64.226	IMPG2
ENSG00000081154	0.239108	0.100502	0.299434	3905.57	4531.95	4037.54	4842.44	PCNP
ENSG00000081177	-0.398896	0.0209725	0.0957815	1629.28	1348.79	1824.77	1271.27	EXD2
ENSG00000081181	-0.081992	0.710989	0.897801	615.385	510.743	584.251	621.871	ARG2
ENSG00000081189	-0.486644	0.416784	0.703086	99.4014	98.3121	89.123	36.7006	MEF2C
ENSG00000081307	0.125897	0.491595	0.766732	1416.92	1743.24	1567.31	1513.9	UBA5
ENSG00000081320	0.475052	0.283534	0.573936	180.73	154.662	170.144	332.344	STK17B
ENSG00000081377	-0.139474	0.373369	0.665253	1635.6	1502.26	1625.82	1458.85	CDC14B
ENSG00000081386	0.00115272	0.996362	0.999178	716.594	569.491	634.664	781.926	ZNF510
ENSG00000081479	0.6979	0.00211319	0.0154314	3663.39	5482.7	2638.58	4740.49	LRP2
ENSG00000081665	-0.287388	0.212342	0.481937	681.351	660.609	763.397	524.003	ZNF506
ENSG00000081692	-0.26567	0.212991	0.482848	469.898	410.033	489.727	388.415	JMJD4
ENSG00000081721	0.437748	0.0157	0.0772606	745.511	1021.49	712.084	953.196	DUSP12
ENSG00000081760	-0.445179	0.0495926	0.182955	1852.48	1136.58	1840.98	1575.07	AACS
ENSG00000081791	0.0174218	0.916896	0.976108	1993.45	2179.65	2058.83	1922.7	KIAA0141
ENSG00000081803	-0.659448	0.0127557	0.0659441	814.188	613.851	815.611	418.998	CADPS2
ENSG00000081818	-0.461375	0.389778	0.680264	74.0992	57.5485	56.7147	37.72	PCDHB4
ENSG00000081842	0.3876	0.556866	0.811554	21.6876	38.3657	33.3086	33.6422	PCDHA6
ENSG00000081870	0.238097	0.24065	0.520777	486.163	555.104	457.318	557.645	HSPB11
ENSG00000081913	0.704311	0.000172166	0.00185187	829.55	1215.71	753.495	1363.02	PHLPP1
ENSG00000081923	-0.548903	0.206056	0.473396	1588.62	1670.11	1743.75	608.618	ATP8B1
ENSG00000081985	-0.961062	0.184843	0.443732	32.5314	19.1828	32.4084	14.2724	IL12RB2
ENSG00000082014	0.531356	0.00558038	0.0341545	698.521	951.949	717.485	1093.88	SMARCD3
ENSG00000082068	0.274194	0.160695	0.40552	1050.04	1174.95	873.226	1150.97	WDR70
ENSG00000082146	-0.0208206	0.907481	0.973153	1339.21	1304.43	1470.08	1463.95	STRADB
ENSG00000082153	0.340482	0.0734857	0.240499	5211.34	5609.78	4827.95	7100.54	BZW1
ENSG00000082196	-0.0692084	0.872207	0.960519	123.8	160.656	140.436	91.7515	C1QTNF3
ENSG00000082212	0.238582	0.124336	0.343551	1551.57	1848.75	1612.32	1883.96	ME2
ENSG00000082213	0.294454	0.158182	0.401438	684.966	796.088	744.492	956.254	C5orf22
ENSG00000082258	0.115366	0.466787	0.745766	2874.51	2884.62	2598.97	3044.11	CCNT2
ENSG00000082269	0.40822	0.0144769	0.0726904	942.506	1234.9	919.138	1235.59	FAM135A
ENSG00000082293	-2.42	2.18304e-08	5.48204e-07	169.886	40.7635	188.149	26.506	COL19A1
ENSG00000082397	-0.163948	0.662082	0.872993	1919.35	2424.23	1991.31	1067.38	EPB41L3
ENSG00000082438	-1.10976	0.000436677	0.0041102	2922.4	1823.57	3113.9	974.604	COBLL1
ENSG00000082458	-0.0528863	0.75488	0.915769	2546.48	2226.41	2427.93	2568.02	DLG3
ENSG00000082482	2.74357	1.09643e-12	4.90677e-11	52.4116	255.372	44.1114	390.453	KCNK2
ENSG00000082497	0.856318	0.0718335	0.236719	160.85	336.899	111.629	156.997	SERTAD4
ENSG00000082512	0.604512	0.133447	0.359793	267.48	606.658	324.084	293.605	TRAF5
ENSG00000082515	-0.0457468	0.861654	0.957655	703.943	564.695	729.188	822.705	MRPL22
ENSG00000082516	0.4326	0.0188086	0.0883995	1090.7	1323.62	961.449	1445.6	GEMIN5
ENSG00000082556	-0.858762	0.0997628	0.298097	300.012	206.216	213.355	77.479	OPRK1
ENSG00000082641	0.0581594	0.739532	0.91029	7622.28	7785.84	6485.28	6902.77	NFE2L1
ENSG00000082684	3.14741	6.2326e-70	1.2161e-66	291.879	2813.88	328.585	2684.24	SEMA5B
ENSG00000082701	0.0840062	0.585947	0.830146	3402.24	3669.92	3223.73	3354.03	GSK3B
ENSG00000082781	0.251091	0.409151	0.697868	3343.5	5196.15	3405.58	2837.16	ITGB5
ENSG00000082805	-0.377167	0.0182777	0.0865615	2185.93	1624.55	2009.32	1605.65	ERC1
ENSG00000082898	0.445004	0.00100413	0.00830195	9890.44	13015.6	9596.48	13511.9	XPO1
ENSG00000082996	0.0707155	0.789909	0.928034	1010.28	1184.54	878.627	800.277	RNF13
ENSG00000083067	0.896861	0.0100852	0.0547836	96.6905	177.441	82.8214	156.997	TRPM3
ENSG00000083093	0.212126	0.260097	0.54348	681.351	746.932	663.471	810.471	PALB2
ENSG00000083097	-0.491852	0.0185226	0.0874033	2103.7	1643.73	1979.61	1261.07	DOPEY1
ENSG00000083099	0.151534	0.359587	0.652063	1143.12	1285.25	1202.71	1320.2	LYRM2
ENSG00000083123	0.274092	0.109152	0.31599	875.636	1087.43	901.133	1061.26	BCKDHB
ENSG00000083168	0.245487	0.122136	0.339913	3041.68	3309.04	2795.22	3609.91	KAT6A
ENSG00000083223	-0.190417	0.290324	0.581541	1028.35	968.734	1142.4	933.826	ZCCHC6
ENSG00000083290	-0.00847618	0.964175	0.990939	1156.67	1268.47	1198.21	1073.49	ULK2
ENSG00000083307	-0.520174	0.175605	0.428837	2410.94	2419.44	2529.65	1026.6	GRHL2
ENSG00000083312	0.350866	0.054773	0.195882	7238.23	8044.81	6975	10080.4	TNPO1
ENSG00000083444	-0.279138	0.135963	0.363762	3370.61	3130.4	3468.6	2506.85	PLOD1
ENSG00000083454	2.0667	0.0425887	0.163968	9.94014	44.3603	4.50116	16.3114	P2RX5
ENSG00000083457	-0.0777589	0.748318	0.913114	535.864	456.792	574.348	594.346	ITGAE
ENSG00000083520	0.181113	0.257239	0.540766	2289.85	2649.63	2171.36	2408.99	DIS3
ENSG00000083535	0.0506469	0.8008	0.932995	602.734	588.674	604.956	661.63	PIBF1
ENSG00000083544	0.503817	0.018843	0.0885087	470.801	611.453	469.921	721.778	TDRD3
ENSG00000083635	0.517395	0.0182467	0.0864359	416.582	541.915	403.304	631.046	NUFIP1
ENSG00000083642	0.339187	0.0536078	0.193024	2269.06	2538.13	2028.22	2897.31	PDS5B
ENSG00000083720	0.385586	0.0373587	0.148129	1501.86	2232.4	1654.63	1892.12	OXCT1
ENSG00000083750	-0.267545	0.159221	0.403102	689.484	586.276	725.588	589.248	RRAGB
ENSG00000083799	-0.0534347	0.784345	0.926194	756.354	773.308	748.994	677.941	CYLD
ENSG00000083807	-0.0323605	0.910569	0.973909	188.863	203.818	219.657	195.736	SLC27A5
ENSG00000083812	-0.081097	0.701774	0.892402	526.827	459.189	494.228	505.652	ZNF324
ENSG00000083814	-0.541486	0.0338339	0.137192	459.957	279.35	474.423	361.909	ZNF671
ENSG00000083817	-0.0370681	0.886229	0.966255	260.251	239.786	242.163	249.768	ZNF416
ENSG00000083828	-0.300685	0.229566	0.505849	404.835	286.544	380.798	350.694	ZNF586
ENSG00000083838	-0.0833796	0.714288	0.899566	376.822	371.668	376.297	339.48	ZNF446
ENSG00000083844	0.0184499	0.921689	0.978083	781.656	739.739	738.191	799.257	ZNF264
ENSG00000083845	0.235855	0.161881	0.407092	11672.4	12304.6	11349.2	14804.6	RPS5
ENSG00000083857	0.160202	0.445741	0.729027	9660.91	10436.7	7459.33	8694.98	FAT1
ENSG00000083896	-0.375234	0.00710027	0.0413183	5772.51	4494.78	6000.05	4581.46	YTHDC1
ENSG00000083937	-0.164459	0.315356	0.608447	1278.66	1170.15	1326.04	1154.03	CHMP2B
ENSG00000084070	-0.558531	0.00411809	0.0266685	1087.99	683.389	1107.29	806.393	SMAP2
ENSG00000084072	0.0307276	0.859636	0.956851	1183.78	1280.45	1325.14	1282.48	PPIE
ENSG00000084073	-0.0319996	0.859875	0.956851	1782.9	1583.78	1510.59	1637.25	ZMPSTE24
ENSG00000084090	0.332015	0.0779108	0.251563	3608.27	3852.16	3149.91	4653.84	STARD7
ENSG00000084092	-0.0373637	0.84402	0.95149	938.891	983.121	940.743	849.211	NOA1
ENSG00000084093	-0.152185	0.331038	0.625167	2401	2063.35	2206.47	2082.76	REST
ENSG00000084110	0.749757	0.460869	0.741799	7.22919	15.5861	9.90256	13.253	HAL
ENSG00000084112	-0.154133	0.338892	0.632954	1809.11	1534.63	1709.54	1627.06	SSH1
ENSG00000084207	-0.184	0.202151	0.468065	12175.8	11455.8	12842.7	10567.7	GSTP1
ENSG00000084234	-0.16311	0.424082	0.710085	21753.5	20415.3	18688.8	15704.8	APLP2
ENSG00000084444	0.719986	0.00165372	0.0126589	522.309	938.761	493.328	735.031	FAM234B
ENSG00000084463	0.226268	0.191386	0.453304	3189.88	3358.2	3106.7	4006.48	WBP11
ENSG00000084623	0.101912	0.609058	0.845077	3444.71	3112.42	3202.13	4019.73	EIF3I
ENSG00000084628	1.2678	4.19468e-06	6.68135e-05	758.162	1348.79	679.676	2112.32	NKAIN1
ENSG00000084636	-1.37345	0.000809292	0.00691674	272.902	131.882	249.364	70.3428	COL16A1
ENSG00000084652	-0.0531231	0.740412	0.910506	2931.44	2611.26	2819.53	2930.95	TXLNA
ENSG00000084674	-2.47714	1.32417e-32	3.53935e-30	2764.26	556.303	2699.8	426.135	APOB
ENSG00000084676	-0.377375	0.0455772	0.172845	1528.97	1039.47	1406.16	1219.27	NCOA1
ENSG00000084693	0.352834	0.0569127	0.200847	2175.99	2514.15	2216.37	3094.06	AGBL5
ENSG00000084710	0.740297	0.00625151	0.0373368	1106.97	1395.55	1046.07	2200	EFR3B
ENSG00000084731	-0.191819	0.394371	0.684682	2433.53	1775.61	2436.03	2486.46	KIF3C
ENSG00000084733	-0.000308753	0.998703	0.999948	4563.43	4290.96	5073.71	5342.99	RAB10
ENSG00000084734	-0.962548	0.298336	0.590199	15.362	9.59142	33.3086	15.2919	GCKR
ENSG00000084754	-0.0935253	0.517547	0.784401	4792.95	4451.62	4522.77	4279.7	HADHA
ENSG00000084764	-0.588975	0.00273673	0.0190507	967.808	674.996	1124.39	715.661	MAPRE3
ENSG00000084774	0.541851	0.000246795	0.00250805	3316.39	5063.07	3365.97	4666.07	CAD
ENSG00000085063	-0.496875	0.0084514	0.0477152	4392.64	3533.24	4543.47	2800.46	CD59
ENSG00000085117	1.01587	0.00127814	0.0102084	394.895	1112.61	490.627	678.961	CD82
ENSG00000085185	-0.279703	0.159273	0.40313	1993.45	1467.49	2051.63	1863.57	BCORL1
ENSG00000085224	0.0109359	0.944491	0.984082	6190.9	6198.46	5589.54	5672.28	ATRX
ENSG00000085231	0.280444	0.26861	0.556086	459.054	456.792	408.706	596.384	AK6
ENSG00000085274	0.0476865	0.81417	0.939273	549.419	555.104	578.85	610.657	MYNN
ENSG00000085276	-1.20466	0.000496808	0.00458115	4323.06	1425.53	5576.94	2868.76	MECOM
ENSG00000085365	0.208834	0.291154	0.582299	1778.38	2107.72	1551.1	1741.24	SCAMP1
ENSG00000085377	0.090224	0.605749	0.842916	1771.15	2011.8	1741.05	1727.99	PREP
ENSG00000085382	0.526443	0.00672629	0.039555	890.094	1465.09	1009.16	1271.27	HACE1
ENSG00000085415	0.58022	0.00272424	0.0189908	886.48	1222.91	911.936	1464.96	SEH1L
ENSG00000085433	0.083746	0.736744	0.908835	557.552	526.329	609.458	709.545	WDR47
ENSG00000085449	0.151383	0.340978	0.634783	2493.17	2670.01	2586.37	2970.71	WDFY1
ENSG00000085465	-0.746999	0.07038	0.233229	103.016	69.5378	140.436	75.4401	OVGP1
ENSG00000085491	0.130451	0.468347	0.746661	1978.09	2360.69	1977.81	1970.62	SLC25A24
ENSG00000085511	0.384421	0.0172413	0.0826769	1535.3	1909.89	1528.6	2088.87	MAP3K4
ENSG00000085514	0.134548	0.757737	0.917217	76.8102	79.1292	63.0163	74.4206	PILRA
ENSG00000085552	-0.117397	0.574143	0.823182	3829.66	3901.31	3569.42	2920.75	IGSF9
ENSG00000085563	-0.617138	0.102254	0.302989	116.571	79.1292	118.831	74.4206	ABCB1
ENSG00000085644	0.0342937	0.849366	0.952626	862.081	862.029	893.031	934.845	ZNF213
ENSG00000085662	0.561556	0.000518014	0.00475229	2918.79	3925.29	2751.11	4441.79	AKR1B1
ENSG00000085719	-0.112521	0.465768	0.745412	2874.51	2493.77	2714.2	2675.06	CPNE3
ENSG00000085721	0.0685666	0.701382	0.892175	1631.99	1532.23	1508.79	1760.61	RRN3
ENSG00000085733	-0.190689	0.287583	0.578133	6240.6	6203.25	6599.61	5048.37	CTTN
ENSG00000085741	-0.329927	0.537228	0.799085	232.238	306.926	280.873	101.946	WNT11
ENSG00000085760	0.285325	0.139189	0.369052	769.005	864.427	760.697	999.071	MTIF2
ENSG00000085788	0.0293498	0.85196	0.953508	1863.32	1987.82	1894.99	1848.28	DDHD2
ENSG00000085831	-1.86977	2.18228e-13	1.04364e-11	480.741	127.086	514.033	144.763	TTC39A
ENSG00000085832	0.252257	0.109671	0.316694	1492.83	1790	1450.27	1715.75	EPS15
ENSG00000085840	1.00393	1.12101e-05	0.000160951	630.747	1035.87	518.534	1268.21	ORC1
ENSG00000085871	-1.32453	3.18046e-07	6.48456e-06	499.718	171.447	449.216	206.951	MGST2
ENSG00000085872	0.182025	0.291161	0.582299	3270.31	3403.76	3310.16	4060.51	CHERP
ENSG00000085978	0.0631802	0.790082	0.928034	766.294	663.007	721.086	889.989	ATG16L1
ENSG00000085982	-0.0233475	0.893172	0.968561	1700.67	1755.23	1637.52	1530.21	USP40
ENSG00000085998	0.0256208	0.884123	0.965637	2146.17	2371.48	2151.56	2004.26	POMGNT1
ENSG00000085999	0.716261	0.000239506	0.0024416	828.646	1212.12	704.882	1306.95	RAD54L
ENSG00000086015	0.0954168	0.540673	0.801581	2605.22	2877.43	2536.86	2616.96	MAST2
ENSG00000086061	0.277248	0.161436	0.406496	8027.12	8047.2	7181.16	10382.2	DNAJA1
ENSG00000086062	-0.362273	0.187214	0.447204	3300.13	3205.93	3309.26	1936.98	B4GALT1
ENSG00000086065	-0.0754966	0.697943	0.890374	1191.91	1019.09	1183.81	1234.57	CHMP5
ENSG00000086102	-0.117139	0.448967	0.731423	1755.79	1626.95	1806.77	1657.64	NFX1
ENSG00000086189	0.722555	0.000163873	0.00177935	810.573	1201.33	772.4	1409.91	DIMT1
ENSG00000086200	0.46911	0.0137814	0.0700631	921.722	1137.78	847.119	1310.01	IPO11
ENSG00000086232	0.138179	0.380562	0.672702	4178.47	4231.02	4008.74	4778.21	EIF2AK1
ENSG00000086289	1.07154	0.000129817	0.00144908	147.295	281.748	143.137	328.266	EPDR1
ENSG00000086300	-0.484023	0.0661083	0.222828	448.21	279.35	465.42	373.123	SNX10
ENSG00000086475	0.275272	0.128131	0.350594	3759.18	3944.47	3442.49	4770.06	SEPHS1
ENSG00000086504	-0.0847832	0.638126	0.860629	1657.29	1403.94	1570.01	1638.27	MRPL28
ENSG00000086506	0.432502	0.388648	0.67952	41.5679	65.941	49.5128	57.0898	HBQ1
ENSG00000086544	-0.193286	0.557599	0.812173	1140.41	1387.16	1291.83	741.148	ITPKC
ENSG00000086548	-2.98054	6.59156e-09	1.79379e-07	188.863	32.3711	175.545	14.2724	CEACAM6
ENSG00000086570	0.486379	0.427678	0.713662	45.1825	79.1292	38.71	38.7395	FAT2
ENSG00000086589	0.0581121	0.723344	0.902605	2111.83	2098.12	2174.06	2363.11	RBM22
ENSG00000086598	-0.295143	0.04811	0.179488	6158.37	5247.71	6093.68	4738.45	TMED2
ENSG00000086619	-1.95357	1.25064e-20	1.25141e-18	2371.18	598.265	1941.8	515.847	ERO1B
ENSG00000086666	-0.111726	0.571141	0.821169	1568.73	1274.46	1526.79	1589.34	ZFAND6
ENSG00000086696	-1.52385	0.0312827	0.129447	89.4613	16.785	41.4107	28.5449	HSD17B2
ENSG00000086712	0.218298	0.237779	0.516999	1566.02	1640.13	1541.2	1973.68	TXLNG
ENSG00000086730	0.107687	0.810254	0.937359	63.2554	71.9357	63.0163	64.226	LAT2
ENSG00000086758	-0.0900147	0.547843	0.804857	12974.6	11206.4	11847.1	12113.2	HUWE1
ENSG00000086827	0.358094	0.060494	0.209661	792.5	924.373	708.483	999.071	ZW10
ENSG00000086848	0.325149	0.197709	0.462442	452.728	595.867	393.402	464.874	ALG9
ENSG00000086967	-1.03396	0.0967335	0.292208	253.925	185.834	221.457	46.8952	MYBPC2
ENSG00000086991	0.0764613	0.890277	0.968007	45.1825	57.5485	45.9119	38.7395	NOX4
ENSG00000087008	0.14613	0.604063	0.841811	394.895	551.507	452.817	387.395	ACOX3
ENSG00000087053	0.0557485	0.788504	0.927662	1882.3	1679.7	1855.38	2204.07	MTMR2
ENSG00000087074	-0.361578	0.135352	0.362523	1411.5	1254.08	1328.74	879.795	PPP1R15A
ENSG00000087076	-0.616705	0.206649	0.47418	501.525	631.835	827.314	235.495	HSD17B14
ENSG00000087077	-0.0557993	0.746025	0.912507	2420.88	2599.28	2631.38	2262.18	TRIP6
ENSG00000087085	-0.164785	0.769743	0.920772	383.147	492.759	320.483	135.588	ACHE
ENSG00000087086	-0.945423	7.83723e-06	0.00011709	25410.6	12090	29195.4	16264.5	FTL
ENSG00000087087	0.135615	0.337704	0.631641	7841.87	8165.9	7455.73	8638.91	SRRT
ENSG00000087088	-0.144413	0.461437	0.741851	2736.25	2822.28	3514.51	2833.08	BAX
ENSG00000087095	-0.0744645	0.681718	0.882952	1262.4	1158.16	1351.25	1323.26	NLK
ENSG00000087111	-0.233903	0.233231	0.510089	2554.62	2405.05	2492.74	1888.04	PIGS
ENSG00000087116	-0.103436	0.80287	0.933911	517.791	703.771	562.645	302.78	ADAMTS2
ENSG00000087152	-0.0848317	0.546069	0.804385	4171.24	3903.71	4060.05	3857.64	ATXN7L3
ENSG00000087157	0.106573	0.561056	0.814755	1567.83	1893.11	1677.13	1601.57	PGS1
ENSG00000087191	0.129289	0.463175	0.74352	3651.65	3546.43	3502.81	4277.66	PSMC5
ENSG00000087206	0.12731	0.52905	0.793148	792.5	788.895	797.606	947.079	UIMC1
ENSG00000087245	1.61016	2.90958e-18	2.36549e-16	742.8	2574.1	864.223	2332.53	MMP2
ENSG00000087253	0.748805	0.0209755	0.0957815	146.391	314.119	179.146	233.456	LPCAT2
ENSG00000087258	-0.087077	0.760387	0.917883	1567.83	1214.51	1832.87	1985.91	GNAO1
ENSG00000087263	0.437057	0.00742747	0.0428899	1047.33	1427.92	1034.37	1390.54	OGFOD1
ENSG00000087266	-0.407339	0.012233	0.0638009	2346.78	1899.1	2436.93	1708.62	SH3BP2
ENSG00000087269	0.357592	0.0206423	0.0946144	1916.64	2335.51	1831.97	2467.09	NOP14
ENSG00000087274	0.00865993	0.951975	0.986556	7043.04	6688.82	6585.2	7021.03	ADD1
ENSG00000087299	0.133861	0.516017	0.783363	554.841	568.292	554.543	648.377	L2HGDH
ENSG00000087301	-0.191725	0.29841	0.590285	1227.16	1198.93	1359.35	1066.36	TXNDC16
ENSG00000087302	-0.0234562	0.921822	0.978087	3687.79	2877.43	3570.32	4262.37	RTRAF
ENSG00000087303	-0.575309	0.0755956	0.245837	1229.87	551.507	1086.58	1002.13	NID2
ENSG00000087338	-0.650735	4.38819e-05	0.00054851	2007.91	1281.65	2111.05	1341.61	GMCL1
ENSG00000087365	0.105478	0.429556	0.715083	8852.15	9611.8	8839.38	9421.86	SF3B2
ENSG00000087448	-0.0917104	0.579634	0.826639	1950.07	1972.24	2029.12	1762.65	KLHL42
ENSG00000087460	0.0689318	0.625715	0.853892	37725.5	39306.9	40060.4	42285.2	GNAS
ENSG00000087470	0.399324	0.0166547	0.0806643	2882.64	3512.86	2889.75	4099.25	DNM1L
ENSG00000087494	-1.42569	3.99627e-05	0.000505021	675.93	363.275	839.917	201.853	PTHLH
ENSG00000087495	1.54279	2.2693e-07	4.74583e-06	88.5576	267.361	94.5244	266.079	PHACTR3
ENSG00000087502	0.0443131	0.787542	0.927202	1186.49	1196.53	1151.4	1214.18	ERGIC2
ENSG00000087510	0.310745	0.461765	0.742136	490.681	996.309	656.27	427.154	TFAP2C
ENSG00000087586	0.402055	0.156211	0.398595	972.326	947.153	900.233	1526.13	AURKA
ENSG00000087589	-0.709141	0.506908	NA	9.94014	8.3925	17.1044	8.15569	CASS4
ENSG00000087842	0.150434	0.651166	0.8668	266.576	260.167	331.286	402.687	PIR
ENSG00000087884	-0.0536446	0.845494	0.95149	215.068	201.42	225.958	223.262	AAMDC
ENSG00000087903	0.0841978	0.716693	0.899907	850.334	954.347	1107.29	1120.39	RFX2
ENSG00000087995	0.285572	0.152459	0.392013	753.643	848.841	770.599	1008.25	METTL2A
ENSG00000088035	0.269787	0.19698	0.461189	541.286	663.007	497.829	590.268	ALG6
ENSG00000088038	-0.140623	0.350504	0.644194	3337.18	2864.24	3222.83	3085.91	CNOT3
ENSG00000088179	0.143278	0.429795	0.715299	1231.67	1242.09	1077.58	1307.97	PTPN4
ENSG00000088205	0.408062	0.00522432	0.0323199	2620.58	3358.2	2524.25	3468.21	DDX18
ENSG00000088247	0.203634	0.312273	0.605545	14128.6	13847.6	14040.9	18590.9	KHSRP
ENSG00000088256	-0.151216	0.354866	0.647964	2239.24	1870.33	2156.06	2086.84	GNA11
ENSG00000088280	-0.383674	0.0147221	0.0734299	2354.91	1895.5	2569.26	1878.87	ASAP3
ENSG00000088298	-0.53656	0.0158051	0.0777189	642.495	486.765	643.666	400.648	EDEM2
ENSG00000088305	1.35967	2.54455e-06	4.27643e-05	1361.8	2545.32	1332.34	4367.37	DNMT3B
ENSG00000088325	0.945558	7.51365e-06	0.000112861	4729.7	7283.49	3969.13	9468.75	TPX2
ENSG00000088340	0.385684	0.396487	0.685905	70.4846	137.877	108.928	96.8488	FER1L4
ENSG00000088356	-0.0272356	0.898473	0.969957	1029.26	874.018	1001.06	1117.33	PDRG1
ENSG00000088367	-0.00930958	0.961653	0.990136	1959.11	1744.44	1997.62	2185.72	EPB41L1
ENSG00000088386	-2.53526	1.84678e-06	3.20306e-05	116.571	28.7743	136.835	15.2919	SLC15A1
ENSG00000088387	-0.124869	0.569492	0.820311	1560.6	1600.57	1486.28	1194.81	DOCK9
ENSG00000088448	0.0707783	0.64267	0.862848	3498.93	3865.34	3510.91	3497.77	ANKRD10
ENSG00000088451	-0.16165	0.506942	0.777574	390.376	323.711	411.406	392.492	TGDS
ENSG00000088538	0.425774	0.0192936	0.0898252	805.151	1172.55	864.223	1070.43	DOCK3
ENSG00000088543	-0.0458044	0.887629	0.966809	366.882	290.141	418.608	469.971	C3orf18
ENSG00000088682	-0.731301	3.05647e-05	0.00039443	1268.72	748.131	1316.14	808.432	COQ9
ENSG00000088726	0.757775	0.339226	0.633456	71.3883	245.78	97.2251	39.759	TMEM40
ENSG00000088727	-0.787263	0.0021593	0.0157034	338.868	184.635	324.984	199.814	KIF9
ENSG00000088756	-0.28919	0.0666008	0.223913	2057.61	1752.83	2070.54	1626.04	ARHGAP28
ENSG00000088766	-0.305638	0.0915715	0.28151	1601.27	1394.35	1588.91	1187.67	CRLS1
ENSG00000088808	-0.767416	0.000411637	0.00389896	1463.01	881.212	1248.62	712.603	PPP1R13B
ENSG00000088812	-0.116095	0.545558	0.803937	3454.65	3262.28	2996.87	2691.38	ATRN
ENSG00000088826	-0.574193	0.0171898	0.0824909	792.5	451.996	789.504	609.637	SMOX
ENSG00000088832	-0.162773	0.322423	0.616557	4992.66	4073.96	4900.87	4762.92	FKBP1A
ENSG00000088833	-0.043234	0.783733	0.925979	2434.43	2309.14	2547.66	2525.2	NSFL1C
ENSG00000088836	1.1302	0.00872748	0.0488218	145.488	501.152	194.45	243.651	SLC4A11
ENSG00000088854	-0.0534149	0.810591	0.937645	1463.91	1606.56	1431.37	1184.61	C20orf194
ENSG00000088876	0.0721714	0.763199	0.91918	403.931	377.662	395.202	461.816	ZNF343
ENSG00000088881	-0.594047	0.0720268	0.237196	1597.65	820.067	1956.21	1533.27	EBF4
ENSG00000088882	-0.132061	0.44432	0.728003	5337.86	5531.85	5876.72	4702.77	CPXM1
ENSG00000088888	-0.175689	0.218379	0.491069	4307.7	3780.22	4429.14	3954.49	MAVS
ENSG00000088899	-0.540278	0.000860664	0.00728242	2615.16	1727.66	2703.4	1928.82	LZTS3
ENSG00000088926	-2.5666	0.038407	NA	14.4584	2.39786	18.0047	3.05838	F11
ENSG00000088930	0.183318	0.301326	0.593637	4571.56	4501.97	4041.14	5276.73	XRN2
ENSG00000088970	-0.428457	0.181777	0.438791	429.233	236.189	401.504	380.259	KIZ
ENSG00000088986	-0.39963	0.0210021	0.0958392	4278.78	2894.21	4091.56	3449.85	DYNLL1
ENSG00000088992	-0.652263	0.195668	0.459155	129.222	61.1453	71.1184	66.2649	TESC
ENSG00000089006	0.132212	0.361492	0.653326	3180.84	3590.79	3208.43	3412.13	SNX5
ENSG00000089009	0.305476	0.0868267	0.271718	23824.7	25774.6	23051.4	32154.8	RPL6
ENSG00000089022	0.190163	0.247173	0.529168	1686.21	2013	1664.53	1810.56	MAPKAPK5
ENSG00000089048	0.538266	0.00496731	0.0310052	931.662	1200.13	857.022	1396.66	ESF1
ENSG00000089050	-0.046279	0.821857	0.941666	914.493	821.266	971.351	1004.17	RBBP9
ENSG00000089053	0.0528855	0.744438	0.912235	3398.62	3831.77	3521.71	3347.91	ANAPC5
ENSG00000089057	0.33401	0.0559216	0.198715	1611.21	2046.57	1461.98	1827.89	SLC23A2
ENSG00000089060	0.248597	0.577095	0.825495	578.335	983.121	559.945	370.064	SLC8B1
ENSG00000089063	-0.00216851	0.990899	0.998236	2431.72	2128.1	2360.41	2655.7	TMEM230
ENSG00000089091	-0.121436	0.594044	0.835077	381.34	364.474	426.71	378.22	DZANK1
ENSG00000089094	0.572452	0.000281303	0.00281332	2811.25	3916.9	2792.52	4415.28	KDM2B
ENSG00000089101	0.0512707	0.932806	0.981146	29.8204	35.9678	42.3109	38.7395	CFAP61
ENSG00000089116	2.02798	3.01667e-05	0.000389809	150.909	311.721	135.935	857.366	LHX5
ENSG00000089123	-0.0914457	0.742347	0.91118	243.082	267.361	283.573	227.34	TASP1
ENSG00000089127	-0.949987	0.145073	0.37975	47.8934	25.1775	91.8237	46.8952	OAS1
ENSG00000089154	-0.0222903	0.876378	0.962398	7802.11	7439.35	7192.86	7325.84	GCN1
ENSG00000089157	0.31872	0.080365	0.256978	36938.5	39856	35379.1	50338.9	RPLP0
ENSG00000089159	0.0371072	0.863175	0.958309	3286.57	3829.38	3169.72	2796.38	PXN
ENSG00000089163	-0.609604	0.309276	0.602247	38.8569	29.9732	56.7147	32.6227	SIRT4
ENSG00000089177	-0.188469	0.439241	0.723979	489.778	487.964	498.729	380.259	KIF16B
ENSG00000089195	0.366932	0.0782267	0.252207	682.255	769.712	600.455	883.872	TRMT6
ENSG00000089199	-1.2023	1.30777e-08	3.42053e-07	1449.45	744.534	1815.77	674.883	CHGB
ENSG00000089220	0.225668	0.118778	0.333828	7090.03	8104.75	7367.5	8799.98	PEBP1
ENSG00000089234	-0.00886981	0.965113	0.991172	984.978	853.637	905.634	1024.56	BRAP
ENSG00000089248	-0.44097	0.00772384	0.0443301	6343.62	5156.59	6621.21	4394.89	ERP29
ENSG00000089250	1.67399	0.00714011	0.0415378	49.7007	140.275	20.7054	84.6152	NOS1
ENSG00000089280	0.333404	0.0111273	0.0592183	26781.4	33734.2	26105.8	32903.1	FUS
ENSG00000089289	-0.155903	0.37192	0.663762	1397.95	1161.76	1352.15	1305.93	IGBP1
ENSG00000089327	0.471771	0.0888575	0.275905	168.982	239.786	169.244	229.379	FXYD5
ENSG00000089335	0.0680777	0.660851	0.872254	1894.95	2017.8	2012.92	2078.68	ZNF302
ENSG00000089351	-0.0758826	0.619044	0.849429	3029.03	3038.08	3111.2	2788.22	GRAMD1A
ENSG00000089356	-0.185461	0.759829	0.91762	61.4481	81.5271	70.2181	34.6617	FXYD3
ENSG00000089472	-0.276503	0.31159	0.604769	3980.57	4101.53	3985.33	2476.27	HEPH
ENSG00000089486	0.289154	0.12527	0.345334	1598.56	1879.92	1776.16	2242.81	CDIP1
ENSG00000089505	-0.576262	0.366764	0.658111	62.3518	23.9786	46.8121	48.9341	CMTM1
ENSG00000089558	0.312306	0.728723	0.905313	15.362	21.5807	12.6033	13.253	KCNH4
ENSG00000089597	-0.210821	0.204572	0.471363	19413.1	17620.6	18191.9	14872.9	GANAB
ENSG00000089639	-0.033563	0.86142	0.957647	912.686	948.352	893.031	816.588	GMIP
ENSG00000089682	0.128625	0.506748	0.777454	763.584	790.093	673.374	780.907	RBM41
ENSG00000089685	0.990664	1.0224e-05	0.0001481	1634.7	2611.26	1488.98	3594.62	BIRC5
ENSG00000089692	0.681492	0.137978	0.367038	49.7007	77.9303	45.9119	75.4401	LAG3
ENSG00000089693	-0.0986404	0.53535	0.797812	5033.33	4372.49	5026.9	5021.86	MLF2
ENSG00000089723	0.155241	0.626762	0.854554	138.258	146.269	132.334	154.958	OTUB2
ENSG00000089737	0.0196789	0.888736	0.967364	4259.8	4255	4300.41	4422.42	DDX24
ENSG00000089775	0.174529	0.462064	0.742136	450.017	601.862	568.047	547.45	ZBTB25
ENSG00000089818	-0.367199	0.0524098	0.19022	740.992	597.066	790.404	590.268	NECAP1
ENSG00000089820	-0.410092	0.133786	0.360169	322.603	285.345	353.791	224.281	ARHGAP4
ENSG00000089847	1.30411	0.0043215	0.0277098	40.6642	131.882	69.3179	139.666	ANKRD24
ENSG00000089876	0.976333	0.000173961	0.00186912	1022.03	1561	983.954	2384.52	DHX32
ENSG00000089902	0.146376	0.344007	0.637865	1737.72	1963.84	1832.87	1987.95	RCOR1
ENSG00000089916	0.0443961	0.769047	0.920438	2072.07	2082.54	2054.33	2172.47	GPATCH2L
ENSG00000090006	1.36138	1.72823e-09	5.18789e-08	1359.99	4460.01	1837.37	3755.69	LTBP4
ENSG00000090013	0.0361067	0.897804	0.969819	264.769	291.339	344.789	333.364	BLVRB
ENSG00000090020	-0.117848	0.598491	0.838222	1408.79	1429.12	1299.04	1067.38	SLC9A1
ENSG00000090054	0.0924341	0.674771	0.878621	1803.68	2134.09	1678.03	1579.14	SPTLC1
ENSG00000090060	-0.0905737	0.633886	0.858194	8009.95	6913.02	8700.75	8779.6	PAPOLA
ENSG00000090061	-0.0671902	0.838459	0.949618	712.076	475.974	692.279	863.483	CCNK
ENSG00000090097	0.0973699	0.491916	0.766844	5340.57	5476.7	5062.01	5651.89	PCBP4
ENSG00000090238	-0.303742	0.210552	0.479548	968.712	920.777	979.453	658.572	YPEL3
ENSG00000090263	-0.0901196	0.648445	0.865667	640.687	569.491	635.564	629.007	MRPS33
ENSG00000090266	0.0253733	0.886722	0.966421	1154.86	1192.93	1282.83	1287.58	NDUFB2
ENSG00000090273	0.0273707	0.875863	0.962326	4322.15	3866.54	3987.13	4600.83	NUDC
ENSG00000090316	0.114467	0.43123	0.716709	3106.75	3362.99	2996.87	3244.94	MAEA
ENSG00000090339	-0.167524	0.834985	0.948533	43.3752	76.7314	63.0163	18.3503	ICAM1
ENSG00000090372	0.0259472	0.868164	0.959597	4845.37	4554.73	4686.61	5149.3	STRN4
ENSG00000090382	-3.48904	5.22599e-06	8.19032e-05	5461.66	804.481	6371.85	249.768	LYZ
ENSG00000090402	-2.11478	0.0113812	0.0602057	49.7007	9.59142	27.007	8.15569	SI
ENSG00000090432	-0.0619357	0.709534	0.896893	1239.81	1220.51	1234.22	1149.95	MUL1
ENSG00000090447	0.678815	0.00410877	0.0266446	751.836	1004.7	739.991	1382.39	TFAP4
ENSG00000090470	0.156302	0.397912	0.687144	1205.47	1225.3	1187.41	1440.5	PDCD7
ENSG00000090487	0.0495418	0.760053	0.917764	1790.13	1743.24	1742.85	1912.51	SPG21
ENSG00000090520	-0.187904	0.350406	0.644191	2379.31	2202.43	2124.55	1752.45	DNAJB11
ENSG00000090530	0.198511	0.596498	0.836848	420.197	312.92	394.302	620.852	P3H2
ENSG00000090534	-0.458056	0.593241	0.834619	20.7839	10.7904	27.9072	24.4671	THPO
ENSG00000090539	-0.716866	0.0328346	0.13424	216.876	145.07	305.179	172.289	CHRD
ENSG00000090565	0.0403716	0.782664	0.92579	3553.15	3588.39	3652.24	3820.94	RAB11FIP3
ENSG00000090581	0.0459714	0.846162	0.95149	1069.92	1387.16	1281.03	1040.87	GNPTG
ENSG00000090612	0.264072	0.159991	0.404319	1158.48	1273.26	1165.8	1516.96	ZNF268
ENSG00000090615	-0.436613	0.0368166	0.146575	2273.58	2001.01	2517.95	1540.41	GOLGA3
ENSG00000090621	-0.0325069	0.810077	0.937359	7395.46	7275.09	7311.69	7104.62	PABPC4
ENSG00000090661	-0.309182	0.0948088	0.28799	1756.69	1572.99	1816.67	1312.05	CERS4
ENSG00000090674	0.0843479	0.728979	0.905318	582.854	665.405	525.736	510.75	MCOLN1
ENSG00000090686	0.0312965	0.850765	0.952662	2513.95	2763.53	2538.66	2400.83	USP48
ENSG00000090776	0.933842	1.32621e-06	2.37404e-05	2235.63	4781.32	2229.88	3750.6	EFNB1
ENSG00000090857	0.05125	0.762548	0.919107	2772.4	2610.07	2395.52	2744.39	PDPR
ENSG00000090861	0.210381	0.195225	0.458557	3839.61	4924	4353.53	4555.97	AARS
ENSG00000090863	-0.0934761	0.627762	0.854988	8877.45	9126.24	8398.27	7066.9	GLG1
ENSG00000090889	0.885251	7.81106e-05	0.000915372	1202.76	1779.21	971.351	2235.68	KIF4A
ENSG00000090905	0.0304309	0.864984	0.959008	4114.31	3673.52	3837.69	4446.89	TNRC6A
ENSG00000090924	-0.351858	0.0138502	0.0702664	5342.37	4035.59	5292.47	4297.03	PLEKHG2
ENSG00000090932	1.3127	5.97498e-11	2.16297e-09	629.843	1401.55	517.634	1448.65	DLL3
ENSG00000090971	0.107492	0.614646	0.84752	1690.73	1981.83	1551.1	1511.86	NAT14
ENSG00000090975	-0.141553	0.55943	0.813686	301.819	287.743	325.884	281.371	PITPNM2
ENSG00000090989	0.240993	0.152537	0.392135	1100.64	1353.59	1194.61	1358.94	EXOC1
ENSG00000091009	0.24838	0.220337	0.494264	782.56	821.266	726.488	970.527	RBM27
ENSG00000091039	0.297108	0.0351547	0.141518	3349.83	4190.25	3441.59	4154.3	OSBPL8
ENSG00000091073	-0.190904	0.328277	0.62236	620.807	546.711	605.857	528.081	DTX2
ENSG00000091106	-0.132434	0.870927	0.960141	16.2657	16.785	23.406	19.3698	NLRC4
ENSG00000091127	0.043997	0.819549	0.941132	1369.93	1232.5	1251.32	1469.04	PUS7
ENSG00000091128	-0.918729	0.128846	0.35186	272.902	212.21	233.16	56.0703	LAMB4
ENSG00000091129	1.17969	7.12392e-06	0.00010767	1794.65	2930.18	1415.17	4339.84	NRCAM
ENSG00000091136	-0.820622	0.0213829	0.0970512	21777.9	17559.5	23156.7	7883.49	LAMB1
ENSG00000091137	0.771023	0.438089	0.722926	9.94014	22.7796	9.90256	11.2141	SLC26A4
ENSG00000091138	-2.2135	1.68478e-08	4.33686e-07	1294.93	303.329	831.815	155.977	SLC26A3
ENSG00000091140	0.0313836	0.848191	0.952239	2675.71	2492.57	2425.23	2719.92	DLD
ENSG00000091157	0.112088	0.550224	0.806302	652.435	712.163	689.578	738.09	WDR7
ENSG00000091164	-0.0203408	0.932811	0.981146	1919.35	1499.86	1816.67	2182.67	TXNL1
ENSG00000091262	-1.65828	1.77325e-05	0.000243146	571.106	268.56	692.279	132.53	ABCC6
ENSG00000091317	0.12208	0.614082	0.847346	2778.72	3498.47	2607.07	2364.13	CMTM6
ENSG00000091409	-0.253321	0.113262	0.324042	5121.88	4517.56	4959.38	3941.23	ITGA6
ENSG00000091428	-1.69725	3.43107e-11	1.27761e-09	549.419	200.221	633.764	165.153	RAPGEF4
ENSG00000091436	0.457566	0.0619655	0.212902	773.524	890.803	791.305	1257	MAP3K20
ENSG00000091482	-1.50811	0.163547	0.409854	20.7839	8.3925	14.4037	4.07784	SMPX
ENSG00000091483	0.204308	0.265654	0.552017	2124.48	2146.08	1975.11	2576.18	FH
ENSG00000091490	-0.952168	0.000348372	0.00338181	2999.21	1878.72	2909.55	1176.46	SEL1L3
ENSG00000091513	-2.28035	3.14736e-15	1.87802e-13	1238	230.194	834.516	196.756	TF
ENSG00000091527	0.156682	0.412124	0.700019	5450.81	6926.21	5603.05	5397.02	CDV3
ENSG00000091536	-0.126061	0.751216	0.914159	103.016	119.893	124.232	88.6931	MYO15A
ENSG00000091542	-0.0612334	0.773948	0.922553	1794.65	1427.92	1649.23	1871.73	ALKBH5
ENSG00000091592	0.411893	0.0480619	0.179343	1470.24	1661.71	1402.56	2159.22	NLRP1
ENSG00000091622	1.13988	7.649e-07	1.45182e-05	210.55	475.974	220.557	474.049	PITPNM3
ENSG00000091640	0.0405715	0.796426	0.930587	1496.44	1517.84	1460.18	1523.07	SPAG7
ENSG00000091651	0.695651	0.000230468	0.00236181	1179.26	2063.35	1147.8	1706.58	ORC6
ENSG00000091656	2.26704	1.50168e-20	1.48735e-18	477.127	2517.75	420.409	1803.43	ZFHX4
ENSG00000091664	2.50965	0.000101889	0.00116301	63.2554	471.179	41.4107	125.394	SLC17A6
ENSG00000091704	-2.70774	4.04569e-08	9.69772e-07	192.477	22.7796	123.332	25.4865	CPA1
ENSG00000091732	0.250172	0.180371	0.43638	636.169	744.534	652.669	788.043	ZC3HC1
ENSG00000091831	1.94226	0.0630337	0.21551	23.4949	13.1882	19.8051	152.919	ESR1
ENSG00000091844	0.168353	0.527597	0.792192	229.527	287.743	249.364	250.787	RGS17
ENSG00000091879	-2.18987	9.7885e-42	5.45695e-39	8228.63	1981.83	8693.55	1727.99	ANGPT2
ENSG00000091947	-0.10471	0.638866	0.861158	774.427	853.637	875.926	682.019	TMEM101
ENSG00000091972	-0.952897	1.65137e-07	3.54472e-06	2082.91	957.943	1862.58	1079.61	CD200
ENSG00000091986	0.674206	0.203637	0.470222	652.435	1505.85	548.242	410.843	CCDC80
ENSG00000092010	-0.158781	0.434383	0.719803	1291.31	1033.48	1313.44	1298.79	PSME1
ENSG00000092020	0.64945	0.0145517	0.0729902	408.449	516.738	381.699	721.778	PPP2R3C
ENSG00000092036	0.580644	0.00245551	0.0174415	509.658	786.497	550.042	798.238	HAUS4
ENSG00000092051	2.77291	7.09177e-15	4.13059e-13	61.4481	547.91	70.2181	352.733	JPH4
ENSG00000092068	-1.0286	3.0292e-10	1.02436e-08	2215.75	1045.47	2249.68	1142.82	SLC7A8
ENSG00000092094	-0.161884	0.443149	0.726972	1772.06	1816.38	1799.57	1377.29	OSGEP
ENSG00000092096	-0.11346	0.576794	0.825465	1008.47	1075.44	1123.49	896.106	SLC22A17
ENSG00000092098	-0.118401	0.55787	0.812388	1012.99	1028.68	1014.56	840.036	RNF31
ENSG00000092108	-0.176385	0.270852	0.558864	1656.39	1515.44	1776.16	1522.05	SCFD1
ENSG00000092140	0.538054	0.0158624	0.0779417	1059.98	1276.86	994.757	1705.56	G2E3
ENSG00000092148	-0.00732117	0.960892	0.989859	5305.32	4935.99	4867.56	5184.98	HECTD1
ENSG00000092199	0.325417	0.0329806	0.134571	19596.5	22634.6	19109.2	25863.7	HNRNPC
ENSG00000092200	0.432138	0.652495	0.8678	11.7474	11.9893	10.8028	18.3503	RPGRIP1
ENSG00000092201	0.651506	0.00019367	0.00204154	7129.79	9795.24	6664.42	11871.6	SUPT16H
ENSG00000092203	-0.200445	0.213779	0.48424	2358.52	1953.05	2391.02	2179.61	TOX4
ENSG00000092208	0.472633	0.060753	0.210142	308.144	378.861	306.979	474.049	GEMIN2
ENSG00000092295	0.219705	0.639335	0.861361	69.581	76.7314	53.1137	66.2649	TGM1
ENSG00000092330	0.0289378	0.869673	0.960042	842.201	841.647	828.214	862.464	TINF2
ENSG00000092421	0.119403	0.500786	0.773232	3564.9	4295.76	3643.24	3535.49	SEMA6A
ENSG00000092439	0.221249	0.258603	0.541866	2213.04	2855.85	2161.46	2244.85	TRPM7
ENSG00000092445	0.0900155	0.674577	0.878621	3077.83	2631.65	2606.17	3417.23	TYRO3
ENSG00000092470	0.989141	0.000147271	0.00161164	327.121	525.13	280.873	681	WDR76
ENSG00000092529	0.19106	0.854479	0.955044	15.362	31.1721	18.0047	7.13622	CAPN3
ENSG00000092531	-0.0828078	0.624222	0.85269	1306.68	1269.66	1427.77	1312.05	SNAP23
ENSG00000092607	-1.18747	0.091266	0.280969	48.7971	15.5861	75.6195	38.7395	TBX15
ENSG00000092621	0.0456901	0.758814	0.91762	10830.2	11622.4	10510.2	10405.6	PHGDH
ENSG00000092758	-0.583518	0.227516	0.503724	360.556	128.285	179.146	231.418	COL9A3
ENSG00000092820	-0.264871	0.0597693	0.207808	11847.7	10038.6	12715.8	10404.6	EZR
ENSG00000092841	-0.230403	0.0916261	0.281589	16641.6	14216.9	17439.3	14833.2	MYL6
ENSG00000092847	-0.181351	0.439307	0.724027	4205.58	2885.82	3788.18	4162.46	AGO1
ENSG00000092850	-0.366626	0.154609	0.395742	553.033	383.657	613.058	519.925	TEKT2
ENSG00000092853	0.93399	1.18815e-05	0.000169467	834.068	1336.8	682.376	1559.77	CLSPN
ENSG00000092871	-0.426931	0.0400422	0.156011	607.252	434.012	554.543	430.212	RFFL
ENSG00000092929	-0.235162	0.628475	0.855565	64.1591	52.7528	84.6219	73.4012	UNC13D
ENSG00000092931	-0.0151875	0.945801	0.9847	712.076	803.282	735.49	630.027	MFSD11
ENSG00000092964	0.629855	0.00221035	0.0160269	6014.69	7692.32	5626.45	10320	DPYSL2
ENSG00000092969	0.361753	0.158476	0.401895	1905.8	1817.57	1380.06	2403.89	TGFB2
ENSG00000092978	0.0427873	0.82492	0.94358	971.423	892.002	885.829	1020.48	GPATCH2
ENSG00000093000	0.341917	0.0754253	0.245506	3406.76	3734.66	3301.15	4765.98	NUP50
ENSG00000093009	0.823032	3.90447e-05	0.000495023	575.624	957.943	494.228	934.845	CDC45
ENSG00000093010	-0.11161	0.628644	0.855735	1261.49	1366.78	1284.63	990.916	COMT
ENSG00000093072	1.63246	0.000159931	0.00173848	117.474	236.189	119.731	498.516	ADA2
ENSG00000093100	-0.557431	0.585463	0.829839	15.362	19.1828	21.6056	6.11676	AC016026.1
ENSG00000093144	0.0944845	0.611147	0.845839	1908.51	1824.77	1885.99	2225.48	ECHDC1
ENSG00000093167	-0.0208951	0.902763	0.971425	1314.81	1385.96	1362.95	1253.94	LRRFIP2
ENSG00000093183	-0.0268679	0.872395	0.960519	1354.57	1328.41	1443.97	1418.07	SEC22C
ENSG00000093217	0.547333	0.0692505	0.230428	153.62	239.786	147.638	200.834	XYLB
ENSG00000094631	0.000853596	0.995548	0.999105	3941.72	4247.8	4188.78	3888.22	HDAC6
ENSG00000094755	-1.42889	0.0983879	0.295391	4921.27	3178.36	5806.5	806.393	GABRP
ENSG00000094804	0.726318	0.000692074	0.00608551	1082.57	1509.45	846.219	1681.09	CDC6
ENSG00000094841	0.0332917	0.886785	0.966421	386.762	358.479	348.39	393.512	UPRT
ENSG00000094880	0.244381	0.154196	0.395205	1897.66	2027.39	1727.55	2266.26	CDC23
ENSG00000094914	0.261519	0.105939	0.309675	2060.32	2282.76	1924.7	2493.6	AAAS
ENSG00000094916	0.551707	0.00318071	0.0215688	9994.36	12303.4	8462.19	14749.6	CBX5
ENSG00000094975	0.262774	0.28345	0.573899	2917.88	3895.32	2540.46	2654.68	SUCO
ENSG00000095002	0.435407	0.0108715	0.0582278	3348.92	4039.19	3157.12	4757.82	MSH2
ENSG00000095015	0.196822	0.441453	0.725651	975.037	852.438	807.509	1189.71	MAP3K1
ENSG00000095059	0.103108	0.516727	0.783706	1540.72	1589.78	1493.49	1668.86	DHPS
ENSG00000095066	-0.554	0.00846038	0.0477521	3002.83	2450.61	3321.86	1858.48	HOOK2
ENSG00000095139	-0.291074	0.0608514	0.210357	5721.91	4587.1	6129.68	5098.32	ARCN1
ENSG00000095203	-0.631819	0.00601106	0.0362335	484.356	350.087	553.643	320.111	EPB41L4B
ENSG00000095209	0.469866	0.0303841	0.126337	554.841	887.207	616.659	736.051	TMEM38B
ENSG00000095261	-0.324769	0.089715	0.277904	786.175	646.222	868.725	674.883	PSMD5
ENSG00000095303	2.98075	1.57708e-05	0.000219486	9.03649	141.473	17.1044	65.2455	PTGS1
ENSG00000095319	0.280162	0.181893	0.438919	3275.73	3239.5	2899.65	4258.29	NUP188
ENSG00000095321	-0.220289	0.209399	0.477703	952.446	847.642	988.455	818.627	CRAT
ENSG00000095370	0.326565	0.444133	0.727871	265.673	195.425	223.258	416.959	SH2D3C
ENSG00000095380	-0.0464809	0.809853	0.93724	703.943	665.405	741.792	734.012	NANS
ENSG00000095383	-0.363835	0.125946	0.34661	388.569	287.743	406.005	329.286	TBC1D2
ENSG00000095397	-0.187595	0.389029	0.679654	945.217	987.917	1085.68	796.199	WHRN
ENSG00000095464	-0.205548	0.842667	0.950623	8.13284	22.7796	33.3086	13.253	PDE6C
ENSG00000095485	0.144169	0.464028	0.744156	618.096	660.609	563.546	645.319	CWF19L1
ENSG00000095539	-1.13627	1.15725e-08	3.05965e-07	2200.39	899.196	2274.89	1135.68	SEMA4G
ENSG00000095564	0.0792894	0.581486	0.827357	2897.1	3042.88	2931.16	3114.45	BTAF1
ENSG00000095574	0.180163	0.393525	0.683745	541.286	553.905	503.23	629.007	IKZF5
ENSG00000095585	-0.562713	0.425978	0.711861	51.508	59.9464	66.6172	20.3892	BLNK
ENSG00000095587	-0.216493	0.758882	0.91762	42.4715	20.3818	39.6102	49.9536	TLL2
ENSG00000095596	5.86669	0.000212816	0.00220524	3.6146	55.1507	9.00233	681	CYP26A1
ENSG00000095637	-1.34759	1.12172e-06	2.0398e-05	2686.55	1118.6	4004.24	1509.82	SORBS1
ENSG00000095713	-1.2549	0.000164746	0.00178753	642.495	338.098	622.061	192.678	CRTAC1
ENSG00000095739	0.442466	0.363501	0.654929	593.697	390.85	593.253	1221.31	BAMBI
ENSG00000095752	-1.24944	0.0192296	0.0896341	63.2554	27.5753	70.2181	28.5449	IL11
ENSG00000095777	-1.99887	1.26763e-14	7.19014e-13	582.854	130.683	494.228	138.647	MYO3A
ENSG00000095787	0.0139082	0.943284	0.983628	5022.48	4330.53	4827.05	5613.15	WAC
ENSG00000095794	-0.188174	0.379365	0.671411	609.06	479.571	569.847	554.587	CREM
ENSG00000095906	0.138584	0.382089	0.673713	1563.31	1668.91	1566.4	1775.9	NUBP2
ENSG00000095932	-2.18429	2.55412e-06	4.28634e-05	116.571	32.3711	150.339	26.506	SMIM24
ENSG00000095951	0.125519	0.475041	0.752283	832.261	925.572	874.126	935.865	HIVEP1
ENSG00000095981	-1.93516	6.22626e-07	1.20284e-05	1263.3	227.796	1552.9	507.691	KCNK16
ENSG00000096006	1.25557	0.146614	0.382247	58.7372	160.656	22.5058	33.6422	CRISP3
ENSG00000096060	1.21769	3.82307e-06	6.14969e-05	565.684	992.712	454.618	1379.33	FKBP5
ENSG00000096063	0.368374	0.0527165	0.190951	2622.39	3056.07	2723.2	3843.37	SRPK1
ENSG00000096070	-0.135647	0.390499	0.680974	3912.8	3305.44	3824.19	3736.32	BRPF3
ENSG00000096080	-0.133683	0.705314	0.894687	545.804	334.501	516.734	633.085	MRPS18A
ENSG00000096092	-0.123874	0.572156	0.821964	496.103	483.168	581.55	505.652	TMEM14A
ENSG00000096093	0.225575	0.212276	0.481845	1261.49	1549.01	1465.58	1639.29	EFHC1
ENSG00000096384	0.111047	0.522804	0.788849	50242.9	46872.1	45278.1	56290.5	HSP90AB1
ENSG00000096401	0.369658	0.0593206	0.206653	1965.44	2192.84	1878.79	2772.93	CDC5L
ENSG00000096433	-0.548023	0.0712398	0.235138	5060.44	4805.3	5852.41	2659.77	ITPR3
ENSG00000096654	-0.245444	0.398639	0.687975	599.119	388.453	577.949	603.521	ZNF184
ENSG00000096696	-1.13733	1.30874e-07	2.8628e-06	33258.8	18482.7	36736.7	13338.6	DSP
ENSG00000096717	0.418468	0.0395665	0.154596	1212.7	1375.17	1073.98	1680.07	SIRT1
ENSG00000096746	0.49149	0.00139526	0.0109952	8994.92	11644	8716.95	13256	HNRNPH3
ENSG00000096872	-0.0747116	0.727321	0.904431	660.568	564.695	655.369	684.058	IFT74
ENSG00000096968	0.0729402	0.77384	0.922553	320.795	342.893	382.599	396.57	JAK2
ENSG00000097007	-0.1185	0.552322	0.808106	5507.74	4300.55	5296.97	5650.87	ABL1
ENSG00000097021	0.83401	7.22383e-05	0.000856327	987.688	1520.24	967.75	1964.5	ACOT7
ENSG00000097033	0.0731701	0.731064	0.906106	1581.39	1443.51	1607.82	1910.47	SH3GLB1
ENSG00000097046	1.14716	3.52939e-11	1.30923e-09	1330.17	2665.22	1159.5	2848.37	CDC7
ENSG00000097096	-0.140946	0.609936	0.845358	424.715	448.399	419.508	318.072	SYDE2
ENSG00000099139	0.0113448	0.969298	0.992603	1069.02	1198.93	866.024	752.362	PCSK5
ENSG00000099194	0.417632	0.0388075	0.152541	13599.9	15763.5	10117.7	15916.8	SCD
ENSG00000099203	-0.434812	0.0612128	0.211209	629.843	509.544	604.956	404.726	TMED1
ENSG00000099204	-0.296718	0.0614891	0.21185	2829.33	2352.3	2689	2140.87	ABLIM1
ENSG00000099219	0.399429	0.62323	0.85249	1980.8	4059.57	2005.72	1198.89	ERMP1
ENSG00000099246	-0.172539	0.27582	0.564841	2287.14	2029.78	2449.53	2172.47	RAB18
ENSG00000099250	0.105098	0.585385	0.829801	2075.68	2232.4	1772.56	1907.41	NRP1
ENSG00000099256	-0.801158	7.95051e-05	0.000930596	637.976	371.668	647.267	365.986	PRTFDC1
ENSG00000099260	-1.32251	0.0481579	0.179535	59.6408	16.785	38.71	22.4281	PALMD
ENSG00000099282	-0.387934	0.202163	0.468065	520.502	323.711	575.249	512.789	TSPAN15
ENSG00000099284	0.230525	0.176034	0.429508	6067.1	6494.59	6127.88	7812.13	H2AFY2
ENSG00000099290	-0.207	0.215264	0.486419	1573.25	1275.66	1490.79	1378.31	WASHC2A
ENSG00000099308	0.114069	0.576845	0.825478	554.841	640.227	559.945	566.82	MAST3
ENSG00000099326	0.0767862	0.630275	0.856103	2158.82	2426.63	2225.38	2197.96	MZF1
ENSG00000099330	-0.240942	0.351081	0.644847	266.576	223.001	258.367	221.223	OCEL1
ENSG00000099331	0.278298	0.122529	0.340375	3214.28	4113.52	2985.17	3406.02	MYO9B
ENSG00000099337	-0.0737676	0.871124	0.960141	276.517	396.845	314.181	165.153	KCNK6
ENSG00000099338	-0.460389	0.205287	0.472299	403.028	404.039	451.917	218.165	CATSPERG
ENSG00000099341	-0.0793656	0.646849	0.86494	2993.79	2565.71	2936.56	3046.15	PSMD8
ENSG00000099364	0.35991	0.013596	0.0693522	3665.2	4506.77	3418.18	4583.5	FBXL19
ENSG00000099365	1.40146	1.7055e-09	5.12753e-08	224.105	665.405	270.07	640.221	STX1B
ENSG00000099377	0.0210093	0.971984	0.993314	39.7606	49.156	39.6102	31.6033	HSD3B7
ENSG00000099381	0.303827	0.0788322	0.253701	2425.39	2662.82	2158.76	2995.18	SETD1A
ENSG00000099385	0.414922	0.01711	0.0822089	858.467	1100.62	807.509	1120.39	BCL7C
ENSG00000099617	0.133008	0.512629	0.780951	490.681	565.894	533.838	557.645	EFNA2
ENSG00000099622	0.167984	0.348929	0.642838	9707	12315.4	10070.9	9906.1	CIRBP
ENSG00000099624	0.120834	0.455587	0.737946	1482.89	1607.76	1564.6	1705.56	ATP5F1D
ENSG00000099625	0.496096	0.00201004	0.014828	1106.97	1593.38	1123.49	1552.64	CBARP
ENSG00000099769	-0.975177	0.231861	0.508919	31.6277	9.59142	29.7077	21.4087	IGFALS
ENSG00000099783	0.378073	0.023634	0.104807	16101.2	18441.9	14826.8	21751.2	HNRNPM
ENSG00000099785	-0.0750426	0.767917	0.920138	340.676	376.463	429.411	354.772	2002-03-01
ENSG00000099795	0.159819	0.326744	0.620843	1257.88	1460.29	1290.03	1386.47	NDUFB7
ENSG00000099797	-0.306224	0.044656	0.170082	4416.13	3819.78	4586.69	3462.09	TECR
ENSG00000099800	0.246294	0.109595	0.316661	1800.97	2057.36	1745.55	2149.02	TIMM13
ENSG00000099804	0.0548018	0.714597	0.899566	2813.96	3068.06	2905.95	2873.86	CDC34
ENSG00000099810	0.245635	0.10648	0.310558	1783.8	2063.35	1737.45	2111.3	MTAP
ENSG00000099812	0.5313	0.497636	0.771482	95.7868	40.7635	116.13	265.06	MISP
ENSG00000099814	-0.436913	0.0198946	0.0918892	4092.63	3328.22	3997.93	2649.58	CEP170B
ENSG00000099817	0.133434	0.537925	0.799755	3681.47	3433.73	3777.38	4746.61	POLR2E
ENSG00000099821	0.150767	0.310639	0.603523	3005.54	3291.06	3119.31	3507.96	POLRMT
ENSG00000099822	0.61998	0.175286	0.428219	111.149	119.893	125.132	242.632	HCN2
ENSG00000099840	-0.168223	0.503778	0.774989	274.709	255.372	299.777	255.885	IZUMO4
ENSG00000099849	-0.28476	0.296319	0.588475	1149.44	1180.94	1208.11	755.42	RASSF7
ENSG00000099860	0.3875	0.293104	0.58453	104.823	170.248	122.432	127.433	GADD45B
ENSG00000099864	0.288262	0.0872411	0.272593	2515.76	3367.79	2939.26	3293.88	PALM
ENSG00000099866	-0.296017	0.498099	0.771714	77.7138	79.1292	110.729	74.4206	MADCAM1
ENSG00000099869	-1.69631	5.55685e-16	3.49759e-14	1042.81	317.716	927.24	290.546	IGF2-AS
ENSG00000099875	-0.108501	0.497233	0.77111	4529.99	3826.98	4258.1	4323.53	MKNK2
ENSG00000099889	0.210194	0.139397	0.369502	3784.48	4479.19	3979.03	4501.94	ARVCF
ENSG00000099899	-0.0698216	0.702634	0.893118	1408.79	1469.89	1444.87	1249.86	TRMT2A
ENSG00000099901	0.736674	4.31774e-05	0.000541438	3495.31	5028.3	3116.61	5988.31	RANBP1
ENSG00000099904	0.0100927	0.947147	0.985026	2490.46	2596.88	2688.09	2617.98	ZDHHC8
ENSG00000099910	-0.152805	0.384997	0.676093	1169.32	1046.66	1258.53	1136.7	KLHL22
ENSG00000099917	-0.169769	0.255786	0.538857	2851.01	2587.29	3031.98	2642.44	MED15
ENSG00000099937	-2.47025	0.0190727	0.0892222	28.0131	8.3925	28.8074	2.03892	SERPIND1
ENSG00000099940	0.0458792	0.835842	0.948839	797.019	712.163	779.602	914.456	SNAP29
ENSG00000099942	0.334039	0.0624757	0.214127	3376.03	3747.85	3215.63	4560.05	CRKL
ENSG00000099949	-0.269993	0.0809322	0.258411	3635.38	3252.69	3916.01	3010.47	LZTR1
ENSG00000099953	-0.959476	5.53023e-06	8.63938e-05	1617.53	893.201	1485.38	703.428	MMP11
ENSG00000099954	0.925426	0.000306957	0.00303258	2149.78	3102.83	2019.22	4813.89	CECR2
ENSG00000099956	0.159739	0.304156	0.596235	5374	5727.28	5558.94	6484.79	SMARCB1
ENSG00000099957	-0.684303	0.400966	0.690221	21.6876	21.5807	32.4084	12.2335	P2RX6
ENSG00000099958	0.95802	0.00831779	0.0471519	106.631	182.237	77.42	175.347	DERL3
ENSG00000099960	-0.754992	0.187759	0.447814	79.5211	61.1453	72.9188	29.5644	SLC7A4
ENSG00000099968	0.109855	0.510586	0.77992	1241.61	1279.26	1222.52	1379.33	BCL2L13
ENSG00000099974	-0.478693	0.252417	0.535228	86.7503	70.7367	109.828	70.3428	DDTL
ENSG00000099977	-0.0748793	0.747215	0.912989	380.436	360.877	423.109	401.668	DDT
ENSG00000099991	-0.151699	0.326031	0.619928	4204.68	3558.42	3771.07	3621.12	CABIN1
ENSG00000099992	-0.54771	0.0320526	0.13186	303.626	209.812	297.977	201.853	TBC1D10A
ENSG00000099994	-1.90039	4.60762e-11	1.68992e-09	1294.03	306.926	851.62	268.118	SUSD2
ENSG00000099995	0.237754	0.171098	0.421897	4729.7	4998.33	4637.1	6045.4	SF3A1
ENSG00000099998	-1.5701	0.07418	0.242364	42.4715	10.7904	19.8051	10.1946	GGT5
ENSG00000099999	-0.201342	0.350373	0.644191	859.37	841.647	875.026	667.747	RNF215
ENSG00000100003	-0.0168063	0.974755	0.994039	162.657	106.705	236.761	287.488	SEC14L2
ENSG00000100014	0.0669456	0.737721	0.909445	1775.67	1583.78	1631.22	1983.87	SPECC1L
ENSG00000100023	-0.210664	0.194477	0.457681	2105.5	1716.86	2089.44	1907.41	PPIL2
ENSG00000100024	-0.757905	0.524723	NA	14.4584	3.59678	10.8028	11.2141	UPB1
ENSG00000100027	0.358872	0.0976215	0.293904	488.874	580.281	502.33	690.175	YPEL1
ENSG00000100028	0.149064	0.468154	0.746537	2729.92	2562.11	2631.38	3381.55	SNRPD3
ENSG00000100029	0.196165	0.282517	0.572833	2501.3	2533.33	2404.52	3085.91	PES1
ENSG00000100030	0.0979493	0.588918	0.832136	4296.85	4169.87	4417.44	5155.41	MAPK1
ENSG00000100031	-1.31331	0.000293424	0.00291809	173.501	68.3389	155.74	64.226	GGT1
ENSG00000100034	0.218641	0.187253	0.447204	1207.28	1462.69	1218.01	1359.96	PPM1F
ENSG00000100036	0.439736	0.191558	0.453547	104.823	154.662	114.33	142.724	SLC35E4
ENSG00000100038	-0.270446	0.46505	0.744849	117.474	98.3121	144.037	118.257	TOP3B
ENSG00000100053	-1.24912	0.245388	NA	19.8803	7.19357	11.703	6.11676	CRYBB3
ENSG00000100056	0.0633399	0.767007	0.920012	690.388	635.432	658.07	772.751	ESS2
ENSG00000100058	0.0490914	0.80681	0.935893	599.119	628.238	564.446	575.995	CRYBB2P1
ENSG00000100060	-0.0616815	0.868046	0.959597	133.74	104.307	111.629	130.491	MFNG
ENSG00000100065	-0.857416	1.11386e-05	0.000160042	2044.05	972.331	1854.48	1178.5	CARD10
ENSG00000100068	-0.435336	0.133323	0.359578	292.782	226.597	258.367	181.464	LRP5L
ENSG00000100075	0.106069	0.543045	0.803023	2485.94	2377.47	2279.39	2750.5	SLC25A1
ENSG00000100077	0.092849	0.650084	0.866305	1099.74	1028.68	1073.08	1287.58	GRK3
ENSG00000100078	0.2213	0.686802	0.884721	83.1357	63.5432	44.1114	84.6152	PLA2G3
ENSG00000100079	-2.98047	3.56371e-05	0.000454776	55.1226	5.99464	73.8191	10.1946	LGALS2
ENSG00000100083	-0.263707	0.114408	0.326365	2878.12	2640.04	3066.19	2312.14	GGA1
ENSG00000100084	0.0446665	0.836396	0.949055	1080.76	935.164	981.254	1190.73	HIRA
ENSG00000100092	-0.209489	0.39474	0.684759	966.001	938.761	893.931	670.805	SH3BP1
ENSG00000100095	-2.04879	1.86668e-18	1.5499e-16	6175.54	1577.79	8445.98	1955.33	SEZ6L
ENSG00000100097	5.02156	0.0105856	0.0570413	19.8803	20.3818	18.0047	1210.1	LGALS1
ENSG00000100099	0.229966	0.149984	0.387975	1641.93	1995.02	1627.62	1840.13	HPS4
[truncated: 17,899 more rows]

## Sheet: Abbreviations
Abbreviations
EP	Endocrine progenitor at day (D) 14 differentiation stage
rep.	replicate
In Bold Red:	DEG at both GT and EP stages
pvalue
The Wald test p-value
padj
The Benjamini-Hochberg adjusted p-value
