# Supplementary material for: Heterozygous missense variant in GLI2 impairs human endocrine pancreas development
Source: Nat Commun. 2024 Mar 20;15:2483. doi: 10.1038/s41467-024-46740-8 (PMC10954617; doi:10.1038/s41467-024-46740-8)
Supplement: Supplementary file 10 — Source Data [file 41467_2024_46740_MOESM10_ESM.xlsx]

## Sheet: Figure 1d
GLI-LUCIFERASE ASSAY
	8*3GLI			8*m3GLI
	GLI2 CTRL	GLI2 P>L		GLI2 CTRL
	0.700947	0.585073		0.00175332
	0.794751	0.514851		0.00011977
	0.965565	0.484067		0.00011092

## Sheet: Figure 2c
	RQ=2^-ΔΔCT
	SOX17
		Day 0 IPSC	GLI2 CTRL D5	GLI2 P>L D5
		0.670511	52.4668	48.2793
		1.18372	64.148	57.0175
		1.25992	59.4388	58.2156
	PDX1
		Day 0 IPSC	GLI2 CTRL D5	GLI2 P>L D5
		0.878633	696.188	715.761
		0.854607	627.44	899.721
		1.33176	794.186	875.118
	PDX1
		Day 0 IPSC	GLI2 CTRL D9	GLI2 P>L D9
		0.768438	6427.31	2503.97
		1.03526	6251.56	2740.08
		1.25701	6427.31	2740.08
	NKX6.1
		Day 0 IPSC	GLI2 CTRL D9	GLI2 P>L D9
		0.793701	84.2536	13.3306
		1.20303	103.012	9.6242
		1.04729	82.5197	15.9631

## Sheet: Figure 2e
	RQ=2^-ΔΔCT
	PAX4
		Day 0 IPSC	GLI2 CTRL D14	GLI2 P>L D14
		0.6846	459.313	52.4668
		1.19196	475.51	47.2857
		1.22547	468.964	52.1044
	NGN3
		Day 0 IPSC	GLI2 CTRL D14	GLI2 P>L D14
		1	70.0348	12.2101
		1.00696	64.4452	11.7127
		0.993092	82.1393	12.4666
	NKX2.2
		Day 0 IPSC	GLI2 CTRL D14	GLI2 P>L D14
		1	69.0732	9.66737
		1.00696	68	9
		0.993092	67.8	9.4
	NEUROD1
		Day 0 IPSC	GLI2 CTRL D14	GLI2 P>L D14
		1.18646	332.375	133.128
		0.782773	361.203	163.899
		1.07674	348.899	160.526
	ISL1
		Day 0 IPSC	GLI2 CTRL D14	GLI2 P>L D14
		1.30737	371.358	80.2632
		0.838956	417.799	71.8376
		0.911722	392.532	65.6474

## Sheet: Figure 2g
	RQ=2^-ΔΔCT
	PDX1
		Day 0 IPSC	GLI2 CTRL D21	GLI2 P>L D21
		1.27751	2671.31	296.797
		1.07425	2246.3	267.489
		0.728668	2407.52	292.711
	NKX6.1
		Day 0 IPSC	GLI2 CTRL D21	GLI2 P>L D21
		0.672062	1803.6	470.049
		1.26284	1919.7	414.913
		1.17827	2043.27	578.698
	NEUROD1
		Day 0 IPSC	GLI2 CTRL D21	GLI2 P>L D21
		0.582367	1428.22	259.574
		1.56917	1722.16	340.144
		1.09429	1652	312.996
	NKX2.2
		Day 0 IPSC	GLI2 CTRL D21	GLI2 P>L D21
		0.954842	7148.05	899.721
		0.922316	6669.36	1062.56
		1.1355	6904.56	937.928
	KIR6.2
		Day 0 IPSC	GLI2 CTRL D21	GLI2 P>L D21
		0.90125	8.51496	2.04202
		0.986233	11.3924	1.84038
		1.12506	9.18959	1.90528
	INS
		Day 0 IPSC	GLI2 CTRL D21	GLI2 P>L D21
		1.08423	29669	2677.49
		0.681444	28068.5	2251.49
		1.35347	33845.3	2733.75
	GCG
		Day 0 IPSC	GLI2 CTRL D21	GLI2 P>L D21
		0.868541	2314.79	268.107
		1.01866	2586.29	264.416
		1.13027	2251.49	269.972

## Sheet: Figure 2i
ELISA GSIS
[ratio 20mM/2mM Glc]
		GLI2 CTRL D21	GLI2 P>L D21
		3.29772	1.53774
		3.37637	1.55113
		3.42	1.542

## Sheet: Figure 3
	RQ=2^-ΔΔCT
	FOXA2
		Day 0 IPSC	GLI2 CTRL D5	GLI2 P>L Homo D5
		0.590496	294.067	233.941
		1.04247	284.05	225.972
		1.6245	308.687	222.861
	SOX9
		Day 0 IPSC	GLI2 CTRL D5	GLI2 P>L Homo D5
		0.948246	65.9515	65.194
		1.04488	65.9515	64.2964
		1.00928	67.8056	71.3414
	PDX1
		Day 0 IPSC	GLI2 CTRL D5	GLI2 P>L Homo D5
		0.918064	688.192	597.723
		0.868541	753.084	649.566
		1.25411	732.491	686.603
	SOX17
		Day 0 IPSC	GLI2 CTRL D5	GLI2 P>L Homo D5
		1.01162	169.288	163.899
		1.02574	175.258	159.418
		0.963707	154.7	165.039
	PAX4
		Day 0 IPSC	GLI2 CTRL D14	GLI2 P>L Homo D14
		1.211	1058.16	11.27
		0.82	1056.62	12.53
		0.885582	1061.23	13.21
	NGN3
		Day 0 IPSC	GLI2 CTRL D14	GLI2 P>L Homo D14
		1.2283	98.8156	15.6707
		0.963707	108.885	11.6318
		0.844791	99.5029	21.1121
	NKX2.2
		Day 0 IPSC	GLI2 CTRL D14	GLI2 P>L Homo D14
		1.07	24760.5	482.263
		0.8325	24357.1	477.837
		0.9117	23925.5	474.647
	NEUROD1
		Day 0 IPSC	GLI2 CTRL D14	GLI2 P>L Homo D14
		0.749154	751.346	52.7098
		1.11214	741.002	56.493
		1.20025	696.188	64
	NKX6.1
		Day 0 IPSC	GLI2 CTRL D14	GLI2 P>L Homo D14
		0.986233	6888.62	74.028
		1.01396	7131.55	89.8845
		1	4513.4	70.0348
	ISL1
		Day 0 IPSC	GLI2 CTRL D14	GLI2 P>L Homo D14
		0.679871	1220.56	746.156
		1.217	1220.56	636.199
		1.2086	1220.57	649.566
	GATA4
		Day 0 IPSC	GLI2 CTRL D14	GLI2 P>L Homo D14
		0.93088	2733.75	1246.21
		0.905425	2677.49	1335.66
		1.18646	3342.4	1354.3
	GATA6
		Day 0 IPSC	GLI2 CTRL D14	GLI2 P>L Homo D14
		0.981686	4105.47	2677.49
		1.48796	4430.74	2849.84
		0.6846	4134.03	3162.1

## Sheet: Figure 4
RQ=2^-ΔΔCT
	FOXA2	SOX9	PAX4	GATA4	GATA6	PDX1	NKX6.1	MAFB	SFRP1	DKK2	IHH	GDF15	PTCH2	CDKN1	HNF1b	WNT5A	FZDF7	FZDF8	FZDF3	DLL3	FGFR2	FGFR4	NPTX2	DLK1	DRAXIN	RFX6	Onecut 1
GLI2 CTRL D14	758.322	669.373	459.313	2640.63	3296.38	12133.2	1659.65	6.85267	0.199344	273.109	908.074	107.635	10.9031	0.0295643	0.000522203	0.979716	0.715323	1.08423	2.39496	2.68825	2.57279	2.42839	0.593231	12445.5	1.55833	986.836	42.1268
GLI2 CTRL D14	818.402	707.539	475.51	2550.68	3075.63	10710	1648.19	7.87165	0.173539	260.174	920.751	116.162	13.5167	0.0293601	8.53258e-05	0.979855	0.720298	1.14605	2.42839	2.54324	2.7384	2.18859	0.735433	11612	1.38511	908.074	40.4107
GLI2 CTRL D14	801.56	660.158	468.964	2396.42	3097.02	10784.5	1548.51	7.3956	0.227405	290.689	865.066	106.153	12.5244	0.03125	0.000169741	0.978572	0.690956	1.13027	2.17347	2.70695	2.07532	2.12874	0.609909	11938.5	1.16473	933.604	39.8544
GLI2 P>L D14	169.679	172.048	52.4668	473.318	426.578	1919.7	283.394	2.57874	0.647671	57.8135	85.4298	20.6776	2.66968	0.00872881	0.157162	0.993968	2.52567	2.57874	4.16986	3.80176	3.76678	0.615572	0.997692	1824.56	2.82843	119.981	14.2874
GLI2 P>L D14	151.867	137.822	47.2857	435.542	423.632	1516.64	238.305	2.68825	0.616996	57.0175	84.8396	20.6776	2.59668	0.00854917	0.165319	0.994092	2.57874	2.47369	3.94493	4.10296	3.63847	0.673617	1.08423	1774.67	3.18215	129.487	16.1859
GLI2 P>L D14	170.86	166.187	52.1044	500.306	476.61	1603.12	258.975	2.70695	0.540862	51.3871	88.4424	20.5348	1.9816	0.00831539	0.253209	0.994253	2.21402	2.32409	3.18215	5.01645	3.32495	0.646176	1.09177	1317.27	2.49666	128.593	15.3128

## Sheet: Figure 5b
	RQ=2^-ΔΔCT
	PDX1
		Day 0 IPSC	GLI2 CTRL D14	GLI2 CTRL WNT5a	GLI2 P>L D14	GLI2 P>L D14 BOX5
		0.895025	10297.5	1978.24	1795.29	7750.1
		0.876606	10155.7	1858.6	1884.54	7486.11
		1.27456	9809.75	1734.13	1782.89	7912.95
	GATA6
		Day 0 IPSC	GLI2 CTRL D14	GLI2 CTRL WNT5a	GLI2 P>L D14	GLI2 P>L D14 BOX5
		0.97041	1636.8	348.899	228.598	829.827
		1.71317	1485.43	287.35	251.893	1125.75
		0.601513	1537.82	281.437	241.632	1043.1
	NKX6.1
		Day 0 IPSC	GLI2 CTRL D14	GLI2 CTRL WNT5a	GLI2 P>L D14	GLI2 P>L D14 BOX5
		1.91853	2164.77	455.087	413.001	1573.76
		0.628507	2272.4	504.951	404.501	1488.87
		0.82932	2149.82	484.382	458.253	1584.71
	PAX4
		Day 0 IPSC	GLI2 CTRL D14	GLI2 CTRL WNT5a	GLI2 P>L D14	GLI2 P>L D14 BOX5
		0.846745	335.461	77.7085	53.8174	200.854
		0.852635	310.834	85.0359	56.8859	263.197
		1.38511	319.573	72.0037	49.5221	257.781
	NGN3
		Day 0 IPSC	GLI2 CTRL D14	GLI2 CTRL WNT5a	GLI2 P>L D14	GLI2 P>L D14 BOX5
		0.90125	67.6492	13.3614	13.2691	59.3016
		1.05702	66.257	15.0324	11.0809	65.3448
		1.04972	66.7178	11.7127	12.4666	55.7152
	NKX2.2
		Day 0 IPSC	GLI2 CTRL D14	GLI2 CTRL WNT5a	GLI2 P>L D14	GLI2 P>L D14 BOX5
		0.895025	2225.63	424.612	398.932	2452.44
		1.04247	2486.67	519.147	396.177	2957.17
		1.07177	2320.15	415.873	413.001	2702.35
	NEUROD1
		Day 0 IPSC	GLI2 CTRL D14	GLI2 CTRL WNT5a	GLI2 P>L D14	GLI2 P>L D14 BOX5
		0.880666	1506.17	664.749	664.749	993.7
		1.45062	1516.64	551.29	692.978	877.142
		0.782773	1592.05	590.858	660.158	959.851
	RFX6
		Day 0 IPSC	GLI2 CTRL D14	GLI2 CTRL WNT5a	GLI2 P>L D14	GLI2 P>L D14 BOX5
		0.793701	2677.49	490.01	444.693	2314.79
		1.26284	2889.63	517.949	470.049	3162.1
		0.997692	2480.93	438.571	490.01	2869.67
	WNT5A
		Day 0 IPSC	GLI2 CTRL D14	GLI2 CTRL WNT5a	GLI2 P>L D14	GLI2 P>L D14 BOX5
		1.1434	0.670511	7.42985	14.2544	2.62685
		0.708742	1.3692	9.40438	11.5782	2.36745
		1.23399	0.764895	7.63873	15.1719	1.07425
	LAMC2
		Day 0 IPSC	GLI2 CTRL D14	GLI2 CTRL WNT5a	GLI2 P>L D14	GLI2 P>L D14 BOX5
		0.852635	7.67411	9.78112	8.3	4.43828
		1.14076	5.6962	9.1	8.25351	6.02099
		1.02811	6.02099	9.254	7.4	5.46416
	AXIN2
		Day 0 IPSC	GLI2 CTRL D14	GLI2 CTRL WNT5a	GLI2 P>L D14	GLI2 P>L D14 BOX5
		0.983957	1.13027	1.13027	1.04729	1.04006
		1.04729	0.89296	1.32562	1.09936	1.23685
		0.97041	1.21982	1.32562	0.937354	1.29834
	TEAD4
		Day 0 IPSC	GLI2 CTRL D14	GLI2 CTRL WNT5a	GLI2 P>L D14	GLI2 P>L D14 BOX5
		0.922316	0.206374	0.326088	0.349492	0.285851
		1.05214	0.197967	0.361817	0.339936	0.306367
		1.03049	0.212176	0.347078	0.291857	0.276114

## Sheet: Figure 5c
	RQ=2^-ΔΔCT
	PDX1
		Day 0 IPSC	GLI2 CTRL D21	GLI2 CTRL WNT5a	GLI2 P>L D21	GLI2 P>L BOX5
		2.93494	14698	12105.1	3725.8	14903.2
		0.377182	15752.9	12105.1	4339.56	15536.1
		0.903335	14395.5	12105.1	3938.23	14296.1
	NKX6.1
		Day 0 IPSC	GLI2 CTRL D21	GLI2 CTRL WNT5a	GLI2 P>L D21	GLI2 P>L BOX5
		0.850667	2810.61	2174.8	717.416	2640.63
		0.686184	3097.02	2251.49	877.142	2659
		1.71317	2950.34	2235.94	908.074	2604.28
	NKX2.2
		Day 0 IPSC	GLI2 CTRL D21	GLI2 CTRL WNT5a	GLI2 P>L D21	GLI2 P>L BOX5
		1.37237	12561	7678.81	3206.24	14230.2
		0.788218	12302.5	7366.01	3389.05	14329.2
		0.92445	12049.3	7065.94	3557.55	13841.1
	NEUROD1
		Day 0 IPSC	GLI2 CTRL D21	GLI2 CTRL WNT5a	GLI2 P>L D21	GLI2 P>L BOX5
		0.817902	4870.99	2998.45	2105.58	6080.61
		1.02101	5480.15	3061.45	2033.85	6427.31
		1.19748	5518.27	2957.17	1951	5873.48
	PCSK1
		Day 0 IPSC	GLI2 CTRL D21	GLI2 CTRL WNT5a	GLI2 P>L D21	GLI2 P>L BOX5
		1.10191	131.599	79.3413	39.3966	135.298
		1.14076	128	75.0614	46.8507	151.167
		0.795536	129.787	68.1197	39.9466	143.013
	INS
		Day 0 IPSC	GLI2 CTRL D21	GLI2 CTRL WNT5a	GLI2 P>L D21	GLI2 P>L BOX5
		0.791869	248577	143763	60027.4	277732
		1.05214	246860	147805	68953.4	295610
		1.20025	233544	139832	65687.6	291540
	SST
		Day 0 IPSC	GLI2 CTRL D21	GLI2 CTRL WNT5a	GLI2 P>L D21	GLI2 P>L BOX5
		1.43727	36442.5	27049.9	19801.7	80870.9
		1.1434	40435.5	29600.5	22433	86076.6
		0.608502	37727.6	27238	20930.7	89112.1
	GCG
		Day 0 IPSC	GLI2 CTRL D21	GLI2 CTRL WNT5a	GLI2 P>L D21	GLI2 P>L BOX5
		1.14076	3848.29	2019.8	1269.46	4182.07
		0.965936	3258.52	2149.82	1438.15	5792.62
		0.907519	4389.98	2134.97	1478.58	5832.91

## Sheet: Figure 5d
ELISA GSIS
[ratio 20mM/2mM Glc]		GLI2 CTRL D21	GLI2 CTRL WNT5a	GLI2 P>L D21	GLI2 P>L BOX5
		3.29771	1.762	1.53774	1.8717
		3.37637	1.7394	1.55113	1.91676
		3.42	1.642	1.53276	1.95

[truncated: 9 more sheets: Supplementary Figure 1e, Supplementary Figure 1f, Supplementary Figure 1g, Supplementary Figure 1i, j, k, Supplementary Figure 2a, Supplementary Figure 2b,d,e-h, Supplementary Figure 2j, Supplementary Figure 3b,c, Supplementary Figure 4e]
